# Supplementary material for: Comparative genomic and clinicopathological analysis uncovers contrasting molecular profiles of canine and human thyroid carcinomas
Source: Commun Biol. 2025 Dec 6;9:4. doi: 10.1038/s42003-025-09225-y (PMC12765017; doi:10.1038/s42003-025-09225-y)
Supplement: Supplementary file 3 — Supplementary Data 1-9 [file 42003_2025_9225_MOESM3_ESM.xlsx]

## Sheet: Supplementary Data 1
Supplementary Data 1. Clinicopathologic data for 60 canine thyroid carcinomas with mutational burden for 30 cases.
Sample ID	Age (y)	Breed	Sex	Weight (kg)	Tumor localization	Largest tumor diameter (cm)	Thyroid hormone status	Metasasis at diagnosis	Adjunctive treatment	PFI (days)	PFI code (0 = no disease, 1 = disease or death)	ST (days)	ST code (0 = no disease, 1 = disease death)	RNAseq +/- WES	Matched normal tissue for WES	Tumor Group	Histologic Pattern	Tumor Differentiation	Nuclear Atypia	Invasion/ Infiltration	Tumor Emboli	Necrosis	Hemorrhage	Mineral/Bone	Calcitonin IHC	HER2 IHC (ASCO/CAP)	HER2 IHC (Pena)	Mutational burden
TC22	8.13425	Beagle	MC	12.94	Bilateral	2.5	Hypothyroid	No	--	3138	0	3138	0	RNAseq + WES	stroma (subcutaneous)	FTC	Compact	Moderate	Mild	Present	Absent	Present	Present	Absent	Negative	1	1	6.63
TC67	12.2137	Dachshund	FS	7.55	--	4	Euthyroid	No	--	--	--	--	--	RNAseq + WES	stroma (cutaneous)	FTC	Follicular	Well	Mild	Present	Absent	Present	Present	Absent	Negative	3	2	1.2
TC84	8.59726	German Shepherd	FS	22.68	Left	6.8	Hyperthyroid	--	--	441	0	441	0	N/A	N/A	FTC	Follicular-Compact	Moderate	Moderate	Present	Present	Present	Present	Absent	Negative	1	1	NA
TC426	6.56712	Labrador Retriever	FS	28	Left	6.2	Euthyroid	No	Chemotherapy (doxorubicin)	961	1	1234	0	N/A	N/A	FTC	Follicular-Compact	Moderate	Mild	Present	Absent	Present	Present	Present	Negative	3	3	NA
TC519	10.5781	Golden Retriever	MC	35	Left	3.05	Euthyroid	Yes (LN)	--	--	--	956	0	N/A	N/A	FTC	Follicular	Moderate	Mild	Present	Absent	Present	Present	Absent	Negative	2	2	NA
TC538	13.1836	Mix	FS	21.5	Right	3.5	Euthyroid	No	--	778	0	778	0	RNAseq + WES	stroma (cutaneous)	FTC	Follicular-Compact	Moderate	Moderate	Present	Absent	Present	Present	Absent	Negative	2	2	3.38
TC539	9.48219	German Shorthaired Pointer	MC	28.5	Right	6	--	No	--	--	--	--	--	N/A	N/A	FTC	Follicular-Compact	Well	Mild	Present	Absent	Present	Present	Absent	Negative	0	0	NA
TC567	10.6	Mix	MC	12.6	Left	4.82	Euthyroid	No	--	0	0	0	1	N/A	N/A	FTC	Compact	Poor	Marked	Present	Present	Present	Present	Present	Negative	3	2	NA
TC627	12.7014	Labrador Retriever	FS	35.1	Left	3	Hypothyroid	No	--	259	0	259	0	RNAseq + WES	stroma (cutaneous)	FTC	Follicular-Compact	Well	Mild	Present	Absent	Present	Present	Absent	Negative	2	2	8.19
TC640	14.6795	Mix	FS	28.6	Right	4.5	--	No	--	744	0	744	1	RNAseq + WES	stroma (unknown)	FTC	Follicular	Moderate	Mild	Present	Absent	Present	Present	Absent	Negative	0	0	0.44
TC664	14.811	Beagle	MC	13.8	--	5	--	No	--	38	0	38	0	N/A	N/A	FTC	Follicular-Compact	Moderate	Mild	Present	Absent	Absent	Present	Absent	Negative	2	2	NA
TC687	9.8274	Golden Retriever	FS	25.5	Right	7	Euthyroid	No	--	1682	0	1682	0	N/A	N/A	FTC	Follicular	Well	Mild	Present	Absent	Present	Absent	Absent	Negative	2	2	NA
TC812	10.2466	Labrador Retriever	FS	31	Ectopic	5.5	--	Yes (lung)	Chemotherapy (carboplatin, doxorubicin)	--	--	984	0	RNAseq + WES	stroma (cutaneous)	FTC	Follicular-Compact	Moderate	Mild	Present	Present	Absent	Present	Absent	Negative	3	3	1.47
TC815	10.1753	German Shorthaired Pointer	FS	26	Right	4	Hyperthyroid	No	--	39	0	39	0	RNAseq + WES	stroma (cutaneous)	FTC	Follicular-Compact	Well	Mild	Present	Present	Absent	Absent	Absent	Negative	3	3	0.83
TC826	11.9096	Mix	MC	25.2	Left	6	Euthyroid	No	--	605	1	725	1	N/A	N/A	FTC	Follicular	Moderate	Moderate	Present	Absent	Present	Present	Absent	Negative	1	1	NA
TC827	6.99726	Weimaraner	MC	36.9	Left	5	--	No	--	--	--	--	--	N/A	N/A	FTC	Compact	Poor	Mild	Present	Absent	Absent	Present	Absent	Negative	0	0	NA
TC872	9.71781	Golden Retriever	MC	32.5	Right	4	Hyperthyroid	No	--	1309	0	1309	0	N/A	N/A	FTC	Follicular	Well	Mild	Present	Present	Present	Present	Present	Negative	1	1	NA
TC902	9.22192	German Shepherd	MI	54.2	Left	4	Hyperthyroid	No	--	224	0	224	0	RNAseq + WES	stroma (cutaneous)	FTC	Follicular-Compact	Moderate	Marked	Present	Present	Absent	Absent	Absent	Negative	1	1	1.4
TC954	11.0247	Golden Retriever	MC	29.9	Left	3.7	Hyperthyroid	No	--	1892	1	1892	1	N/A	N/A	FTC	Follicular	Moderate	Marked	Present	Present	Present	Present	Present	Negative	1	1	NA
TC1016	9.29041	Golden Retriever	FS	24.9	Bilateral	--	Hypothyroid	No	--	1761	0	1761	1	N/A	N/A	FTC	Follicular	Moderate	Moderate	Present	Absent	Absent	Present	Present	Negative	2	2	NA
TC1020	7.88219	Beagle	FS	16.38	Right	3	--	Yes (LN)	Chemotherapy (doxorubicin)	--	--	38	0	RNAseq + WES	stroma (cutaneous)	MTC	Compact	Poor	Moderate	Present	Present	Absent	Present	Absent	Negative	0	0	0.53
TC1036	7.64384	Beagle	MI	18.4	Bilateral	3.2	Hypothyroid	No	--	795	0	795	0	N/A	N/A	FTC	Follicular	Moderate	Moderate	Present	Present	Present	Absent	Absent	Negative	1	1	NA
TC1088	11.1808	Mix	FS	30.5	Ectopic	6	Euthyroid	No	Chemotherapy (carboplatin)	1480	0	1480	0	RNAseq + WES	whole blood	FTC	Follicular-Compact	Moderate	Moderate	Present	Absent	Absent	Present	Absent	Negative	0	0	1.29
TC1123	11	Malamute	MC	38.5	Bilateral	17	--	No	--	432	0	432	0	RNAseq + WES	whole blood	FTC	Follicular	Moderate	Moderate	Present	Present	Absent	Absent	Absent	Negative	1	1	3.8
TC1164	10.5616	Mix	MC	39	Left	4	Euthyroid	Yes (LN)	--	--	--	1079	0	RNAseq + WES	whole blood	FTC	Follicular-Compact	Moderate	Mild	Present	Present	Absent	Absent	Absent	Negative	1	1	4.28
TC1208	14.8493	Dachshund	MC	9.3	Left	2.5	Euthyroid	No	--	1618	0	1618	0	N/A	N/A	FTC	Follicular	Well	Mild	Present	Absent	Present	Present	Absent	Negative	1	1	NA
TC1213	12.0247	Beagle	MC	21	Bilateral	5.7	Euthyroid	Yes (LN)	--	--	--	--	--	RNAseq + WES	stroma (cutaneous)	FTC	Follicular	Moderate	Moderate	Present	Present	Present	Present	Present	Negative	3	2	6.14
TC1218	11.0438	Beagle	FS	14.7	Bilateral	4	Hypothyroid	No	Chemotherapy (doxorubicin)	454	1	820	1	RNAseq + WES	whole blood	FTC	Follicular-Compact	Moderate	Moderate	Present	Present	Present	Present	Absent	Negative	2	2	2.37
TC1226	9.13425	Mix	FS	28.5	Bilateral	2.8	Hypothyroid	No	Chemotherapy (carboplatin, doxorubicin)	1619	0	1619	0	N/A	N/A	FTC	Follicular	Well	Mild	Present	Present	Absent	Present	Absent	Negative	2	2	NA
TC1241	10.6055	Border Collie	MC	19	Right	5.8	--	No	Chemotherapy (carboplatin)	1057	1	1602	0	RNAseq + WES	stroma (cutaneous)	FTC	Follicular-Compact	Moderate	Mild	Present	Present	Absent	Absent	Absent	Negative	1	1	0.87
TC1267	8.51781	Mix	MC	27.9	Left	4	Hypothyroid	No	--	--	--	--	--	N/A	N/A	FTC	Follicular	Well	Mild	Present	Absent	Present	Present	Absent	Negative	1	1	NA
TC1327	12.1288	Mix	MC	22.5	Bilateral	3.5	Hypothyroid	No	--	946	0	946	0	N/A	N/A	FTC	Follicular-Compact	Poor	Mild	Present	Present	Present	Present	Absent	Negative	1	1	NA
TC1331	8.27123	English Shepherd	MC	57	Bilateral	10	--	No	--	28	0	28	0	N/A	N/A	FTC	Follicular-Compact	Moderate	Mild	Present	Present	Present	Present	Absent	Negative	2	2	NA
TC1418	11.8493	Labrador Retriever	MC	24.5	Left	3	Hyperthyroid	No	--	306	0	306	0	N/A	N/A	FTC	Follicular	Moderate	Moderate	Present	Present	Present	Present	Present	Negative	1	1	NA
TC1432	10.1014	Miniature Schnauzer	MC	7.5	Right	5	--	No	--	170	1	531	0	N/A	N/A	FTC	Compact	Poor	Marked	Present	Absent	Present	Absent	Absent	Negative	0	0	NA
TC1473	10.674	Mix	MC	33	Right	8.5	--	No	--	103	0	103	0	RNAseq + WES	whole blood	MTC	Compact	Poor	Moderate	Present	Absent	Present	Present	Absent	Positive	0	0	1.2
TC1491	9.35342	Mix	FS	14.5	Left	3.5	Euthyroid	No	--	1939	0	1939	0	N/A	N/A	FTC	Compact	Moderate	Moderate	Present	Present	Absent	Present	Absent	Negative	0	0	NA
TC1574	9.25205	Mix	FS	30.8	Right	8	Euthyroid	Yes (LN)	--	--	--	210	0	N/A	N/A	MTC	Follicular-Compact	Moderate	Moderate	Present	Present	Present	Present	Absent	Positive	0	0	NA
TC1593	8.90411	Portuguese Water Dog	MC	25.9	Right	4.72	Euthyroid	No	--	901	0	901	0	RNAseq + WES	whole blood	FTC	Follicular	Well	Mild	Present	Present	Present	Present	Absent	Negative	2	2	4.28
TC1601	7.61918	Rottweiler	FI	31.4	Left	3	Hypothyroid	No	--	1176	0	1176	0	RNAseq	N/A	MTC	Compact	Poor	Moderate	Present	Absent	Absent	Absent	Absent	Positive	1	1	NA
TC1665	9.31781	Husky	MC	25	Left	6	Euthyroid	No	--	160	1	389	0	N/A	N/A	FTC	Follicular	Well	Moderate	Present	Present	Absent	Present	Absent	Negative	3	2	NA
TC1744	9.95342	German Shorthaired Pointer	MC	42.8	Left	3.3	Euthyroid	No	--	569	0	605	0	RNAseq + WES	stroma (cutaneous)	FTC	Follicular	Well	Mild	Present	Absent	Present	Present	Absent	Negative	1	1	1.89
TC1786	15.4877	Mix	FS	18	Ectopic	3.4	Hyperthyroid	Yes (LN)	--	--	--	269	0	N/A	N/A	FTC	Follicular	Well	Mild	Present	Absent	Present	Present	Absent	Negative	1	1	NA
TC1869	9.57808	Whippet	MI	13.2	Right	3.9	Euthyroid	No	Chemotherapy (carboplatin)	1837	1	1837	0	RNAseq + WES	whole blood	FTC	Follicular	Well	Mild	Present	Present	Present	Present	Present	Negative	3	3	0.6
TC1936	11.0904	Golden Retriever	FS	36.5	Right	3.9	Euthyroid	No	Chemotherapy (carboplatin)	483	0	483	0	RNAseq + WES	stroma (subcutaneous)	MTC	Follicular-Compact	Moderate	Mild	Present	Absent	Absent	Present	Absent	Positive	0	0	2.62
TC1953	8.66301	Labrador Retriever	MC	30.1	Left	5	Euthyroid	No	Chemotherapy (carboplatin)	269	0	269	0	RNAseq + WES	stroma (cutaneous)	FTC	Follicular-Compact	Well	Moderate	Present	Present	Present	Present	Absent	Negative	2	2	2.21
TC1974	8.44932	Mix	FS	27.6	Right	6.7	--	No	Chemotherapy (doxorubicin, carboplatin, vinorelbine), Radiation (palliative)	203	1	735	1	N/A	N/A	FTC	Follicular-Compact	Moderate	Mild	Present	Present	Present	Absent	Present	Negative	1	1	NA
TC1979	11.0712	Australian heeler	FS	21.7	Left	8	Hypothyroid	Yes (LN)	Chemotherapy (carboplatin), Radiation (palliative)	--	--	--	--	RNAseq + WES	stroma (subcutaneous)	FTC	Follicular-Compact	Moderate	Mild	Present	Present	Absent	Present	Absent	Negative	2	2	5.66
TC1984	9.51507	Labrador Retriever	FS	31.3	Right	4.25	Hypothyroid	No	Immunotherapy (Palladia®)	549	1	716	1	N/A	N/A	FTC	Follicular-Compact	Moderate	Mild	Present	Absent	Present	Present	Absent	Negative	2	2	NA
TC1994	10.5425	Border Collie	MI	25.3	Right	3.5	Euthyroid	No	--	1342	0	1342	0	RNAseq	N/A	FTC	Follicular	Well	Mild	Present	Present	Present	Present	Present	Negative	1	1	NA
TC2010	12.2329	Mix	MC	21.8	Right	4.2	--	No	--	--	--	--	--	N/A	N/A	FTC	Follicular-Compact	Well	Mild	Present	Absent	Present	Present	Absent	Negative	0	0	NA
TC2011	10.5644	Shetland Sheepdog	FS	14.8	Right	4	--	Yes (LN)	Chemotherapy (carboplatin)					RNAseq + WES	stroma (cutaneous)	FTC	Follicular-Compact	Moderate	Moderate	Present	Present	Present	Present	Absent	Negative	3	3	2.14
TC2077	13.6767	Labrador Retriever	MC	37	Right	4.7	Hyperthyroid	No	--	39	0	140	0	N/A	N/A	FTC	Follicular	Well	Moderate	Present	Absent	Present	Present	Absent	Negative	1	1	NA
TC2089	8.83288	Labrador Retriever	FS	32.1	Ectopic	5.2	Euthyroid	Yes (LN)	--	--	--	873	0	RNAseq + WES	stroma (cutaneous)	FTC	Follicular-Compact	Moderate	Mild	Present	Present	Present	Present	Absent	Negative	3	3	6.26
TC2110	11.8986	Labrador Retriever	FS	27	Bilateral	5.7	Euthyroid	No	Chemotherapy (carboplatin)	616	1	617	1	RNAseq + WES	stroma (subcutaneous)	FTC	Follicular	Well	Moderate	Present	Present	Present	Present	Absent	Negative	2	2	2.62
TC2197	11.0603	Wirehaired Pointing Griffon	FS	23.5	Right	2.5	--	Yes (LN)	Chemotherapy (melphalan, doxorubicin)	--	--	364	0	N/A	N/A	FTC	Follicular-Compact	Moderate	Mild	Present	Absent	Absent	Absent	Absent	Negative	0	0	NA
TC2288	10.526	Mix	FS	32.5	Left	4.4	--	Yes (LN)	--	--	--	267	0	RNAseq + WES	whole blood	FTC	Follicular	Well	Mild	Present	Absent	Present	Present	Absent	Negative	1	1	5.62
TC2289	8.30411	Labrador Retriever	FS	28.1	Left	6	Euthyroid	No	--	1071	0	1071	0	RNAseq	N/A	MTC	Compact	Poor	Marked	Present	Present	Absent	Absent	Absent	Positive	0	0	NA
TC2402	8.88493	Labrador Retriever	FS	38.4	Ectopic	4.8	--	Yes (lung)	Chemotherapy (carboplatin)	--	--	475	1	RNAseq + WES	whole blood	FTC	Follicular-Compact	Moderate	Moderate	Present	Absent	Absent	Present	Absent	Negative	3	3	0.76
TC1258	5.38356	Labrador Retriever	FS	27.7	Ectopic	2.5	Euthyroid	No	Chemotherapy (carboplatin)	126	1	703	1	N/A	N/A	FTC	Compact	Moderate	Mild	Present	Present	Absent	Absent	Absent	Negative	2	2	NA

## Sheet: Supplementary Data 2
Supplementary Data 2. Spearman correlation coefficients between Thyroid Differentiation Score (TDS) and gene expression levels across full cohort of thyroid tumors.
Gene Name	Cancer Gene Type	Spearman Correlation Coefficient	p value	FDR	Correlation Category	Log10 FDR
TAL2	Unassigned	-0.766937	7.68778e-07	0.000477577	Significantly negatively correlated	3.32096
CLTCL1	Unassigned	-0.78287	1.65962e-06	0.000521699	Significantly negatively correlated	3.28258
ATP2B3	Unassigned	-0.776641	1.90838e-06	0.000549364	Significantly negatively correlated	3.26014
FCRL4	Unassigned	-0.694985	2.02744e-05	0.0021822	Significantly negatively correlated	2.66111
ITK	Unassigned	-0.694327	3.37582e-05	0.0030019	Significantly negatively correlated	2.5226
TNFRSF17	Unassigned	-0.678754	5.77926e-05	0.00433928	Significantly negatively correlated	2.36258
WNK2	Unassigned	-0.676085	6.31926e-05	0.00458755	Significantly negatively correlated	2.33842
NEGR1	Unassigned	-0.642365	0.000129637	0.00731088	Significantly negatively correlated	2.13603
GPC3	Unassigned	-0.612903	0.000417636	0.0143743	Significantly negatively correlated	1.84241
POLQ	Unassigned	-0.587987	0.000793642	0.0198388	Significantly negatively correlated	1.70249
PRKCB	Unassigned	-0.586652	0.00082027	0.0201545	Significantly negatively correlated	1.69563
WDCP	Unassigned	-0.586207	0.000829318	0.0202594	Significantly negatively correlated	1.69337
CAMTA1	Unassigned	-0.577753	0.00101865	0.022559	Significantly negatively correlated	1.64668
CNTNAP2	Unassigned	-0.559066	0.00157605	0.0289089	Significantly negatively correlated	1.53897
SHTN1	Unassigned	-0.554616	0.00174254	0.0304032	Significantly negatively correlated	1.51708
CHD4	Unassigned	-0.554616	0.00174254	0.0304032	Significantly negatively correlated	1.51708
CACNA1D	Unassigned	-0.542603	0.00227076	0.0355011	Significantly negatively correlated	1.44976
SPECC1	Unassigned	-0.535929	0.00262041	0.0385062	Significantly negatively correlated	1.41447
FAM135B	Unassigned	-0.526186	0.00281993	0.0400647	Significantly negatively correlated	1.39724
RHOH	Unassigned	-0.516631	0.00346714	0.0444778	Significantly negatively correlated	1.35186
USP44	Unassigned	-0.519911	0.0036556	0.0456062	Significantly negatively correlated	1.34098
ATIC	Unassigned	-0.515017	0.00403522	0.047926	Significantly negatively correlated	1.31943
CCR7	Unassigned	-0.506397	0.00429824	0.0494631	Significantly negatively correlated	1.30572
CHEK1	TSG	-0.795328	1.33037e-06	0.000477577	Significantly negatively correlated	3.32096
SP140	TSG	-0.732147	8.30706e-06	0.00125503	Significantly negatively correlated	2.90135
INHA	TSG	-0.708363	1.1878e-05	0.00157491	Significantly negatively correlated	2.80274
SH2D1A	TSG	-0.598041	0.000482424	0.0154253	Significantly negatively correlated	1.81177
BRCA1	TSG	-0.60178	0.00055975	0.0166638	Significantly negatively correlated	1.77823
SAMHD1	TSG	-0.574638	0.00109737	0.0236109	Significantly negatively correlated	1.62689
SUFU	TSG	-0.569299	0.00124473	0.0254274	Significantly negatively correlated	1.5947
SPOP	TSG	-0.565295	0.00136632	0.0267933	Significantly negatively correlated	1.57197
ROBO1	TSG	-0.520801	0.00359	0.0452205	Significantly negatively correlated	1.34466
PAK5	Oncogene	-0.671963	4.77601e-05	0.00382978	Significantly negatively correlated	2.41683
MYCL	Oncogene	-0.643159	0.000177953	0.00888079	Significantly negatively correlated	2.05155
LCK	Oncogene	-0.594216	0.000679132	0.0184224	Significantly negatively correlated	1.73465
ERBB4	Oncogene	-0.5728	0.000939269	0.0214729	Significantly negatively correlated	1.66811
ETV1	Oncogene	-0.5604	0.00152889	0.0284574	Significantly negatively correlated	1.54581
NTRK1	Oncogene	-0.521033	0.00315467	0.0424594	Significantly negatively correlated	1.37203
EGFR	Oncogene	-0.52436	0.00333765	0.0436648	Significantly negatively correlated	1.35987
GSK3B	Oncogene	-0.520356	0.00362267	0.0454135	Significantly negatively correlated	1.34281
IKZF3	Both	-0.535929	0.00262041	0.0385062	Significantly negatively correlated	1.41447
PAIP2B		-0.804672	1.17319e-06	0.000477577	Significantly negatively correlated	3.32096
NOVA1		-0.815795	1.03672e-06	0.000477577	Significantly negatively correlated	3.32096
HTR3E		-0.789926	2.09632e-07	0.000477577	Significantly negatively correlated	3.32096
BEND4		-0.760962	1.0524e-06	0.000477577	Significantly negatively correlated	3.32096
GALNT17		-0.784205	1.61499e-06	0.000516187	Significantly negatively correlated	3.28719
KLF12		-0.778865	1.8112e-06	0.00053913	Significantly negatively correlated	3.26831
C8orf88		-0.778865	1.8112e-06	0.00053913	Significantly negatively correlated	3.26831
ZNF157		-0.775306	1.97168e-06	0.000555676	Significantly negatively correlated	3.25518
NLGN1		-0.737814	3.27862e-06	0.000749045	Significantly negatively correlated	3.12549
XKRX		-0.73066	4.55065e-06	0.000907532	Significantly negatively correlated	3.04214
ORC1		-0.741491	5.84983e-06	0.00104438	Significantly negatively correlated	2.98114
C11H5orf63		-0.739266	6.35468e-06	0.00109013	Significantly negatively correlated	2.96252
IFT22		-0.737486	6.79243e-06	0.00112699	Significantly negatively correlated	2.94808
SERPINA5		-0.719308	7.5007e-06	0.00118177	Significantly negatively correlated	2.92747
MFAP3L		-0.730812	8.73768e-06	0.00129186	Significantly negatively correlated	2.88879
TTC12		-0.718799	1.3767e-05	0.00173367	Significantly negatively correlated	2.76103
GPRASP2		-0.714794	1.59998e-05	0.0019038	Significantly negatively correlated	2.72038
STAT4		-0.713459	1.68177e-05	0.00196153	Significantly negatively correlated	2.70741
UBASH3B		-0.711235	1.82694e-05	0.00205854	Significantly negatively correlated	2.68644
OTC		-0.69664	1.9006e-05	0.0021053	Significantly negatively correlated	2.67669
TRIT1		-0.706785	2.15323e-05	0.00225428	Significantly negatively correlated	2.64699
FAM117B		-0.706785	2.15323e-05	0.00225428	Significantly negatively correlated	2.64699
KCNH1		-0.70634	2.18869e-05	0.00227389	Significantly negatively correlated	2.64323
C34H5orf49		-0.69273	2.21246e-05	0.00228687	Significantly negatively correlated	2.64076
SLBP2		-0.705895	2.22469e-05	0.0022935	Significantly negatively correlated	2.6395
CYRIB		-0.705895	2.22469e-05	0.0022935	Significantly negatively correlated	2.6395
KCNQ5		-0.705451	2.26124e-05	0.0023131	Significantly negatively correlated	2.63581
GLCE		-0.704561	2.33601e-05	0.00235226	Significantly negatively correlated	2.62851
ITGAE		-0.703671	2.41307e-05	0.00239137	Significantly negatively correlated	2.62135
TMC3		-0.690185	2.43947e-05	0.00240448	Significantly negatively correlated	2.61898
FGF17		-0.689229	2.52994e-05	0.00245916	Significantly negatively correlated	2.60921
WNT16		-0.686534	2.80156e-05	0.00262814	Significantly negatively correlated	2.58035
INVS		-0.696552	3.11915e-05	0.00283977	Significantly negatively correlated	2.54672
CD3E		-0.696552	3.11915e-05	0.00283977	Significantly negatively correlated	2.54672
NNAT		-0.694327	3.37582e-05	0.0030019	Significantly negatively correlated	2.5226
ZKSCAN2		-0.693882	3.42941e-05	0.0030348	Significantly negatively correlated	2.51787
TTBK1		-0.691212	3.7675e-05	0.00324303	Significantly negatively correlated	2.48905
PAH		-0.678441	3.78137e-05	0.00325134	Significantly negatively correlated	2.48794
POLR3GL		-0.687653	4.26525e-05	0.00354284	Significantly negatively correlated	2.45065
DPP10		-0.674077	4.4283e-05	0.00363665	Significantly negatively correlated	2.4393
APBA2		-0.671493	4.85656e-05	0.00387323	Significantly negatively correlated	2.41193
HEPACAM2		-0.671489	4.85717e-05	0.00387356	Significantly negatively correlated	2.41189
CCDC42		-0.671313	4.88768e-05	0.00388989	Significantly negatively correlated	2.41006
ASB4		-0.669775	5.16119e-05	0.00403338	Significantly negatively correlated	2.39433
MGAT5		-0.681424	5.28101e-05	0.00409462	Significantly negatively correlated	2.38779
SPINK8		-0.680534	5.44263e-05	0.00417571	Significantly negatively correlated	2.37927
TMEM218		-0.679644	5.60868e-05	0.00425728	Significantly negatively correlated	2.37087
SNAP91		-0.677419	6.04386e-05	0.00446303	Significantly negatively correlated	2.35037
RAVER2		-0.674305	6.7039e-05	0.00478662	Significantly negatively correlated	2.31997
KLHL3		-0.674305	6.7039e-05	0.00478662	Significantly negatively correlated	2.31997
GINS4		-0.67119	7.42764e-05	0.00514393	Significantly negatively correlated	2.28871
RUBCN		-0.667631	8.33949e-05	0.00556464	Significantly negatively correlated	2.25456
ZAP70		-0.667186	8.46021e-05	0.00561804	Significantly negatively correlated	2.25041
PPP4R4		-0.665406	8.95881e-05	0.00583329	Significantly negatively correlated	2.23409
BHLHB9		-0.665406	8.95881e-05	0.00583329	Significantly negatively correlated	2.23409
CDC25C		-0.664516	9.21777e-05	0.00594181	Significantly negatively correlated	2.22608
MCF2L2		-0.663626	9.48338e-05	0.00605088	Significantly negatively correlated	2.21818
CASP7		-0.663181	9.61871e-05	0.0061056	Significantly negatively correlated	2.21427
EOMES		-0.650838	9.84695e-05	0.00619663	Significantly negatively correlated	2.20784
CYP7B1		-0.662291	9.89454e-05	0.00621542	Significantly negatively correlated	2.20653
ELMOD1		-0.660067	0.000106151	0.00649443	Significantly negatively correlated	2.18746
ENO4		-0.659177	0.000109161	0.00660674	Significantly negatively correlated	2.18001
RIC3		-0.656952	0.000117021	0.00688888	Significantly negatively correlated	2.16185
MAGI3		-0.655172	0.000123666	0.00711566	Significantly negatively correlated	2.14778
IQUB		-0.655172	0.000123666	0.00711566	Significantly negatively correlated	2.14778
ZNF175		-0.654283	0.000127112	0.00722929	Significantly negatively correlated	2.1409
ATP8A1		-0.654283	0.000127112	0.00722929	Significantly negatively correlated	2.1409
TMEM108		-0.640581	0.00013722	0.00754787	Significantly negatively correlated	2.12218
C16H4orf47		-0.651613	0.000137967	0.0075706	Significantly negatively correlated	2.12087
SIPA1L2		-0.651168	0.000139854	0.00762749	Significantly negatively correlated	2.11762
FAM118A		-0.651168	0.000139854	0.00762749	Significantly negatively correlated	2.11762
SV2C		-0.650723	0.000141763	0.00768437	Significantly negatively correlated	2.11439
SLC38A5		-0.650723	0.000141763	0.00768437	Significantly negatively correlated	2.11439
SF3B3		-0.649388	0.000147631	0.0078896	Significantly negatively correlated	2.10295
RAD51AP2		-0.636875	0.000154248	0.00811768	Significantly negatively correlated	2.09057
HDAC5		-0.647608	0.000155789	0.00816982	Significantly negatively correlated	2.08779
PSMA8		-0.636526	0.000155945	0.00817507	Significantly negatively correlated	2.08751
CNTNAP5		-0.646274	0.000162167	0.0083817	Significantly negatively correlated	2.07667
DYDC2		-0.633631	0.000170669	0.00865485	Significantly negatively correlated	2.06274
GCGR		-0.644494	0.000171029	0.00866617	Significantly negatively correlated	2.06217
RIMS2		-0.644049	0.00017331	0.0087376	Significantly negatively correlated	2.05861
NHEJ1		-0.642714	0.000180316	0.00895255	Significantly negatively correlated	2.04805
CD3D		-0.641379	0.000187571	0.00916835	Significantly negatively correlated	2.03771
THEMIS		-0.629436	0.000194191	0.00935951	Significantly negatively correlated	2.02875
FAM161B		-0.6396	0.000197645	0.00945714	Significantly negatively correlated	2.02424
ADCY1		-0.6396	0.000197645	0.00945714	Significantly negatively correlated	2.02424
ELL2		-0.639155	0.000200237	0.00952948	Significantly negatively correlated	2.02093
RPA3		-0.638265	0.000205511	0.0096743	Significantly negatively correlated	2.01438
PENK		-0.627544	0.000205708	0.00967966	Significantly negatively correlated	2.01414
PDE3B		-0.63782	0.000208194	0.00974676	Significantly negatively correlated	2.01114
CCDC65		-0.636485	0.000216428	0.0099643	Significantly negatively correlated	2.00155
LRRC9		-0.625431	0.000219287	0.0100382	Significantly negatively correlated	1.99835
JAML		-0.635595	0.000222076	0.0101094	Significantly negatively correlated	1.99527
ZNF608		-0.634705	0.000227854	0.0102545	Significantly negatively correlated	1.98909
SSTR2		-0.63426	0.000230792	0.010327	Significantly negatively correlated	1.98603
CCDC148		-0.63426	0.000230792	0.010327	Significantly negatively correlated	1.98603
GZMK		-0.633815	0.000233764	0.0103995	Significantly negatively correlated	1.98299
PLEKHM3		-0.63337	0.000236769	0.010472	Significantly negatively correlated	1.97997
MCTP2		-0.63337	0.000236769	0.010472	Significantly negatively correlated	1.97997
RTN1		-0.621649	0.000245586	0.0106798	Significantly negatively correlated	1.97144
TMEM154		-0.632036	0.00024599	0.0106892	Significantly negatively correlated	1.97105
SPESP1		-0.631146	0.000252312	0.010855	Significantly negatively correlated	1.96437
RBKS		-0.630701	0.000255526	0.010938	Significantly negatively correlated	1.96106
LRP12		-0.630256	0.000258777	0.0110211	Significantly negatively correlated	1.95778
CFAP299		-0.619853	0.00025902	0.0110273	Significantly negatively correlated	1.95753
ESPN		-0.629811	0.000262064	0.0111043	Significantly negatively correlated	1.95451
NCOA5		-0.629366	0.000265387	0.0111876	Significantly negatively correlated	1.95126
GPR85		-0.61845	0.000269964	0.0113008	Significantly negatively correlated	1.94689
RBM8A		-0.628476	0.000272146	0.0113543	Significantly negatively correlated	1.94484
ANKEF1		-0.61613	0.000288969	0.0117547	Significantly negatively correlated	1.92979
TRBV19		-0.61607	0.000289471	0.0117664	Significantly negatively correlated	1.92936
GAL3ST3		-0.616036	0.00028976	0.011773	Significantly negatively correlated	1.92911
LINGO2		-0.625362	0.000297011	0.0119392	Significantly negatively correlated	1.92303
GRIP1		-0.625362	0.000297011	0.0119392	Significantly negatively correlated	1.92303
RBFOX3		-0.624917	0.000300722	0.0120228	Significantly negatively correlated	1.91999
LMX1B		-0.623137	0.000315976	0.0123573	Significantly negatively correlated	1.90808
ARMCX5		-0.620912	0.000335999	0.0127969	Significantly negatively correlated	1.89289
SPATA18		-0.61006	0.000344381	0.0129742	Significantly negatively correlated	1.88692
OBSL1		-0.618242	0.000361493	0.0133245	Significantly negatively correlated	1.87535
XRCC5		-0.617798	0.000365904	0.0134123	Significantly negatively correlated	1.8725
TNIK		-0.617798	0.000365904	0.0134123	Significantly negatively correlated	1.8725
SH3GL3		-0.617798	0.000365904	0.0134123	Significantly negatively correlated	1.8725
KCNJ16		-0.617798	0.000365904	0.0134123	Significantly negatively correlated	1.8725
GNG4		-0.616908	0.000374867	0.0135878	Significantly negatively correlated	1.86685
SLAMF1		-0.615573	0.000388674	0.0138507	Significantly negatively correlated	1.85853
STMN4		-0.605562	0.0003913	0.0138997	Significantly negatively correlated	1.85699
CFAP43		-0.614683	0.000398126	0.0140256	Significantly negatively correlated	1.85308
BCAS1		-0.613793	0.000407778	0.0142002	Significantly negatively correlated	1.84771
RUBCNL		-0.613348	0.000412681	0.0142873	Significantly negatively correlated	1.84505
GRIN2C		-0.612903	0.000417636	0.0143743	Significantly negatively correlated	1.84241
NOL4		-0.602737	0.000423578	0.0144774	Significantly negatively correlated	1.83931
TEX9		-0.611568	0.000432816	0.0146347	Significantly negatively correlated	1.83462
EFCAB5		-0.611568	0.000432816	0.0146347	Significantly negatively correlated	1.83462
KCNN2		-0.601456	0.000438961	0.0147376	Significantly negatively correlated	1.83157
VSNL1		-0.600972	0.00044491	0.0148357	Significantly negatively correlated	1.82869
DUSP15		-0.600116	0.000455587	0.0150086	Significantly negatively correlated	1.82366
GTPBP8		-0.609344	0.000459194	0.0150661	Significantly negatively correlated	1.822
BAIAP3		-0.609344	0.000459194	0.0150661	Significantly negatively correlated	1.822
ATXN7L2		-0.608899	0.000464636	0.0151519	Significantly negatively correlated	1.81953
LAT		-0.608454	0.000470134	0.0152376	Significantly negatively correlated	1.81708
ZKSCAN8		-0.608009	0.00047569	0.0153231	Significantly negatively correlated	1.81465
NAV3		-0.607119	0.000486974	0.0154935	Significantly negatively correlated	1.80985
NCAM2		-0.597601	0.000488294	0.0155132	Significantly negatively correlated	1.8093
VWDE		-0.59755	0.000488975	0.0155233	Significantly negatively correlated	1.80902
CRTAM		-0.597328	0.000491972	0.0155677	Significantly negatively correlated	1.80778
PNMA2		-0.597326	0.000491997	0.0155681	Significantly negatively correlated	1.80777
TMEM232		-0.606674	0.000492704	0.0155785	Significantly negatively correlated	1.80747
RNASEH2B		-0.606229	0.000498493	0.0156633	Significantly negatively correlated	1.80512
ANKS1B		-0.606229	0.000498493	0.0156633	Significantly negatively correlated	1.80512
CCL20		-0.596644	0.000501282	0.0157037	Significantly negatively correlated	1.804
WNK3		-0.605784	0.000504341	0.015756	Significantly negatively correlated	1.80255
CPS1		-0.596062	0.000509317	0.0158403	Significantly negatively correlated	1.80024
SLC25A53		-0.595146	0.000522197	0.0160552	Significantly negatively correlated	1.79438
TNIP3		-0.594457	0.000532077	0.0162168	Significantly negatively correlated	1.79004
TES		-0.60356	0.000534497	0.0162559	Significantly negatively correlated	1.78899
B4GALT5		-0.60356	0.000534497	0.0162559	Significantly negatively correlated	1.78899
RGS10		-0.603115	0.000540715	0.0163557	Significantly negatively correlated	1.78633
HYKK		-0.60267	0.000546995	0.0164555	Significantly negatively correlated	1.78369
EXTL3		-0.602225	0.00055334	0.0165597	Significantly negatively correlated	1.78095
BTBD16		-0.602225	0.00055334	0.0165597	Significantly negatively correlated	1.78095
ABCC5		-0.601335	0.000566224	0.0167679	Significantly negatively correlated	1.77552
ARMCX2		-0.6	0.000586043	0.01708	Significantly negatively correlated	1.76751
SCIN		-0.598665	0.000606468	0.0173913	Significantly negatively correlated	1.75967
NLRP6		-0.588403	0.000626199	0.0176828	Significantly negatively correlated	1.75245
SEMA3A		-0.596885	0.000634671	0.0178052	Significantly negatively correlated	1.74945
LSG1		-0.59644	0.000641899	0.0179084	Significantly negatively correlated	1.74694
RUFY1		-0.595996	0.000649199	0.0180115	Significantly negatively correlated	1.74445
EEF1AKMT1		-0.595996	0.000649199	0.0180115	Significantly negatively correlated	1.74445
OGDHL		-0.586717	0.00065489	0.018091	Significantly negatively correlated	1.74254
CCT4		-0.595106	0.000664018	0.0182172	Significantly negatively correlated	1.73952
GPRIN3		-0.594661	0.000671538	0.0183199	Significantly negatively correlated	1.73708
CEP85		-0.594661	0.000671538	0.0183199	Significantly negatively correlated	1.73708
PDE1C		-0.594216	0.000679132	0.0184224	Significantly negatively correlated	1.73465
SIT1		-0.593771	0.000686802	0.0185248	Significantly negatively correlated	1.73225
MAGI2		-0.592881	0.000702369	0.018729	Significantly negatively correlated	1.72749
CCDC14		-0.592881	0.000702369	0.018729	Significantly negatively correlated	1.72749
FUNDC1		-0.592436	0.000710268	0.0188309	Significantly negatively correlated	1.72513
SLC25A27		-0.591101	0.000734434	0.0191354	Significantly negatively correlated	1.71816
DUSP5		-0.591101	0.000734434	0.0191354	Significantly negatively correlated	1.71816
DSN1		-0.590656	0.000742648	0.0192365	Significantly negatively correlated	1.71587
NWD2		-0.581729	0.000746627	0.019285	Significantly negatively correlated	1.71478
ZC4H2		-0.590211	0.000750942	0.0193374	Significantly negatively correlated	1.7136
ARL3		-0.590211	0.000750942	0.0193374	Significantly negatively correlated	1.7136
ELAVL3		-0.581495	0.000751207	0.0193406	Significantly negatively correlated	1.71353
SLC1A2		-0.58071	0.000766709	0.019526	Significantly negatively correlated	1.70939
INTS7		-0.589321	0.000767774	0.0195386	Significantly negatively correlated	1.70911
ACOT13		-0.589321	0.000767774	0.0195386	Significantly negatively correlated	1.70911
LHFPL4		-0.580624	0.00076842	0.0195462	Significantly negatively correlated	1.70894
XPO5		-0.588877	0.000776314	0.0196389	Significantly negatively correlated	1.70688
TRIM52		-0.588877	0.000776314	0.0196389	Significantly negatively correlated	1.70688
GRAMD4		-0.588877	0.000776314	0.0196389	Significantly negatively correlated	1.70688
ZNF114		-0.580079	0.000779358	0.0196744	Significantly negatively correlated	1.7061
HLA-DQB2		-0.588432	0.000784936	0.0197389	Significantly negatively correlated	1.70468
UBASH3A		-0.579791	0.000785212	0.0197421	Significantly negatively correlated	1.70461
MYT1		-0.579791	0.000785212	0.0197421	Significantly negatively correlated	1.70461
DNAJC18		-0.587542	0.000802433	0.0199442	Significantly negatively correlated	1.70018
LRRN4CL		-0.587097	0.000811309	0.0200495	Significantly negatively correlated	1.6979
DYDC1		-0.577804	0.000826559	0.0202276	Significantly negatively correlated	1.69406
FAM184B		-0.586207	0.000829318	0.0202594	Significantly negatively correlated	1.69337
FAM227A		-0.585762	0.000838454	0.0203641	Significantly negatively correlated	1.69114
ARHGEF9		-0.585762	0.000838454	0.0203641	Significantly negatively correlated	1.69114
KCNH8		-0.577112	0.0008414	0.0203976	Significantly negatively correlated	1.69042
GABRG1		-0.576909	0.000845805	0.0204474	Significantly negatively correlated	1.68936
PDZD2		-0.585317	0.000847677	0.0204685	Significantly negatively correlated	1.68891
CHMP4C		-0.584872	0.000856989	0.0205727	Significantly negatively correlated	1.68671
RAD21L1		-0.584427	0.00086639	0.0206767	Significantly negatively correlated	1.68452
NCBP2		-0.584427	0.00086639	0.0206767	Significantly negatively correlated	1.68452
SHISAL2A		-0.575724	0.000871875	0.0207388	Significantly negatively correlated	1.68322
DLA-DQA1		-0.583537	0.000885464	0.0208908	Significantly negatively correlated	1.68005
BET1		-0.583537	0.000885464	0.0208908	Significantly negatively correlated	1.68005
BRINP1		-0.574321	0.000903671	0.0210913	Significantly negatively correlated	1.6759
SATB1		-0.582202	0.000914764	0.0212119	Significantly negatively correlated	1.67342
ELOVL4		-0.581758	0.000924718	0.0213188	Significantly negatively correlated	1.67124
C1H6orf118		-0.573274	0.000928029	0.0213541	Significantly negatively correlated	1.67052
TCAF1		-0.581313	0.000934766	0.0214255	Significantly negatively correlated	1.66907
SLC35G2		-0.580868	0.000944909	0.0215319	Significantly negatively correlated	1.66692
KRT33A		-0.572542	0.00094543	0.0215373	Significantly negatively correlated	1.66681
CERS3		-0.572431	0.000948074	0.0215649	Significantly negatively correlated	1.66625
PTPDC1		-0.579978	0.000965485	0.021813	Significantly negatively correlated	1.66128
RAG1		-0.570868	0.000986253	0.022108	Significantly negatively correlated	1.65545
SRSF7		-0.577753	0.00101865	0.022559	Significantly negatively correlated	1.64668
LRAT		-0.569471	0.00102148	0.0225979	Significantly negatively correlated	1.64593
TRBV18		-0.569164	0.00102936	0.0227058	Significantly negatively correlated	1.64386
NCAPD3		-0.577308	0.00102958	0.0227088	Significantly negatively correlated	1.64381
FBXO41		-0.576418	0.00105176	0.0230089	Significantly negatively correlated	1.6381
HOPX		-0.575973	0.001063	0.0231592	Significantly negatively correlated	1.63528
ZNF618		-0.575528	0.00107435	0.0233096	Significantly negatively correlated	1.63246
SMS		-0.575528	0.00107435	0.0233096	Significantly negatively correlated	1.63246
ELP1		-0.575528	0.00107435	0.0233096	Significantly negatively correlated	1.63246
SLC7A14		-0.566882	0.00108971	0.0235112	Significantly negatively correlated	1.62873
CHAT		-0.566043	0.00111264	0.0238081	Significantly negatively correlated	1.62327
PLPPR2		-0.573749	0.00112082	0.0239128	Significantly negatively correlated	1.62137
SMIM30		-0.572414	0.00115681	0.0243663	Significantly negatively correlated	1.61321
COPG2		-0.572414	0.00115681	0.0243663	Significantly negatively correlated	1.61321
CBX1		-0.572414	0.00115681	0.0243663	Significantly negatively correlated	1.61321
DNAJC27		-0.571969	0.00116902	0.0245177	Significantly negatively correlated	1.61052
AFF2		-0.571969	0.00116902	0.0245177	Significantly negatively correlated	1.61052
RPE65		-0.563494	0.00118498	0.0247135	Significantly negatively correlated	1.60707
PPP1R32		-0.563426	0.00118697	0.0247377	Significantly negatively correlated	1.60664
ZNF483		-0.570634	0.00120636	0.0249723	Significantly negatively correlated	1.60254
C10H2orf73		-0.570634	0.00120636	0.0249723	Significantly negatively correlated	1.60254
CNTN4		-0.570189	0.00121903	0.0251239	Significantly negatively correlated	1.59991
PDILT		-0.562223	0.00122254	0.0251657	Significantly negatively correlated	1.59919
SYTL5		-0.56154	0.00124315	0.0254088	Significantly negatively correlated	1.59502
HK2		-0.569299	0.00124473	0.0254274	Significantly negatively correlated	1.5947
CAMK4		-0.569299	0.00124473	0.0254274	Significantly negatively correlated	1.5947
LIPH		-0.560362	0.00127944	0.0258287	Significantly negatively correlated	1.5879
NLRP14		-0.56024	0.00128323	0.025872	Significantly negatively correlated	1.58717
COL11A2		-0.567964	0.00128417	0.0258827	Significantly negatively correlated	1.58699
PKLR		-0.567519	0.00129755	0.0260345	Significantly negatively correlated	1.58445
PCOLCE2		-0.567519	0.00129755	0.0260345	Significantly negatively correlated	1.58445
ACOT7		-0.567075	0.00131106	0.0261863	Significantly negatively correlated	1.58193
AADAT		-0.567075	0.00131106	0.0261863	Significantly negatively correlated	1.58193
SP110		-0.56663	0.00132469	0.0263381	Significantly negatively correlated	1.57942
PANX1		-0.56663	0.00132469	0.0263381	Significantly negatively correlated	1.57942
CRSP-4		-0.558887	0.00132614	0.0263541	Significantly negatively correlated	1.57915
SLC1A3		-0.566185	0.00133844	0.0264898	Significantly negatively correlated	1.57692
KIF12		-0.558084	0.00135219	0.0266402	Significantly negatively correlated	1.57446
PARP14		-0.56574	0.00135232	0.0266416	Significantly negatively correlated	1.57444
CALN1		-0.56485	0.00138045	0.0269449	Significantly negatively correlated	1.56952
CABP5		-0.564405	0.0013947	0.0270965	Significantly negatively correlated	1.56709
OR13E1		-0.556644	0.00140002	0.0271528	Significantly negatively correlated	1.56619
GTF2E1		-0.56396	0.00140908	0.0272481	Significantly negatively correlated	1.56466
ANKRD55		-0.563515	0.0014236	0.0273995	Significantly negatively correlated	1.56226
MGAT4C		-0.555856	0.00142681	0.0274329	Significantly negatively correlated	1.56173
HSPBAP1		-0.56307	0.00143824	0.027551	Significantly negatively correlated	1.55986
CNOT7		-0.56218	0.00146792	0.0278535	Significantly negatively correlated	1.55512
MYL1		-0.554516	0.00147338	0.0279085	Significantly negatively correlated	1.55426
BTC		-0.554274	0.00148195	0.0279945	Significantly negatively correlated	1.55293
DCTN5		-0.561735	0.00148296	0.0280046	Significantly negatively correlated	1.55277
MYBPC2		-0.560845	0.00151344	0.0283066	Significantly negatively correlated	1.54811
GLB1L3		-0.553361	0.0015146	0.028318	Significantly negatively correlated	1.54794
C20H3orf14		-0.5604	0.00152889	0.0284574	Significantly negatively correlated	1.54581
OCRL		-0.559956	0.00154447	0.028608	Significantly negatively correlated	1.54351
DZIP1L		-0.552397	0.00154978	0.028659	Significantly negatively correlated	1.54274
ARSH		-0.552231	0.00155591	0.0287177	Significantly negatively correlated	1.54185
STARD5		-0.559511	0.00156019	0.0287586	Significantly negatively correlated	1.54123
SIDT1		-0.559511	0.00156019	0.0287586	Significantly negatively correlated	1.54123
NUDT7		-0.559511	0.00156019	0.0287586	Significantly negatively correlated	1.54123
NOCT		-0.559511	0.00156019	0.0287586	Significantly negatively correlated	1.54123
FBXO25		-0.559511	0.00156019	0.0287586	Significantly negatively correlated	1.54123
TTC8		-0.559066	0.00157605	0.0289089	Significantly negatively correlated	1.53897
FRMPD4		-0.550857	0.0016074	0.0292019	Significantly negatively correlated	1.53459
CPE		-0.558176	0.00160819	0.0292092	Significantly negatively correlated	1.53448
CWH43		-0.550686	0.00161393	0.0292622	Significantly negatively correlated	1.53369
GSTO1		-0.557731	0.00162448	0.0293591	Significantly negatively correlated	1.53226
C11H9orf43		-0.557731	0.00162448	0.0293591	Significantly negatively correlated	1.53226
JPH1		-0.549561	0.00165736	0.0296574	Significantly negatively correlated	1.52787
TMEM40		-0.556841	0.00165748	0.0296584	Significantly negatively correlated	1.52785
NUSAP1		-0.556841	0.00165748	0.0296584	Significantly negatively correlated	1.52785
HSPA4L		-0.556841	0.00165748	0.0296584	Significantly negatively correlated	1.52785
DNAJC12		-0.556841	0.00165748	0.0296584	Significantly negatively correlated	1.52785
AAMDC		-0.556841	0.00165748	0.0296584	Significantly negatively correlated	1.52785
CPB2		-0.549269	0.00166879	0.0297596	Significantly negatively correlated	1.52637
PTPRA		-0.556396	0.00167419	0.0298078	Significantly negatively correlated	1.52567
CD3G		-0.555951	0.00169106	0.0299569	Significantly negatively correlated	1.5235
MUC20		-0.548448	0.0017013	0.0300468	Significantly negatively correlated	1.5222
NMUR1		-0.547827	0.00172625	0.0302635	Significantly negatively correlated	1.51908
OCIAD2		-0.554171	0.00176	0.0305515	Significantly negatively correlated	1.51497
ELMOD2		-0.554171	0.00176	0.0305515	Significantly negatively correlated	1.51497
SLC25A48		-0.546994	0.00176027	0.0305538	Significantly negatively correlated	1.51493
NPFFR1		-0.546851	0.00176616	0.0306035	Significantly negatively correlated	1.51423
MYO1B		-0.553726	0.00177762	0.0306996	Significantly negatively correlated	1.51287
CXADR		-0.553726	0.00177762	0.0306996	Significantly negatively correlated	1.51287
ARHGEF4		-0.552836	0.0018133	0.0310407	Significantly negatively correlated	1.50807
FAM216B		-0.545689	0.00181466	0.0310535	Significantly negatively correlated	1.50789
FGF12		-0.552392	0.00183138	0.0312112	Significantly negatively correlated	1.50569
FASLG		-0.545152	0.00183749	0.0312685	Significantly negatively correlated	1.50489
SNCA		-0.545101	0.00183965	0.0312887	Significantly negatively correlated	1.50461
SYT3		-0.544706	0.00185662	0.0314468	Significantly negatively correlated	1.50242
MED30		-0.551502	0.001868	0.031552	Significantly negatively correlated	1.50097
ZDBF2		-0.550612	0.00190526	0.0319196	Significantly negatively correlated	1.49594
SEZ6		-0.550167	0.00192414	0.032117	Significantly negatively correlated	1.49327
TRIM67		-0.542539	0.00195206	0.0324064	Significantly negatively correlated	1.48937
BCHE		-0.549277	0.00196237	0.0325125	Significantly negatively correlated	1.48795
C3H4orf19		-0.541871	0.00198233	0.0327168	Significantly negatively correlated	1.48523
P2RY10		-0.541106	0.00201751	0.0330729	Significantly negatively correlated	1.48053
GFRA1		-0.547942	0.00202095	0.0331074	Significantly negatively correlated	1.48007
CFAP91		-0.547942	0.00202095	0.0331074	Significantly negatively correlated	1.48007
SAFB		-0.547497	0.00204081	0.0333061	Significantly negatively correlated	1.47748
IQCD		-0.547052	0.00206085	0.0335049	Significantly negatively correlated	1.47489
IFT140		-0.547052	0.00206085	0.0335049	Significantly negatively correlated	1.47489
ELAVL4		-0.539797	0.00207893	0.0336831	Significantly negatively correlated	1.47259
PPP3CA		-0.546607	0.00208105	0.033704	Significantly negatively correlated	1.47232
DNAH3		-0.546162	0.00210142	0.0339031	Significantly negatively correlated	1.46976
TTLL1		-0.545717	0.00212197	0.0341025	Significantly negatively correlated	1.46721
ZMAT4		-0.544828	0.00216359	0.0345015	Significantly negatively correlated	1.46216
SCAI		-0.544383	0.00218467	0.0347012	Significantly negatively correlated	1.45966
C5orf58		-0.543938	0.00220592	0.034901	Significantly negatively correlated	1.45716
BCO2		-0.543938	0.00220592	0.034901	Significantly negatively correlated	1.45716
HSD17B6		-0.543048	0.00224897	0.035301	Significantly negatively correlated	1.45221
GNL2		-0.543048	0.00224897	0.035301	Significantly negatively correlated	1.45221
ZWILCH		-0.542603	0.00227076	0.0355011	Significantly negatively correlated	1.44976
AGAP1		-0.542603	0.00227076	0.0355011	Significantly negatively correlated	1.44976
CDH8		-0.535661	0.00228375	0.0356196	Significantly negatively correlated	1.44831
HASPIN		-0.542158	0.00229274	0.0357012	Significantly negatively correlated	1.44732
RPL24		-0.541713	0.0023149	0.0359015	Significantly negatively correlated	1.44489
GLRB		-0.541713	0.0023149	0.0359015	Significantly negatively correlated	1.44489
ABTB2		-0.541268	0.00233725	0.0361018	Significantly negatively correlated	1.44247
MAPK13		-0.540823	0.00235979	0.0363021	Significantly negatively correlated	1.44007
BTBD11		-0.540823	0.00235979	0.0363021	Significantly negatively correlated	1.44007
NOX5		-0.533986	0.00237156	0.0364061	Significantly negatively correlated	1.43883
FHDC1		-0.540378	0.00238251	0.0365025	Significantly negatively correlated	1.43768
CLDN12		-0.540378	0.00238251	0.0365025	Significantly negatively correlated	1.43768
CTXN2		-0.533481	0.00239858	0.0366432	Significantly negatively correlated	1.43601
TMEM163		-0.539933	0.00240543	0.0367029	Significantly negatively correlated	1.4353
INSL6		-0.533121	0.00241803	0.0368124	Significantly negatively correlated	1.43401
CLEC2D		-0.539488	0.00242853	0.0369033	Significantly negatively correlated	1.43293
PRPF4		-0.538154	0.002499	0.0375046	Significantly negatively correlated	1.42592
NAP1L3		-0.538154	0.002499	0.0375046	Significantly negatively correlated	1.42592
IQCH		-0.538154	0.002499	0.0375046	Significantly negatively correlated	1.42592
DPYSL4		-0.531239	0.00252183	0.0376962	Significantly negatively correlated	1.4237
BRD8		-0.537709	0.00252289	0.037705	Significantly negatively correlated	1.4236
CACNG2		-0.531077	0.00253096	0.0377724	Significantly negatively correlated	1.42283
MAT1A		-0.530847	0.00254395	0.0378803	Significantly negatively correlated	1.42159
MYH14		-0.537264	0.00254697	0.0379054	Significantly negatively correlated	1.4213
C18H11orf49		-0.536374	0.00259572	0.038306	Significantly negatively correlated	1.41673
ISL1		-0.529802	0.00260372	0.0383711	Significantly negatively correlated	1.416
TSNAXIP1		-0.535929	0.00262041	0.0385062	Significantly negatively correlated	1.41447
RIBC2		-0.535929	0.00262041	0.0385062	Significantly negatively correlated	1.41447
ERICH2		-0.535929	0.00262041	0.0385062	Significantly negatively correlated	1.41447
AVPR1B		-0.528945	0.0026536	0.0387729	Significantly negatively correlated	1.41147
IL5		-0.535039	0.00267038	0.0389065	Significantly negatively correlated	1.40998
TRMT9B		-0.534594	0.00269567	0.0391065	Significantly negatively correlated	1.40775
FMO1		-0.528102	0.00270348	0.0391679	Significantly negatively correlated	1.40707
CTPS1		-0.533704	0.00274689	0.0395063	Significantly negatively correlated	1.40333
UMPS		-0.533259	0.00277281	0.039706	Significantly negatively correlated	1.40114
TENM3		-0.532814	0.00279894	0.0399056	Significantly negatively correlated	1.39897
FAM166C		-0.526233	0.002817	0.0400425	Significantly negatively correlated	1.39748
EML6		-0.532369	0.00282529	0.0401051	Significantly negatively correlated	1.3968
CD96		-0.531924	0.00285185	0.0403044	Significantly negatively correlated	1.39465
MINPP1		-0.531479	0.00287863	0.0405037	Significantly negatively correlated	1.39251
TRAV21		-0.524726	0.0029115	0.0407458	Significantly negatively correlated	1.38992
SHISA9		-0.52429	0.00293934	0.0409489	Significantly negatively correlated	1.38776
BANF2		-0.524194	0.00294551	0.0409937	Significantly negatively correlated	1.38728
ERICH1		-0.530145	0.00296027	0.0411003	Significantly negatively correlated	1.38615
BEND6		-0.530145	0.00296027	0.0411003	Significantly negatively correlated	1.38615
USP13		-0.5297	0.00298793	0.0412989	Significantly negatively correlated	1.38406
UBFD1		-0.5297	0.00298793	0.0412989	Significantly negatively correlated	1.38406
NYAP1		-0.5297	0.00298793	0.0412989	Significantly negatively correlated	1.38406
ANKZF1		-0.5297	0.00298793	0.0412989	Significantly negatively correlated	1.38406
SHLD1		-0.52881	0.00304391	0.0416954	Significantly negatively correlated	1.37991
HPF1		-0.528365	0.00307224	0.0418934	Significantly negatively correlated	1.37785
CD8A		-0.528365	0.00307224	0.0418934	Significantly negatively correlated	1.37785
POLA2		-0.52792	0.0031008	0.0420912	Significantly negatively correlated	1.37581
DNAJA4		-0.52792	0.0031008	0.0420912	Significantly negatively correlated	1.37581
OR6N2		-0.521451	0.00312625	0.0422659	Significantly negatively correlated	1.37401
CMSS1		-0.527475	0.00312959	0.0422887	Significantly negatively correlated	1.37378
WDR3		-0.52703	0.0031586	0.0424861	Significantly negatively correlated	1.37175
SPIDR		-0.52703	0.0031586	0.0424861	Significantly negatively correlated	1.37175
SEPTIN6		-0.52703	0.0031586	0.0424861	Significantly negatively correlated	1.37175
MNDA		-0.52703	0.0031586	0.0424861	Significantly negatively correlated	1.37175
GPR162		-0.52703	0.0031586	0.0424861	Significantly negatively correlated	1.37175
CCDC8		-0.52703	0.0031586	0.0424861	Significantly negatively correlated	1.37175
CFAP161		-0.520122	0.00321726	0.0428795	Significantly negatively correlated	1.36775
FANK1		-0.52614	0.00321734	0.04288	Significantly negatively correlated	1.36775
RGS2		-0.525695	0.00324706	0.0430766	Significantly negatively correlated	1.36576
GNG5		-0.525695	0.00324706	0.0430766	Significantly negatively correlated	1.36576
B4GALNT4		-0.525695	0.00324706	0.0430766	Significantly negatively correlated	1.36576
KCNK9		-0.519151	0.00328519	0.0433262	Significantly negatively correlated	1.36325
THOC3		-0.524805	0.00330722	0.043469	Significantly negatively correlated	1.36182
MYO10		-0.524805	0.00330722	0.043469	Significantly negatively correlated	1.36182
ABCC8		-0.524805	0.00330722	0.043469	Significantly negatively correlated	1.36182
PRDM15		-0.52436	0.00333765	0.0436648	Significantly negatively correlated	1.35987
ERAP1		-0.52436	0.00333765	0.0436648	Significantly negatively correlated	1.35987
KHDRBS2		-0.518325	0.00334387	0.0437046	Significantly negatively correlated	1.35947
POLH		-0.523915	0.00336833	0.0438603	Significantly negatively correlated	1.35793
PLAC8		-0.523915	0.00336833	0.0438603	Significantly negatively correlated	1.35793
CACNG3		-0.51772	0.00338748	0.0439814	Significantly negatively correlated	1.35673
PLAGL1		-0.523471	0.00339926	0.0440556	Significantly negatively correlated	1.356
B4GALT4		-0.523471	0.00339926	0.0440556	Significantly negatively correlated	1.356
ARR3		-0.523471	0.00339926	0.0440556	Significantly negatively correlated	1.356
XCR1		-0.523026	0.00343042	0.0442505	Significantly negatively correlated	1.35408
NKRF		-0.523026	0.00343042	0.0442505	Significantly negatively correlated	1.35408
SVOP		-0.516461	0.00347978	0.0445555	Significantly negatively correlated	1.3511
SERHL2		-0.522136	0.0034935	0.0446395	Significantly negatively correlated	1.35028
KCNMA1		-0.522136	0.0034935	0.0446395	Significantly negatively correlated	1.35028
CFAP65		-0.515691	0.00353724	0.0449049	Significantly negatively correlated	1.34771
SLIT2		-0.521246	0.00355758	0.0450272	Significantly negatively correlated	1.34653
ABHD10		-0.521246	0.00355758	0.0450272	Significantly negatively correlated	1.34653
THEGL		-0.515274	0.00356869	0.0450937	Significantly negatively correlated	1.34588
UTP4		-0.520801	0.00359	0.0452205	Significantly negatively correlated	1.34466
TXNRD3		-0.520801	0.00359	0.0452205	Significantly negatively correlated	1.34466
IFGGB2		-0.520801	0.00359	0.0452205	Significantly negatively correlated	1.34466
HSF2BP		-0.520801	0.00359	0.0452205	Significantly negatively correlated	1.34466
CCDC88C		-0.520801	0.00359	0.0452205	Significantly negatively correlated	1.34466
RELL1		-0.520356	0.00362267	0.0454135	Significantly negatively correlated	1.34281
DHX35		-0.520356	0.00362267	0.0454135	Significantly negatively correlated	1.34281
SOX6		-0.519911	0.0036556	0.0456062	Significantly negatively correlated	1.34098
CFAP57		-0.513911	0.00367332	0.0457091	Significantly negatively correlated	1.34
EGR4		-0.513834	0.00367924	0.0457434	Significantly negatively correlated	1.33967
SEC22A		-0.519466	0.00368878	0.0457985	Significantly negatively correlated	1.33915
RPS6KA5		-0.519466	0.00368878	0.0457985	Significantly negatively correlated	1.33915
PROX1		-0.519466	0.00368878	0.0457985	Significantly negatively correlated	1.33915
EFHC1		-0.519466	0.00368878	0.0457985	Significantly negatively correlated	1.33915
TSTD2		-0.519021	0.00372223	0.0459905	Significantly negatively correlated	1.33733
NSUN3		-0.519021	0.00372223	0.0459905	Significantly negatively correlated	1.33733
BEX3		-0.519021	0.00372223	0.0459905	Significantly negatively correlated	1.33733
NEXMIF		-0.513141	0.00373354	0.046055	Significantly negatively correlated	1.33672
ZSWIM5		-0.518576	0.00375594	0.0461821	Significantly negatively correlated	1.33553
SPAG16		-0.518576	0.00375594	0.0461821	Significantly negatively correlated	1.33553
GLCCI1		-0.518576	0.00375594	0.0461821	Significantly negatively correlated	1.33553
SMIM31		-0.512749	0.0037645	0.0462374	Significantly negatively correlated	1.33501
DMXL2		-0.517686	0.00382415	0.0466192	Significantly negatively correlated	1.33143
PSMG1		-0.517241	0.00385865	0.0468375	Significantly negatively correlated	1.32941
NEMP1		-0.517241	0.00385865	0.0468375	Significantly negatively correlated	1.32941
SHC3		-0.516796	0.00389342	0.0470556	Significantly negatively correlated	1.32739
CYP39A1		-0.516352	0.00392846	0.0472736	Significantly negatively correlated	1.32538
ELSPBP1		-0.510309	0.00396238	0.0474827	Significantly negatively correlated	1.32346
CCL24		-0.515907	0.00396378	0.0474913	Significantly negatively correlated	1.32339
CRYGA		-0.510182	0.00397289	0.0475472	Significantly negatively correlated	1.32288
SRSF1		-0.515017	0.00403522	0.047926	Significantly negatively correlated	1.31943
LPXN		-0.515017	0.00403522	0.047926	Significantly negatively correlated	1.31943
KRT80		-0.515017	0.00403522	0.047926	Significantly negatively correlated	1.31943
TLCD3B		-0.509037	0.00406899	0.0481288	Significantly negatively correlated	1.31759
QPCT		-0.514572	0.00407136	0.048143	Significantly negatively correlated	1.31747
ZBTB7C		-0.514127	0.00410778	0.0483598	Significantly negatively correlated	1.31552
MORN5		-0.514127	0.00410778	0.0483598	Significantly negatively correlated	1.31552
PCSK4		-0.508177	0.00414252	0.0485648	Significantly negatively correlated	1.31368
SPTB		-0.513682	0.00414448	0.0485763	Significantly negatively correlated	1.31358
RAPGEFL1		-0.513682	0.00414448	0.0485763	Significantly negatively correlated	1.31358
FOXP3		-0.513682	0.00414448	0.0485763	Significantly negatively correlated	1.31358
TEX44		-0.507977	0.00415977	0.048666	Significantly negatively correlated	1.31277
NABP1		-0.513237	0.00418146	0.0487926	Significantly negatively correlated	1.31165
B4GALT6		-0.513237	0.00418146	0.0487926	Significantly negatively correlated	1.31165
ARMCX1		-0.512792	0.00421872	0.0490086	Significantly negatively correlated	1.30973
ICOS		-0.507064	0.00423927	0.0491268	Significantly negatively correlated	1.30868
HCCS		-0.511902	0.00429411	0.0494397	Significantly negatively correlated	1.30592
ACO1		-0.511902	0.00429411	0.0494397	Significantly negatively correlated	1.30592
C1H19orf81		-0.506391	0.00429871	0.0494658	Significantly negatively correlated	1.3057
REXO5		-0.511457	0.00433224	0.0496548	Significantly negatively correlated	1.30404
PCLO		-0.511457	0.00433224	0.0496548	Significantly negatively correlated	1.30404
AMTN		-0.505636	0.00436633	0.0498456	Significantly negatively correlated	1.30237
LCN12		-0.50559	0.00437043	0.0498684	Significantly negatively correlated	1.30217
CCT3		-0.511012	0.00437066	0.0498697	Significantly negatively correlated	1.30216
TPH1		-0.505486	0.00437983	0.0499207	Significantly negatively correlated	1.30172
KIAA1549	Unassigned	0.67119	7.42764e-05	0.00514393	Significantly positively correlated	2.28871
ARID5A	Unassigned	0.644049	0.00017331	0.0087376	Significantly positively correlated	2.05861
CRTC3	Unassigned	0.620912	0.000335999	0.0127969	Significantly positively correlated	1.89289
ANK1	Unassigned	0.617353	0.000370362	0.0135001	Significantly positively correlated	1.86966
RXRA	Unassigned	0.606674	0.000492704	0.0155785	Significantly positively correlated	1.80747
ASPSCR1	Unassigned	0.589321	0.000767774	0.0195386	Significantly positively correlated	1.70911
CDH1	TSG	0.652058	0.000136103	0.0075137	Significantly positively correlated	2.12415
SMARCA2	TSG	0.616018	0.000384023	0.0137632	Significantly positively correlated	1.86128
IRF8	TSG	0.595106	0.000664018	0.0182172	Significantly positively correlated	1.73952
TENT5C	TSG	0.56574	0.00135232	0.0266416	Significantly positively correlated	1.57444
SOX17	TSG	0.533259	0.00277281	0.039706	Significantly positively correlated	1.40114
RNF43	TSG	0.518576	0.00375594	0.0461821	Significantly positively correlated	1.33553
ETV6	TSG	0.511902	0.00429411	0.0494397	Significantly positively correlated	1.30592
TSHR	Oncogene	0.713459	1.68177e-05	0.00196153	Significantly positively correlated	2.70741
CYSLTR2	Oncogene	0.657397	0.00011541	0.00683232	Significantly positively correlated	2.16543
STAT5B	Oncogene	0.648943	0.000149634	0.00795939	Significantly positively correlated	2.09912
VEGFA	Oncogene	0.646719	0.000160016	0.00831092	Significantly positively correlated	2.08035
PAX8	Oncogene	0.640489	0.00019255	0.00931261	Significantly positively correlated	2.03093
STAT5A	Oncogene	0.637375	0.000210907	0.00981926	Significantly positively correlated	2.00792
STAT3	Oncogene	0.627586	0.000279056	0.0115212	Significantly positively correlated	1.9385
GATA2	Oncogene	0.581313	0.000934766	0.0214255	Significantly positively correlated	1.66907
AKT2	Oncogene	0.578198	0.00100782	0.0224094	Significantly positively correlated	1.64957
CALR	Oncogene	0.56396	0.00140908	0.0272481	Significantly positively correlated	1.56466
RRAS	Oncogene	0.556396	0.00167419	0.0298078	Significantly positively correlated	1.52567
ERBB2	Oncogene	0.538154	0.002499	0.0375046	Significantly positively correlated	1.42592
FLT1	Oncogene	0.535039	0.00267038	0.0389065	Significantly positively correlated	1.40998
CCND3	Oncogene	0.518576	0.00375594	0.0461821	Significantly positively correlated	1.33553
FOXF1	Both	0.554171	0.00176	0.0305515	Significantly positively correlated	1.51497
UCP3		0.876752	4.58676e-07	0.000477577	Significantly positively correlated	3.32096
UBN1		0.796663	1.3044e-06	0.000477577	Significantly positively correlated	3.32096
TTLL8		0.81891	1.00393e-06	0.000477577	Significantly positively correlated	3.32096
TG		0.827809	9.16648e-07	0.000477577	Significantly positively correlated	3.32096
SYTL3		0.859844	6.16759e-07	0.000477577	Significantly positively correlated	3.32096
ST6GALNAC2		0.795328	1.33037e-06	0.000477577	Significantly positively correlated	3.32096
SLC5A8		0.77072	6.27191e-07	0.000477577	Significantly positively correlated	3.32096
SLC5A5		0.869633	5.24566e-07	0.000477577	Significantly positively correlated	3.32096
SCNN1B		0.825139	9.42141e-07	0.000477577	Significantly positively correlated	3.32096
PRRT4		0.806452	1.14857e-06	0.000477577	Significantly positively correlated	3.32096
PHKG1		0.794883	1.33934e-06	0.000477577	Significantly positively correlated	3.32096
MLXIPL		0.820245	9.90331e-07	0.000477577	Significantly positively correlated	3.32096
MLC1		0.75651	1.32208e-06	0.000477577	Significantly positively correlated	3.32096
MIOX		0.876307	4.62747e-07	0.000477577	Significantly positively correlated	3.32096
KCNC4		0.874972	4.75004e-07	0.000477577	Significantly positively correlated	3.32096
FAM110B		0.858954	6.25172e-07	0.000477577	Significantly positively correlated	3.32096
DUOXA2		0.859844	6.16759e-07	0.000477577	Significantly positively correlated	3.32096
DUOXA1		0.848721	7.21627e-07	0.000477577	Significantly positively correlated	3.32096
DUOX2		0.872747	4.95559e-07	0.000477577	Significantly positively correlated	3.32096
DUOX1		0.813571	1.06124e-06	0.000477577	Significantly positively correlated	3.32096
DIO1		0.818465	1.00852e-06	0.000477577	Significantly positively correlated	3.32096
CA12		0.798888	1.26402e-06	0.000477577	Significantly positively correlated	3.32096
C12H6orf15		0.777495	4.31358e-07	0.000477577	Significantly positively correlated	3.32096
BMP7		0.801112	1.22689e-06	0.000477577	Significantly positively correlated	3.32096
BLVRB		0.799333	1.25635e-06	0.000477577	Significantly positively correlated	3.32096
BCAR3		0.806007	1.1546e-06	0.000477577	Significantly positively correlated	3.32096
ALAS1		0.867408	5.45414e-07	0.000477577	Significantly positively correlated	3.32096
ADM2		0.899444	2.64747e-07	0.000477577	Significantly positively correlated	3.32096
FTH1		0.78287	1.65962e-06	0.000521699	Significantly positively correlated	3.28258
CYB561		0.777976	1.84887e-06	0.000543179	Significantly positively correlated	3.26506
PITPNM2		0.774861	1.99367e-06	0.000557807	Significantly positively correlated	3.25352
MYPN		0.772636	2.11069e-06	0.000568648	Significantly positively correlated	3.24516
CLMN		0.772636	2.11069e-06	0.000568648	Significantly positively correlated	3.24516
PLEKHH1		0.771301	2.18691e-06	0.000576374	Significantly positively correlated	3.2393
GLIS3		0.763293	2.75683e-06	0.000672642	Significantly positively correlated	3.17222
RAP1GAP		0.759288	3.1294e-06	0.000728206	Significantly positively correlated	3.13775
SLC26A10		0.757063	3.36695e-06	0.000761025	Significantly positively correlated	3.1186
TPO		0.754839	3.62892e-06	0.000795103	Significantly positively correlated	3.09958
FAXDC2		0.754839	3.62892e-06	0.000795103	Significantly positively correlated	3.09958
SBF1		0.754394	3.68443e-06	0.000802059	Significantly positively correlated	3.09579
LIPG		0.753504	3.79874e-06	0.0008161	Significantly positively correlated	3.08826
GRTP1		0.753059	3.85756e-06	0.000823184	Significantly positively correlated	3.0845
MGLL		0.752169	3.97865e-06	0.000837472	Significantly positively correlated	3.07703
FAM53B		0.752169	3.97865e-06	0.000837472	Significantly positively correlated	3.07703
KIAA1191		0.751724	4.04096e-06	0.000844672	Significantly positively correlated	3.07331
UNC93A		0.727778	5.17801e-06	0.000977402	Significantly positively correlated	3.00993
FSTL4		0.742825	5.56811e-06	0.0010172	Significantly positively correlated	2.99259
SGSH		0.74238	5.66032e-06	0.00102623	Significantly positively correlated	2.98875
RASD1		0.741935	5.75421e-06	0.0010353	Significantly positively correlated	2.98494
MYOZ3		0.741046	5.94719e-06	0.00105349	Significantly positively correlated	2.97737
FOSL2		0.740601	6.04633e-06	0.00106262	Significantly positively correlated	2.97362
C12H6orf132		0.739711	6.25005e-06	0.00108094	Significantly positively correlated	2.9662
PACSIN3		0.739266	6.35468e-06	0.00109013	Significantly positively correlated	2.96252
MT3		0.739266	6.35468e-06	0.00109013	Significantly positively correlated	2.96252
PLCH1		0.738376	6.56966e-06	0.00110854	Significantly positively correlated	2.95525
NQO1		0.737041	6.90682e-06	0.00113623	Significantly positively correlated	2.94454
GJB1		0.736151	7.14176e-06	0.00115471	Significantly positively correlated	2.93753
CLIP2		0.735706	7.26237e-06	0.00116396	Significantly positively correlated	2.93406
TRIM71		0.734816	7.51004e-06	0.00118245	Significantly positively correlated	2.92722
POR		0.731702	8.44814e-06	0.00126727	Significantly positively correlated	2.89713
PIP4K2C		0.731257	8.59167e-06	0.00127955	Significantly positively correlated	2.89294
GALR1		0.730812	8.73768e-06	0.00129186	Significantly positively correlated	2.88879
LRRC75B		0.729922	9.03731e-06	0.00132006	Significantly positively correlated	2.87941
CMKLR1		0.728587	9.50634e-06	0.00136565	Significantly positively correlated	2.86466
CA13		0.726363	1.03429e-05	0.00144334	Significantly positively correlated	2.84063
SLC6A9		0.725028	1.08796e-05	0.00149088	Significantly positively correlated	2.82656
FBXO7		0.723693	1.14437e-05	0.00153904	Significantly positively correlated	2.81275
ST6GALNAC1		0.723248	1.16381e-05	0.00155522	Significantly positively correlated	2.80821
IVD		0.723248	1.16381e-05	0.00155522	Significantly positively correlated	2.80821
RASGEF1C		0.722358	1.20365e-05	0.00158776	Significantly positively correlated	2.79922
CCDC116		0.707976	1.20678e-05	0.00159028	Significantly positively correlated	2.79853
RAB44		0.703749	1.433e-05	0.00177841	Significantly positively correlated	2.74997
SLC2A10		0.717019	1.47199e-05	0.00180864	Significantly positively correlated	2.74265
DYNC1I1		0.716574	1.49678e-05	0.00182756	Significantly positively correlated	2.73813
TTN		0.715239	1.57356e-05	0.00188466	Significantly positively correlated	2.72477
SGK2		0.713904	1.65408e-05	0.00194224	Significantly positively correlated	2.7117
SLA		0.710345	1.88824e-05	0.00209756	Significantly positively correlated	2.67829
AZIN2		0.70812	2.05004e-05	0.00219544	Significantly positively correlated	2.65848
TIMP3		0.707675	2.08391e-05	0.00221505	Significantly positively correlated	2.65462
FLVCR2		0.70723	2.11831e-05	0.00223466	Significantly positively correlated	2.65079
CXCR5		0.706785	2.15323e-05	0.00225428	Significantly positively correlated	2.64699
PAQR8		0.705451	2.26124e-05	0.0023131	Significantly positively correlated	2.63581
SHROOM3		0.703671	2.41307e-05	0.00239137	Significantly positively correlated	2.62135
KCNE3		0.703671	2.41307e-05	0.00239137	Significantly positively correlated	2.62135
GSTP1		0.703671	2.41307e-05	0.00239137	Significantly positively correlated	2.62135
SORD		0.701446	2.61609e-05	0.00250983	Significantly positively correlated	2.60036
SMOC2		0.701001	2.65854e-05	0.00253432	Significantly positively correlated	2.59614
RASGRP1		0.700556	2.70162e-05	0.00255885	Significantly positively correlated	2.59195
BHLHE40		0.700556	2.70162e-05	0.00255885	Significantly positively correlated	2.59195
EVPL		0.698331	2.92678e-05	0.0027131	Significantly positively correlated	2.56653
ETNK2		0.696107	3.16901e-05	0.00287187	Significantly positively correlated	2.54184
LPO		0.695217	3.27093e-05	0.00293657	Significantly positively correlated	2.53216
LTBP2		0.692992	3.53891e-05	0.00310351	Significantly positively correlated	2.50815
P2RX2		0.692102	3.65158e-05	0.00317293	Significantly positively correlated	2.49854
OCA2		0.689433	4.00939e-05	0.00339121	Significantly positively correlated	2.46965
SIRT2		0.688988	4.07202e-05	0.00342884	Significantly positively correlated	2.46485
GLB1		0.688098	4.19994e-05	0.00350465	Significantly positively correlated	2.45536
DHCR24		0.684983	4.67676e-05	0.00377559	Significantly positively correlated	2.42302
MARCHF2		0.683648	4.89565e-05	0.00389415	Significantly positively correlated	2.40959
TMEM61		0.682759	5.04665e-05	0.00397393	Significantly positively correlated	2.40078
TMPRSS9		0.680089	5.52509e-05	0.00421644	Significantly positively correlated	2.37505
ITGB6		0.680089	5.52509e-05	0.00421644	Significantly positively correlated	2.37505
AQP5		0.679199	5.6934e-05	0.00429823	Significantly positively correlated	2.36671
ECHDC3		0.678309	5.86628e-05	0.00438043	Significantly positively correlated	2.35848
SYAP1		0.677419	6.04386e-05	0.00446303	Significantly positively correlated	2.35037
SAP25		0.676085	6.31926e-05	0.00458755	Significantly positively correlated	2.33842
F2RL2		0.676085	6.31926e-05	0.00458755	Significantly positively correlated	2.33842
WASF3		0.67386	6.80328e-05	0.00483699	Significantly positively correlated	2.31543
ZNF385C		0.67297	7.00598e-05	0.00493841	Significantly positively correlated	2.30641
ZFYVE28		0.672525	7.10934e-05	0.00498947	Significantly positively correlated	2.30195
RHOU		0.67119	7.42764e-05	0.00514393	Significantly positively correlated	2.28871
NCEH1		0.666296	8.70633e-05	0.00572535	Significantly positively correlated	2.2422
KCNN3		0.666296	8.70633e-05	0.00572535	Significantly positively correlated	2.2422
ABCA3		0.666296	8.70633e-05	0.00572535	Significantly positively correlated	2.2422
SLC13A3		0.654133	8.82812e-05	0.00577769	Significantly positively correlated	2.23825
HOMER3		0.663626	9.48338e-05	0.00605088	Significantly positively correlated	2.21818
FOSL1		0.663181	9.61871e-05	0.0061056	Significantly positively correlated	2.21427
BSND		0.65124	9.71707e-05	0.00614502	Significantly positively correlated	2.21148
NINJ2		0.662736	9.75576e-05	0.00616045	Significantly positively correlated	2.21039
OSBP2		0.662291	9.89454e-05	0.00621542	Significantly positively correlated	2.20653
PDK2		0.660957	0.000103215	0.0063825	Significantly positively correlated	2.19501
MSRB3		0.659177	0.000109161	0.00660674	Significantly positively correlated	2.18001
FUCA2		0.659177	0.000109161	0.00660674	Significantly positively correlated	2.18001
AQP2		0.647452	0.000110018	0.00663825	Significantly positively correlated	2.17795
NFKBIB		0.657842	0.000113819	0.00677582	Significantly positively correlated	2.16904
ZBTB9		0.657397	0.00011541	0.00683232	Significantly positively correlated	2.16543
PVR		0.656952	0.000117021	0.00688888	Significantly positively correlated	2.16185
NMNAT3		0.655617	0.000121974	0.0070589	Significantly positively correlated	2.15126
FAM181A		0.644121	0.00012254	0.00707796	Significantly positively correlated	2.15009
PCDHA13		0.655172	0.000123666	0.00711566	Significantly positively correlated	2.14778
SLC25A29		0.653393	0.000130643	0.00734302	Significantly positively correlated	2.13413
TSPAN15		0.652948	0.000132441	0.0073999	Significantly positively correlated	2.13077
GLYR1		0.651613	0.000137967	0.0075706	Significantly positively correlated	2.12087
EPS8L1		0.651168	0.000139854	0.00762749	Significantly positively correlated	2.11762
CLEC20A		0.639448	0.000142239	0.00769843	Significantly positively correlated	2.1136
CAPS		0.649833	0.000145652	0.00781999	Significantly positively correlated	2.10679
VEGFB		0.648053	0.000153713	0.00809951	Significantly positively correlated	2.09154
SREBF1		0.647164	0.00015789	0.0082403	Significantly positively correlated	2.08406
ACE		0.645829	0.000164343	0.00845262	Significantly positively correlated	2.07301
SOWAHC		0.644494	0.000171029	0.00866617	Significantly positively correlated	2.06217
FAM83F		0.643604	0.000175618	0.00880914	Significantly positively correlated	2.05507
MANBA		0.642269	0.000182706	0.00902439	Significantly positively correlated	2.04458
TST		0.641379	0.000187571	0.00916835	Significantly positively correlated	2.03771
PODXL		0.640489	0.00019255	0.00931261	Significantly positively correlated	2.03093
SSPN		0.639155	0.000200237	0.00952948	Significantly positively correlated	2.02093
ERO1B		0.638265	0.000205511	0.0096743	Significantly positively correlated	2.01438
GJC2		0.637375	0.000210907	0.00981926	Significantly positively correlated	2.00792
SEMA7A		0.636485	0.000216428	0.0099643	Significantly positively correlated	2.00155
FADS2		0.635595	0.000222076	0.0101094	Significantly positively correlated	1.99527
PAK6		0.63515	0.000224949	0.0101819	Significantly positively correlated	1.99217
FZD6		0.634705	0.000227854	0.0102545	Significantly positively correlated	1.98909
SPTAN1		0.63426	0.000230792	0.010327	Significantly positively correlated	1.98603
LPAR2		0.63337	0.000236769	0.010472	Significantly positively correlated	1.97997
EDDM13		0.632925	0.000239808	0.0105444	Significantly positively correlated	1.97698
HAPLN3		0.632481	0.000242882	0.0106168	Significantly positively correlated	1.97401
PHYHD1		0.632036	0.00024599	0.0106892	Significantly positively correlated	1.97105
PIR		0.630256	0.000258777	0.0110211	Significantly positively correlated	1.95778
SAMD4A		0.629366	0.000265387	0.0111876	Significantly positively correlated	1.95126
COL10A1		0.628921	0.000268748	0.0112709	Significantly positively correlated	1.94804
RALBP1		0.627586	0.000279056	0.0115212	Significantly positively correlated	1.9385
MFSD9		0.627141	0.000282568	0.0116047	Significantly positively correlated	1.93536
KCNJ1		0.616312	0.000287436	0.0117191	Significantly positively correlated	1.93111
MRC2		0.626251	0.00028971	0.0117719	Significantly positively correlated	1.92915
ELOVL5		0.625362	0.000297011	0.0119392	Significantly positively correlated	1.92303
SNTG2		0.624472	0.000304473	0.0121064	Significantly positively correlated	1.91698
MCOLN2		0.624027	0.000308266	0.0121901	Significantly positively correlated	1.91399
FICD		0.624027	0.000308266	0.0121901	Significantly positively correlated	1.91399
TGM2		0.623582	0.0003121	0.0122737	Significantly positively correlated	1.91102
MCFD2		0.623582	0.0003121	0.0122737	Significantly positively correlated	1.91102
CPVL		0.623582	0.0003121	0.0122737	Significantly positively correlated	1.91102
PTGFRN		0.623137	0.000315976	0.0123573	Significantly positively correlated	1.90808
CHN1		0.621802	0.00032786	0.012621	Significantly positively correlated	1.89891
PTGDS		0.621357	0.000331907	0.012709	Significantly positively correlated	1.89589
ACTN4		0.621357	0.000331907	0.012709	Significantly positively correlated	1.89589
CPLANE2		0.620912	0.000335999	0.0127969	Significantly positively correlated	1.89289
STOML3		0.610746	0.000337677	0.0128327	Significantly positively correlated	1.89168
MIGA2		0.619577	0.000348541	0.0130608	Significantly positively correlated	1.88403
CEP250		0.619577	0.000348541	0.0130608	Significantly positively correlated	1.88403
FAM107A		0.618242	0.000361493	0.0133245	Significantly positively correlated	1.87535
SLC29A3		0.616463	0.000379421	0.0136755	Significantly positively correlated	1.86406
SDC2		0.616463	0.000379421	0.0136755	Significantly positively correlated	1.86406
PCBD1		0.616463	0.000379421	0.0136755	Significantly positively correlated	1.86406
LXN		0.616018	0.000384023	0.0137632	Significantly positively correlated	1.86128
SLC16A5		0.615573	0.000388674	0.0138507	Significantly positively correlated	1.85853
EIF2B2		0.615573	0.000388674	0.0138507	Significantly positively correlated	1.85853
AKIRIN2		0.615573	0.000388674	0.0138507	Significantly positively correlated	1.85853
FUCA1		0.615128	0.000393375	0.0139382	Significantly positively correlated	1.85579
TRHR		0.604677	0.000401165	0.014081	Significantly positively correlated	1.85137
TOB2		0.612903	0.000417636	0.0143743	Significantly positively correlated	1.84241
MYO1E		0.612903	0.000417636	0.0143743	Significantly positively correlated	1.84241
C25H2orf72		0.612458	0.000422643	0.0144612	Significantly positively correlated	1.83979
RNPEP		0.612013	0.000427703	0.014548	Significantly positively correlated	1.8372
MPZL1		0.612013	0.000427703	0.014548	Significantly positively correlated	1.8372
GPR137B		0.610679	0.000443203	0.0148077	Significantly positively correlated	1.82951
TXNL4A		0.609344	0.000459194	0.0150661	Significantly positively correlated	1.822
PRXL2C		0.609344	0.000459194	0.0150661	Significantly positively correlated	1.822
CROT		0.609344	0.000459194	0.0150661	Significantly positively correlated	1.822
SOSTDC1		0.599743	0.000460314	0.0150838	Significantly positively correlated	1.82149
SMIM6		0.608899	0.000464636	0.0151519	Significantly positively correlated	1.81953
RALY		0.608899	0.000464636	0.0151519	Significantly positively correlated	1.81953
MAFG		0.608899	0.000464636	0.0151519	Significantly positively correlated	1.81953
PIF1		0.608454	0.000470134	0.0152376	Significantly positively correlated	1.81708
TMEM252		0.608009	0.00047569	0.0153231	Significantly positively correlated	1.81465
ORMDL3		0.608009	0.00047569	0.0153231	Significantly positively correlated	1.81465
RAB43		0.606674	0.000492704	0.0155785	Significantly positively correlated	1.80747
ECHDC2		0.606674	0.000492704	0.0155785	Significantly positively correlated	1.80747
PGF		0.606229	0.000498493	0.0156633	Significantly positively correlated	1.80512
CCDC188		0.596706	0.000500424	0.0156913	Significantly positively correlated	1.80434
GPRC5A		0.604449	0.00052225	0.0160561	Significantly positively correlated	1.79436
RHOB		0.604004	0.000528342	0.0161561	Significantly positively correlated	1.79166
SOWAHB		0.603115	0.000540715	0.0163557	Significantly positively correlated	1.78633
SLC66A2		0.603115	0.000540715	0.0163557	Significantly positively correlated	1.78633
SLC2A5		0.603115	0.000540715	0.0163557	Significantly positively correlated	1.78633
NR2F1		0.603115	0.000540715	0.0163557	Significantly positively correlated	1.78633
SLC7A8		0.60267	0.000546995	0.0164555	Significantly positively correlated	1.78369
PRSS8		0.60267	0.000546995	0.0164555	Significantly positively correlated	1.78369
CSF2RB		0.60178	0.00055975	0.0166638	Significantly positively correlated	1.77823
SMIM5		0.601335	0.000566224	0.0167679	Significantly positively correlated	1.77552
MFGE8		0.6	0.000586043	0.01708	Significantly positively correlated	1.76751
IER3		0.6	0.000586043	0.01708	Significantly positively correlated	1.76751
EMC10		0.6	0.000586043	0.01708	Significantly positively correlated	1.76751
DAB1		0.599555	0.000592783	0.0171838	Significantly positively correlated	1.76488
MAPKAPK3		0.59911	0.000599591	0.0172876	Significantly positively correlated	1.76226
CPQ		0.598665	0.000606468	0.0173913	Significantly positively correlated	1.75967
ZFYVE21		0.59822	0.000613414	0.017495	Significantly positively correlated	1.75709
CMBL		0.597775	0.000620429	0.0175985	Significantly positively correlated	1.75452
RAB3IL1		0.59733	0.000627515	0.0177019	Significantly positively correlated	1.75198
LGALS2		0.596885	0.000634671	0.0178052	Significantly positively correlated	1.74945
PPM1L		0.59644	0.000641899	0.0179084	Significantly positively correlated	1.74694
KSR1		0.595996	0.000649199	0.0180115	Significantly positively correlated	1.74445
SERPINB5		0.595551	0.000656572	0.0181144	Significantly positively correlated	1.74198
C1H19orf54		0.595551	0.000656572	0.0181144	Significantly positively correlated	1.74198
TLCD4		0.595106	0.000664018	0.0182172	Significantly positively correlated	1.73952
GCNT7		0.594661	0.000671538	0.0183199	Significantly positively correlated	1.73708
ECE1		0.594661	0.000671538	0.0183199	Significantly positively correlated	1.73708
SELENOS		0.594216	0.000679132	0.0184224	Significantly positively correlated	1.73465
NKAIN3		0.585078	0.000683874	0.0184858	Significantly positively correlated	1.73316
FADS1		0.593771	0.000686802	0.0185248	Significantly positively correlated	1.73225
EGFL8		0.592881	0.000702369	0.018729	Significantly positively correlated	1.72749
MBP		0.592436	0.000710268	0.0188309	Significantly positively correlated	1.72513
LAMP2		0.592436	0.000710268	0.0188309	Significantly positively correlated	1.72513
RNF128		0.591991	0.000718245	0.0189326	Significantly positively correlated	1.72279
MAGIX		0.591991	0.000718245	0.0189326	Significantly positively correlated	1.72279
MAMLD1		0.591546	0.0007263	0.0190341	Significantly positively correlated	1.72047
FAXC		0.591546	0.0007263	0.0190341	Significantly positively correlated	1.72047
BEST1		0.591546	0.0007263	0.0190341	Significantly positively correlated	1.72047
CBX2		0.590656	0.000742648	0.0192365	Significantly positively correlated	1.71587
DACT1		0.590211	0.000750942	0.0193374	Significantly positively correlated	1.7136
VWA1		0.589766	0.000759317	0.0194381	Significantly positively correlated	1.71135
PHOX2A		0.589766	0.000759317	0.0194381	Significantly positively correlated	1.71135
SCUBE1		0.588877	0.000776314	0.0196389	Significantly positively correlated	1.70688
ANKRD2		0.588877	0.000776314	0.0196389	Significantly positively correlated	1.70688
TMEM243		0.588432	0.000784936	0.0197389	Significantly positively correlated	1.70468
DCAF8		0.588432	0.000784936	0.0197389	Significantly positively correlated	1.70468
REN		0.587987	0.000793642	0.0198388	Significantly positively correlated	1.70249
ATP6V1C2		0.587987	0.000793642	0.0198388	Significantly positively correlated	1.70249
PLTP		0.587542	0.000802433	0.0199442	Significantly positively correlated	1.70018
VAMP5		0.587097	0.000811309	0.0200495	Significantly positively correlated	1.6979
FAM20B		0.587097	0.000811309	0.0200495	Significantly positively correlated	1.6979
MYBPC1		0.586207	0.000829318	0.0202594	Significantly positively correlated	1.69337
SNX8		0.585762	0.000838454	0.0203641	Significantly positively correlated	1.69114
VSIR		0.585317	0.000847677	0.0204685	Significantly positively correlated	1.68891
YDJC		0.584872	0.000856989	0.0205727	Significantly positively correlated	1.68671
LRATD1		0.584872	0.000856989	0.0205727	Significantly positively correlated	1.68671
B4GALNT1		0.584427	0.00086639	0.0206767	Significantly positively correlated	1.68452
ME1		0.583982	0.000875882	0.0207839	Significantly positively correlated	1.68227
SLC16A12		0.583092	0.000895139	0.0209975	Significantly positively correlated	1.67783
KCTD12		0.583092	0.000895139	0.0209975	Significantly positively correlated	1.67783
IQSEC2		0.583092	0.000895139	0.0209975	Significantly positively correlated	1.67783
DLG5		0.583092	0.000895139	0.0209975	Significantly positively correlated	1.67783
OCSTAMP		0.57467	0.000895666	0.0210033	Significantly positively correlated	1.67771
USP6NL		0.582202	0.000914764	0.0212119	Significantly positively correlated	1.67342
NPC2		0.582202	0.000914764	0.0212119	Significantly positively correlated	1.67342
RRAGD		0.581758	0.000924718	0.0213188	Significantly positively correlated	1.67124
KLHL21		0.581758	0.000924718	0.0213188	Significantly positively correlated	1.67124
PLPP1		0.581313	0.000934766	0.0214255	Significantly positively correlated	1.66907
OTULINL		0.580868	0.000944909	0.0215319	Significantly positively correlated	1.66692
SREBF2		0.580423	0.000955149	0.0216652	Significantly positively correlated	1.66424
TEX33		0.572037	0.000957564	0.0216993	Significantly positively correlated	1.66355
FTL		0.578198	0.00100782	0.0224094	Significantly positively correlated	1.64957
ITPR3		0.577753	0.00101865	0.022559	Significantly positively correlated	1.64668
CES5A		0.577753	0.00101865	0.022559	Significantly positively correlated	1.64668
SERINC2		0.576863	0.00104062	0.0228587	Significantly positively correlated	1.64095
AFAP1L2		0.576863	0.00104062	0.0228587	Significantly positively correlated	1.64095
ITIH5		0.576418	0.00105176	0.0230089	Significantly positively correlated	1.6381
FBXO4		0.575528	0.00107435	0.0233096	Significantly positively correlated	1.63246
C1orf100		0.567138	0.0010828	0.0234207	Significantly positively correlated	1.6304
EXTL1		0.574638	0.00109737	0.0236109	Significantly positively correlated	1.62689
DTX3		0.574638	0.00109737	0.0236109	Significantly positively correlated	1.62689
PRR15		0.566147	0.00110977	0.0237713	Significantly positively correlated	1.62395
SEC11C		0.573304	0.0011327	0.0240639	Significantly positively correlated	1.61863
KLF9		0.572414	0.00115681	0.0243663	Significantly positively correlated	1.61321
TPGS2		0.571969	0.00116902	0.0245177	Significantly positively correlated	1.61052
MYMK		0.571969	0.00116902	0.0245177	Significantly positively correlated	1.61052
HS6ST3		0.563355	0.00118903	0.0247627	Significantly positively correlated	1.6062
RARB		0.570634	0.00120636	0.0249723	Significantly positively correlated	1.60254
GALNS		0.570634	0.00120636	0.0249723	Significantly positively correlated	1.60254
DCST2		0.570634	0.00120636	0.0249723	Significantly positively correlated	1.60254
GMNC		0.562653	0.00120973	0.0250127	Significantly positively correlated	1.60184
CPEB2		0.570189	0.00121903	0.0251239	Significantly positively correlated	1.59991
ANKRD9		0.570189	0.00121903	0.0251239	Significantly positively correlated	1.59991
WNT5A		0.568409	0.0012709	0.0257309	Significantly positively correlated	1.58955
SLC4A5		0.568409	0.0012709	0.0257309	Significantly positively correlated	1.58955
VAMP8		0.567964	0.00128417	0.0258827	Significantly positively correlated	1.58699
TMEM229B		0.567964	0.00128417	0.0258827	Significantly positively correlated	1.58699
DNAJB12		0.567964	0.00128417	0.0258827	Significantly positively correlated	1.58699
TCF19		0.56663	0.00132469	0.0263381	Significantly positively correlated	1.57942
GRK3		0.56663	0.00132469	0.0263381	Significantly positively correlated	1.57942
CHST7		0.56663	0.00132469	0.0263381	Significantly positively correlated	1.57942
KLHL30		0.558869	0.0013267	0.0263604	Significantly positively correlated	1.57905
EMC8		0.566185	0.00133844	0.0264898	Significantly positively correlated	1.57692
ECI1		0.56574	0.00135232	0.0266416	Significantly positively correlated	1.57444
ADRA2B		0.56574	0.00135232	0.0266416	Significantly positively correlated	1.57444
IMPDH1		0.565295	0.00136632	0.0267933	Significantly positively correlated	1.57197
GPR143		0.56485	0.00138045	0.0269449	Significantly positively correlated	1.56952
MCCD1		0.564405	0.0013947	0.0270965	Significantly positively correlated	1.56709
TRPV4		0.56396	0.00140908	0.0272481	Significantly positively correlated	1.56466
NREP		0.56396	0.00140908	0.0272481	Significantly positively correlated	1.56466
TRMO		0.563515	0.0014236	0.0273995	Significantly positively correlated	1.56226
ISCU		0.56307	0.00143824	0.027551	Significantly positively correlated	1.55986
BCAM		0.562625	0.00145302	0.0277023	Significantly positively correlated	1.55748
ACP6		0.56218	0.00146792	0.0278535	Significantly positively correlated	1.55512
NCAPH		0.561735	0.00148296	0.0280046	Significantly positively correlated	1.55277
PGD		0.560845	0.00151344	0.0283066	Significantly positively correlated	1.54811
KCNK5		0.559956	0.00154447	0.028608	Significantly positively correlated	1.54351
RANGAP1		0.559066	0.00157605	0.0289089	Significantly positively correlated	1.53897
FBLN7		0.559066	0.00157605	0.0289089	Significantly positively correlated	1.53897
C17orf113		0.559066	0.00157605	0.0289089	Significantly positively correlated	1.53897
ABCB4		0.559066	0.00157605	0.0289089	Significantly positively correlated	1.53897
SLC41A3		0.558621	0.00159205	0.0290592	Significantly positively correlated	1.53672
SEC16A		0.558621	0.00159205	0.0290592	Significantly positively correlated	1.53672
SORBS2		0.557286	0.0016409	0.0295089	Significantly positively correlated	1.53005
GNA14		0.557286	0.0016409	0.0295089	Significantly positively correlated	1.53005
SLC5A2		0.556396	0.00167419	0.0298078	Significantly positively correlated	1.52567
HSPG2		0.555951	0.00169106	0.0299569	Significantly positively correlated	1.5235
CCDC190		0.548631	0.001694	0.0299828	Significantly positively correlated	1.52313
NSG1		0.555506	0.00170807	0.0301059	Significantly positively correlated	1.52135
EHD1		0.555506	0.00170807	0.0301059	Significantly positively correlated	1.52135
ANTXR2		0.555506	0.00170807	0.0301059	Significantly positively correlated	1.52135
ACO2		0.555506	0.00170807	0.0301059	Significantly positively correlated	1.52135
SLC25A42		0.555061	0.00172523	0.0302547	Significantly positively correlated	1.51921
TOM1		0.554616	0.00174254	0.0304032	Significantly positively correlated	1.51708
KLHL31		0.554171	0.00176	0.0305515	Significantly positively correlated	1.51497
SLC48A1		0.553726	0.00177762	0.0306996	Significantly positively correlated	1.51287
PARP3		0.553726	0.00177762	0.0306996	Significantly positively correlated	1.51287
IL17RA		0.553726	0.00177762	0.0306996	Significantly positively correlated	1.51287
ARHGEF15		0.553726	0.00177762	0.0306996	Significantly positively correlated	1.51287
PPT2		0.553281	0.00179538	0.0308702	Significantly positively correlated	1.51046
RAPGEF5		0.552392	0.00183138	0.0312112	Significantly positively correlated	1.50569
PIGT		0.552392	0.00183138	0.0312112	Significantly positively correlated	1.50569
LBP		0.551947	0.00184961	0.0313816	Significantly positively correlated	1.50332
PSAP		0.551502	0.001868	0.031552	Significantly positively correlated	1.50097
CCDC9B		0.551502	0.001868	0.031552	Significantly positively correlated	1.50097
TNFRSF1A		0.551057	0.00188655	0.0317224	Significantly positively correlated	1.49863
OSBPL6		0.551057	0.00188655	0.0317224	Significantly positively correlated	1.49863
FARP2		0.551057	0.00188655	0.0317224	Significantly positively correlated	1.49863
CFAP99		0.551057	0.00188655	0.0317224	Significantly positively correlated	1.49863
BMP2K		0.551057	0.00188655	0.0317224	Significantly positively correlated	1.49863
ATP13A4		0.551057	0.00188655	0.0317224	Significantly positively correlated	1.49863
ABCD4		0.550612	0.00190526	0.0319196	Significantly positively correlated	1.49594
NKX6-3		0.542881	0.00193675	0.0322481	Significantly positively correlated	1.4915
HSD11B1		0.549277	0.00196237	0.0325125	Significantly positively correlated	1.48795
HEG1		0.549277	0.00196237	0.0325125	Significantly positively correlated	1.48795
GSR		0.549277	0.00196237	0.0325125	Significantly positively correlated	1.48795
MRTFB		0.548832	0.00198173	0.0327106	Significantly positively correlated	1.48531
USB1		0.548387	0.00200126	0.0329089	Significantly positively correlated	1.48269
FBP2		0.548387	0.00200126	0.0329089	Significantly positively correlated	1.48269
RILP		0.547942	0.00202095	0.0331074	Significantly positively correlated	1.48007
PCDHGC3		0.547497	0.00204081	0.0333061	Significantly positively correlated	1.47748
NOS3		0.547497	0.00204081	0.0333061	Significantly positively correlated	1.47748
LAMP1		0.547497	0.00204081	0.0333061	Significantly positively correlated	1.47748
NLE1		0.547052	0.00206085	0.0335049	Significantly positively correlated	1.47489
GHRL		0.546162	0.00210142	0.0339031	Significantly positively correlated	1.46976
XYLB		0.545717	0.00212197	0.0341025	Significantly positively correlated	1.46721
KCNA5		0.545717	0.00212197	0.0341025	Significantly positively correlated	1.46721
SUMF2		0.544828	0.00216359	0.0345015	Significantly positively correlated	1.46216
SOD3		0.544828	0.00216359	0.0345015	Significantly positively correlated	1.46216
SLC26A7		0.544828	0.00216359	0.0345015	Significantly positively correlated	1.46216
SDSL		0.544383	0.00218467	0.0347012	Significantly positively correlated	1.45966
TWSG1		0.543938	0.00220592	0.034901	Significantly positively correlated	1.45716
FBXW8		0.543938	0.00220592	0.034901	Significantly positively correlated	1.45716
SH2D5		0.543493	0.00222735	0.035101	Significantly positively correlated	1.45468
RHOG		0.543493	0.00222735	0.035101	Significantly positively correlated	1.45468
TMC4		0.542603	0.00227076	0.0355011	Significantly positively correlated	1.44976
G0S2		0.542603	0.00227076	0.0355011	Significantly positively correlated	1.44976
FHOD3		0.542603	0.00227076	0.0355011	Significantly positively correlated	1.44976
OPCML		0.542158	0.00229274	0.0357012	Significantly positively correlated	1.44732
KRT3		0.541713	0.0023149	0.0359015	Significantly positively correlated	1.44489
SEMA6C		0.541268	0.00233725	0.0361018	Significantly positively correlated	1.44247
TTPAL		0.540823	0.00235979	0.0363021	Significantly positively correlated	1.44007
ZBTB47		0.539488	0.00242853	0.0369033	Significantly positively correlated	1.43293
AATK		0.539488	0.00242853	0.0369033	Significantly positively correlated	1.43293
UCP2		0.539043	0.00245183	0.0371037	Significantly positively correlated	1.43058
CCDC122		0.539043	0.00245183	0.0371037	Significantly positively correlated	1.43058
IQCN		0.538154	0.002499	0.0375046	Significantly positively correlated	1.42592
TTF2		0.537709	0.00252289	0.037705	Significantly positively correlated	1.4236
TMEM178A		0.537709	0.00252289	0.037705	Significantly positively correlated	1.4236
PPP1R13B		0.537709	0.00252289	0.037705	Significantly positively correlated	1.4236
ZNF438		0.536819	0.00257125	0.0381057	Significantly positively correlated	1.41901
TPST2		0.536819	0.00257125	0.0381057	Significantly positively correlated	1.41901
SLC30A2		0.536819	0.00257125	0.0381057	Significantly positively correlated	1.41901
PLSCR1		0.536819	0.00257125	0.0381057	Significantly positively correlated	1.41901
CP		0.536819	0.00257125	0.0381057	Significantly positively correlated	1.41901
KBTBD13		0.530003	0.00259211	0.0382765	Significantly positively correlated	1.41707
TCEA3		0.536374	0.00259572	0.038306	Significantly positively correlated	1.41673
MOV10L1		0.535039	0.00267038	0.0389065	Significantly positively correlated	1.40998
CLPTM1		0.534149	0.00272118	0.0393065	Significantly positively correlated	1.40554
CERS2		0.534149	0.00272118	0.0393065	Significantly positively correlated	1.40554
SOX10		0.533704	0.00274689	0.0395063	Significantly positively correlated	1.40333
ITGA2B		0.533704	0.00274689	0.0395063	Significantly positively correlated	1.40333
ROBO4		0.533259	0.00277281	0.039706	Significantly positively correlated	1.40114
CMTM7		0.533259	0.00277281	0.039706	Significantly positively correlated	1.40114
XPR1		0.532814	0.00279894	0.0399056	Significantly positively correlated	1.39897
TMED5		0.532814	0.00279894	0.0399056	Significantly positively correlated	1.39897
RGS20		0.532369	0.00282529	0.0401051	Significantly positively correlated	1.3968
PHOSPHO1		0.531924	0.00285185	0.0403044	Significantly positively correlated	1.39465
THBD		0.531034	0.00290562	0.0407027	Significantly positively correlated	1.39038
TBX2		0.531034	0.00290562	0.0407027	Significantly positively correlated	1.39038
PDE7A		0.531034	0.00290562	0.0407027	Significantly positively correlated	1.39038
SDF2L1		0.53059	0.00293284	0.0409016	Significantly positively correlated	1.38826
CNKSR1		0.53059	0.00293284	0.0409016	Significantly positively correlated	1.38826
HVCN1		0.530145	0.00296027	0.0411003	Significantly positively correlated	1.38615
HPCAL1		0.530145	0.00296027	0.0411003	Significantly positively correlated	1.38615
APMAP		0.530145	0.00296027	0.0411003	Significantly positively correlated	1.38615
C4BPA		0.523151	0.00301314	0.0414784	Significantly positively correlated	1.38218
TSC22D3		0.529255	0.0030158	0.0414973	Significantly positively correlated	1.38198
SOX18		0.529255	0.0030158	0.0414973	Significantly positively correlated	1.38198
HSPA12B		0.529255	0.0030158	0.0414973	Significantly positively correlated	1.38198
SMAGP		0.52881	0.00304391	0.0416954	Significantly positively correlated	1.37991
ASIC2		0.52881	0.00304391	0.0416954	Significantly positively correlated	1.37991
SULT1A1		0.528365	0.00307224	0.0418934	Significantly positively correlated	1.37785
SSPO		0.528365	0.00307224	0.0418934	Significantly positively correlated	1.37785
PTHLH		0.528365	0.00307224	0.0418934	Significantly positively correlated	1.37785
CTSB		0.528365	0.00307224	0.0418934	Significantly positively correlated	1.37785
CHN2		0.528365	0.00307224	0.0418934	Significantly positively correlated	1.37785
BABAM2		0.528365	0.00307224	0.0418934	Significantly positively correlated	1.37785
AIG1		0.528365	0.00307224	0.0418934	Significantly positively correlated	1.37785
TACR2		0.522194	0.0030764	0.0419224	Significantly positively correlated	1.37755
PSD4		0.52792	0.0031008	0.0420912	Significantly positively correlated	1.37581
ACOX2		0.52792	0.0031008	0.0420912	Significantly positively correlated	1.37581
CABLES1		0.52703	0.0031586	0.0424861	Significantly positively correlated	1.37175
CLIC4		0.526585	0.00318786	0.0426831	Significantly positively correlated	1.36974
NFATC1		0.52614	0.00321734	0.04288	Significantly positively correlated	1.36775
PRDX6		0.52525	0.00327702	0.0432729	Significantly positively correlated	1.36378
EXOC3L2		0.52525	0.00327702	0.0432729	Significantly positively correlated	1.36378
HSBP1L1		0.519151	0.00328519	0.0433262	Significantly positively correlated	1.36325
C17orf50		0.518807	0.00330951	0.0434838	Significantly positively correlated	1.36167
VSX2		0.518433	0.0033362	0.0436555	Significantly positively correlated	1.35996
MREG		0.52436	0.00333765	0.0436648	Significantly positively correlated	1.35987
LTBR		0.52436	0.00333765	0.0436648	Significantly positively correlated	1.35987
EYA4		0.51804	0.00336434	0.043835	Significantly positively correlated	1.35818
MVB12B		0.523471	0.00339926	0.0440556	Significantly positively correlated	1.356
LCT		0.523026	0.00343042	0.0442505	Significantly positively correlated	1.35408
COPRS		0.523026	0.00343042	0.0442505	Significantly positively correlated	1.35408
SLC1A4		0.522581	0.00346184	0.0444452	Significantly positively correlated	1.35218
PIEZO1		0.522581	0.00346184	0.0444452	Significantly positively correlated	1.35218
P2RX4		0.522581	0.00346184	0.0444452	Significantly positively correlated	1.35218
KMO		0.522581	0.00346184	0.0444452	Significantly positively correlated	1.35218
TRIM25		0.522136	0.0034935	0.0446395	Significantly positively correlated	1.35028
PNKD		0.522136	0.0034935	0.0446395	Significantly positively correlated	1.35028
GADD45G		0.522136	0.0034935	0.0446395	Significantly positively correlated	1.35028
ATP1A4		0.521691	0.00352541	0.0448335	Significantly positively correlated	1.3484
REM1		0.521246	0.00355758	0.0450272	Significantly positively correlated	1.34653
RAB4A		0.521246	0.00355758	0.0450272	Significantly positively correlated	1.34653
PLBD2		0.520801	0.00359	0.0452205	Significantly positively correlated	1.34466
MARK4		0.520801	0.00359	0.0452205	Significantly positively correlated	1.34466
LARP1		0.520356	0.00362267	0.0454135	Significantly positively correlated	1.34281
ENAH		0.520356	0.00362267	0.0454135	Significantly positively correlated	1.34281
NUAK2		0.519911	0.0036556	0.0456062	Significantly positively correlated	1.34098
GPR161		0.519911	0.0036556	0.0456062	Significantly positively correlated	1.34098
DDX31		0.519911	0.0036556	0.0456062	Significantly positively correlated	1.34098
OXTR		0.513778	0.00368365	0.0457689	Significantly positively correlated	1.33943
TMEM140		0.519466	0.00368878	0.0457985	Significantly positively correlated	1.33915
ENO1		0.519466	0.00368878	0.0457985	Significantly positively correlated	1.33915
MYOF		0.519021	0.00372223	0.0459905	Significantly positively correlated	1.33733
OPN3		0.518576	0.00375594	0.0461821	Significantly positively correlated	1.33553
IL1R2		0.518576	0.00375594	0.0461821	Significantly positively correlated	1.33553
ALS2CL		0.518576	0.00375594	0.0461821	Significantly positively correlated	1.33553
INAFM2		0.518131	0.00378991	0.0464007	Significantly positively correlated	1.33348
CRTAP		0.518131	0.00378991	0.0464007	Significantly positively correlated	1.33348
ZHX3		0.517686	0.00382415	0.0466192	Significantly positively correlated	1.33143
SERPINB11		0.517686	0.00382415	0.0466192	Significantly positively correlated	1.33143
HHATL		0.517686	0.00382415	0.0466192	Significantly positively correlated	1.33143
RPUSD3		0.517241	0.00385865	0.0468375	Significantly positively correlated	1.32941
SEPTIN12		0.511221	0.00388736	0.0470178	Significantly positively correlated	1.32774
CLEC14A		0.516796	0.00389342	0.0470556	Significantly positively correlated	1.32739
HSD3B2		0.510795	0.00392229	0.0472353	Significantly positively correlated	1.32573
ZNF414		0.516352	0.00392846	0.0472736	Significantly positively correlated	1.32538
ST3GAL5		0.516352	0.00392846	0.0472736	Significantly positively correlated	1.32538
GINM1		0.515907	0.00396378	0.0474913	Significantly positively correlated	1.32339
ZFP92		0.515462	0.00399936	0.0477087	Significantly positively correlated	1.3214
LMF1		0.515462	0.00399936	0.0477087	Significantly positively correlated	1.3214
DNAJB11		0.515462	0.00399936	0.0477087	Significantly positively correlated	1.3214
LRRTM1		0.509459	0.00403334	0.0479146	Significantly positively correlated	1.31953
PAPPA		0.515017	0.00403522	0.047926	Significantly positively correlated	1.31943
GRAMD1B		0.515017	0.00403522	0.047926	Significantly positively correlated	1.31943
DCP2		0.515017	0.00403522	0.047926	Significantly positively correlated	1.31943
SCARB2		0.514572	0.00407136	0.048143	Significantly positively correlated	1.31747
NINL		0.514572	0.00407136	0.048143	Significantly positively correlated	1.31747
ACP2		0.514127	0.00410778	0.0483598	Significantly positively correlated	1.31552
SPINT2		0.513682	0.00414448	0.0485763	Significantly positively correlated	1.31358
SGSM3		0.513682	0.00414448	0.0485763	Significantly positively correlated	1.31358
PBX4		0.513682	0.00414448	0.0485763	Significantly positively correlated	1.31358
LPAR1		0.513237	0.00418146	0.0487926	Significantly positively correlated	1.31165
TINAGL1		0.512347	0.00425628	0.0492243	Significantly positively correlated	1.30782
RNF19B		0.512347	0.00425628	0.0492243	Significantly positively correlated	1.30782
PHEX		0.512347	0.00425628	0.0492243	Significantly positively correlated	1.30782
KCNIP3		0.511902	0.00429411	0.0494397	Significantly positively correlated	1.30592
RGL3		0.511457	0.00433224	0.0496548	Significantly positively correlated	1.30404
KIAA1671		0.511457	0.00433224	0.0496548	Significantly positively correlated	1.30404
CTSA		0.511457	0.00433224	0.0496548	Significantly positively correlated	1.30404
MAT2B		0.511012	0.00437066	0.0498697	Significantly positively correlated	1.30216
CTSD		0.511012	0.00437066	0.0498697	Significantly positively correlated	1.30216
ELN	Unassigned	0.510567	0.00440937	0.0500842	NA	1.3003
SRGAP3	Unassigned	-0.499889	0.00543132	0.0559217	NA	1.25242
TLE4	Unassigned	-0.497664	0.00566808	0.0572885	NA	1.24193
PTPRB	Unassigned	0.496774	0.00576524	0.0578605	NA	1.23762
CD74	Unassigned	-0.493215	0.00616828	0.0602695	NA	1.2199
CTNND2	Unassigned	-0.482751	0.00689256	0.0642933	NA	1.19183
DDIT3	Unassigned	0.484316	0.00728297	0.0663145	NA	1.17839
CDH10	Unassigned	-0.478176	0.00752393	0.0675145	NA	1.1706
TEK	Unassigned	0.482536	0.00752543	0.0675219	NA	1.17056
STIL	Unassigned	-0.464739	0.0103537	0.0802955	NA	1.09531
AFDN	Unassigned	0.452725	0.0127347	0.0901345	NA	1.04511
NFKB2	Unassigned	0.447831	0.0138293	0.0941462	NA	1.0262
RAD54L	Unassigned	-0.446051	0.0142465	0.0955958	NA	1.01956
PRKAR1A	Unassigned	-0.445606	0.0143524	0.0959573	NA	1.01792
PAX7	Unassigned	-0.44203	0.0144574	0.0963131	NA	1.01631
TRIM24	Unassigned	-0.440267	0.0156763	0.100291	NA	0.998736
THRAP3	Unassigned	-0.440267	0.0156763	0.100291	NA	0.998736
EPAS1	Unassigned	0.439377	0.0159066	0.101022	NA	0.995583
PRDM2	Unassigned	0.438932	0.0160228	0.101387	NA	0.994017
NFKBIE	Unassigned	0.438487	0.0161397	0.101753	NA	0.992452
PML	Unassigned	0.428699	0.0188991	0.110382	NA	0.957103
BCL11A	Unassigned	-0.426029	0.0197165	0.112699	NA	0.948079
SRSF2	Unassigned	0.42069	0.02144	0.118043	NA	0.92796
TAF15	Unassigned	-0.418465	0.0221942	0.120347	NA	0.919566
SFPQ	Unassigned	-0.417575	0.022502	0.121267	NA	0.916258
CNTRL	Unassigned	-0.417575	0.022502	0.121267	NA	0.916258
SETD1B	Unassigned	0.41624	0.0229703	0.122646	NA	0.911348
PSIP1	Unassigned	-0.412681	0.0242589	0.126392	NA	0.898279
CDH17	Unassigned	-0.410456	0.0250942	0.12881	NA	0.89005
MLLT3	Unassigned	-0.409121	0.0256067	0.130266	NA	0.88517
BCL9L	Unassigned	0.407786	0.0261279	0.131719	NA	0.880351
FIP1L1	Unassigned	-0.407341	0.0263035	0.132203	NA	0.878759
CSMD3	Unassigned	-0.405008	0.0264069	0.132487	NA	0.877828
PDE4DIP	Unassigned	-0.406897	0.0264801	0.132687	NA	0.877172
ATP1A1	Unassigned	0.405117	0.0271965	0.134619	NA	0.870894
NFATC2	Unassigned	-0.403782	0.0277441	0.136065	NA	0.866255
KLF6	Unassigned	0.393993	0.0320441	0.147258	NA	0.831922
FKBP9	Unassigned	0.393993	0.0320441	0.147258	NA	0.831922
MB21D2	Unassigned	0.393548	0.0322518	0.14777	NA	0.830414
AFF1	Unassigned	0.391324	0.0333071	0.150385	NA	0.822796
CEP89	Unassigned	-0.389544	0.0341716	0.152542	NA	0.816611
ARHGEF10L	Unassigned	0.388654	0.0346106	0.153619	NA	0.813556
TRAF2	Unassigned	0.387764	0.0350542	0.154694	NA	0.810525
LCP1	Unassigned	-0.385984	0.0359554	0.156842	NA	0.804537
ARNT	Unassigned	-0.380645	0.038773	0.163379	NA	0.786804
BCL3	Unassigned	0.3802	0.0390157	0.163927	NA	0.78535
RPL22	Unassigned	-0.3802	0.0390157	0.163927	NA	0.78535
PRDM16	Unassigned	0.37842	0.0399987	0.166114	NA	0.779595
KLK2	Unassigned	-0.376727	0.0401657	0.16648	NA	0.778638
POU2AF1	Unassigned	-0.375751	0.0415109	0.16938	NA	0.771137
FES	Unassigned	0.373526	0.0428061	0.172271	NA	0.763789
EZR	Unassigned	0.371746	0.0438657	0.174614	NA	0.757922
NCKIPSD	Unassigned	-0.371301	0.0441338	0.175198	NA	0.75647
NCOA2	Unassigned	-0.365072	0.0480291	0.183706	NA	0.735876
HSP90AA1	Unassigned	-0.364627	0.0483176	0.184322	NA	0.734423
SH3GL1	Unassigned	0.362403	0.0497809	0.187396	NA	0.727239
BAX	Unassigned	0.354839	0.0550242	0.197775	NA	0.703828
SFRP4	Unassigned	0.352326	0.0561964	0.199968	NA	0.699039
EXT2	Unassigned	0.349944	0.0586455	0.204633	NA	0.689024
MLLT11	Unassigned	-0.349499	0.0589839	0.205311	NA	0.687589
BIRC3	Unassigned	-0.349055	0.0593238	0.206013	NA	0.686106
NCOA1	Unassigned	0.347275	0.0606991	0.20882	NA	0.680227
MYB	Unassigned	-0.341491	0.0653442	0.217927	NA	0.661689
BMP5	Unassigned	-0.340089	0.0659386	0.219052	NA	0.659452
TRRAP	Unassigned	-0.340601	0.066083	0.219324	NA	0.658913
FLNA	Unassigned	0.340601	0.066083	0.219324	NA	0.658913
PAFAH1B2	Unassigned	-0.339711	0.0668285	0.220721	NA	0.656157
NAB2	Unassigned	-0.337486	0.0687212	0.224206	NA	0.649354
SLC34A2	Unassigned	0.335261	0.0706557	0.228549	NA	0.64102
MYH9	Unassigned	0.334372	0.0714414	0.230505	NA	0.63732
FEN1	Unassigned	0.333037	0.0726328	0.233451	NA	0.631804
PRF1	Unassigned	-0.331626	0.0734123	0.235367	NA	0.628254
COL2A1	Unassigned	-0.331702	0.0738397	0.236413	NA	0.626328
ATP6AP1	Unassigned	0.329477	0.075886	0.241384	NA	0.617292
BCL2L1	Unassigned	0.328587	0.0767169	0.243383	NA	0.613709
CREB3L1	Unassigned	0.328142	0.0771349	0.244385	NA	0.611925
FANCG	Unassigned	-0.326363	0.078825	0.24841	NA	0.604831
H2AC16	Unassigned	0.323831	0.0808601	0.253199	NA	0.596537
TFEB	Unassigned	0.324138	0.080978	0.253475	NA	0.596065
XPC	Unassigned	-0.323693	0.081414	0.254493	NA	0.594325
STAT1	Unassigned	-0.323248	0.0818519	0.255512	NA	0.592589
DDX6	Unassigned	-0.323248	0.0818519	0.255512	NA	0.592589
CASP3	Unassigned	-0.320133	0.0849683	0.262684	NA	0.580566
HOXD11	Unassigned	0.317068	0.0877796	0.269037	NA	0.570188
LARP4B	Unassigned	0.316129	0.0891093	0.272004	NA	0.565424
ETNK1	Unassigned	-0.315684	0.0895788	0.273046	NA	0.563764
HERPUD1	Unassigned	0.310345	0.0953634	0.285642	NA	0.544178
DCC	Unassigned	-0.308112	0.0976263	0.290451	NA	0.536927
RABEP1	Unassigned	-0.307675	0.098361	0.291999	NA	0.534619
KBTBD4	Unassigned	-0.305895	0.100399	0.296257	NA	0.528332
HEY1	Unassigned	-0.305006	0.10143	0.298391	NA	0.525214
DDX10	Unassigned	-0.304561	0.101949	0.29946	NA	0.523661
CD209	Unassigned	0.302781	0.104043	0.303744	NA	0.517493
HSP90AB1	Unassigned	-0.302336	0.104572	0.304817	NA	0.515961
SND1	Unassigned	-0.301891	0.105103	0.30589	NA	0.514434
PLAG1	Unassigned	-0.297442	0.110523	0.316671	NA	0.499392
TAP1	Unassigned	-0.296997	0.111077	0.317753	NA	0.49791
HOXA11	Unassigned	0.296074	0.112148	0.319837	NA	0.495072
KAT7	Unassigned	-0.296107	0.11219	0.319919	NA	0.49496
FUS	Unassigned	-0.294327	0.114442	0.324258	NA	0.48911
ITGAV	Unassigned	0.293882	0.11501	0.325344	NA	0.487657
MN1	Unassigned	0.293437	0.115581	0.326431	NA	0.486209
EXT1	Unassigned	-0.292992	0.116153	0.327518	NA	0.484765
FAT4	Unassigned	0.290323	0.119633	0.334053	NA	0.476185
FOXR1	Unassigned	0.288448	0.122145	0.338691	NA	0.470196
HOXA9	Unassigned	0.288414	0.122191	0.338776	NA	0.470087
EPHA5	Unassigned	-0.287963	0.122803	0.339895	NA	0.468655
A1CF	Unassigned	-0.287635	0.123249	0.340709	NA	0.467616
TFG	Unassigned	-0.286763	0.124394	0.342789	NA	0.464973
CHST11	Unassigned	-0.286763	0.124394	0.342789	NA	0.464973
POLG	Unassigned	0.284538	0.12744	0.348261	NA	0.458095
CRNKL1	Unassigned	-0.276085	0.139526	0.369097	NA	0.432859
SRSF3	Unassigned	-0.27475	0.141509	0.37239	NA	0.429002
H3C3	Unassigned	0.27386	0.142842	0.374584	NA	0.426451
INPP4A	Unassigned	-0.27208	0.145537	0.378973	NA	0.421392
ELK4	Unassigned	0.27208	0.145537	0.378973	NA	0.421392
FSTL3	Unassigned	0.27119	0.146898	0.381166	NA	0.418886
PTPN6	Unassigned	-0.268966	0.150342	0.386647	NA	0.412685
PER1	Unassigned	0.267186	0.153139	0.391028	NA	0.407792
LEF1	Unassigned	0.263626	0.158847	0.399776	NA	0.398183
ROBO2	Unassigned	-0.262098	0.161762	0.404147	NA	0.393461
LPP	Unassigned	0.259622	0.165452	0.40959	NA	0.387651
CNOT3	Unassigned	0.258732	0.166946	0.411766	NA	0.38535
UPF1	Unassigned	0.255617	0.172252	0.419364	NA	0.377408
KMT5A	Unassigned	0.255617	0.172252	0.419364	NA	0.377408
HIP1	Unassigned	-0.254283	0.174563	0.422612	NA	0.374058
DKK4	Unassigned	0.254283	0.174563	0.422612	NA	0.374058
SNX29	Unassigned	-0.253838	0.175338	0.423694	NA	0.372948
RPN1	Unassigned	0.253393	0.176115	0.424775	NA	0.371841
HLF	Unassigned	-0.253393	0.176115	0.424775	NA	0.371841
FAT3	Unassigned	0.251613	0.17925	0.429092	NA	0.36745
CENPA	Unassigned	-0.250723	0.180833	0.431246	NA	0.365275
PRRX1	Unassigned	0.249833	0.182425	0.433397	NA	0.363114
BUB1B	Unassigned	-0.248053	0.185639	0.437691	NA	0.358832
FOXO4	Unassigned	-0.247164	0.187261	0.439834	NA	0.356711
FBLN2	Unassigned	0.246274	0.188893	0.441973	NA	0.354604
CLIP1	Unassigned	0.245829	0.189713	0.443041	NA	0.353556
VTI1A	Unassigned	0.243604	0.19385	0.448371	NA	0.348363
PTPRC	Unassigned	-0.242269	0.196362	0.451558	NA	0.345287
CNBP	Unassigned	-0.239155	0.202313	0.458962	NA	0.338223
CCNB1IP1	Unassigned	-0.238265	0.204037	0.461069	NA	0.336234
SDC4	Unassigned	0.23515	0.210148	0.46841	NA	0.329374
AGO2	Unassigned	-0.234705	0.211032	0.469455	NA	0.328406
RGS7	Unassigned	-0.232925	0.214591	0.473623	NA	0.324568
MAF	Unassigned	0.230701	0.219098	0.478807	NA	0.319839
RSPO3	Unassigned	-0.23077	0.219855	0.479668	NA	0.319059
ACSL6	Unassigned	-0.230726	0.219944	0.479769	NA	0.318967
RMI2	Unassigned	-0.229366	0.221833	0.481904	NA	0.317039
PABPC1	Unassigned	-0.228476	0.22367	0.483963	NA	0.315188
IKZF1	Unassigned	-0.225362	0.23018	0.491131	NA	0.308803
PAX3	Unassigned	0.22534	0.231202	0.492238	NA	0.307825
GPC5	Unassigned	-0.224681	0.232607	0.493752	NA	0.306491
IKBKB	Unassigned	0.224027	0.233009	0.494184	NA	0.306111
SKI	Unassigned	0.221802	0.237776	0.499247	NA	0.301684
SALL4	Unassigned	-0.221357	0.238738	0.500256	NA	0.300808
PBX1	Unassigned	0.220022	0.241638	0.503275	NA	0.298195
PTPRK	Unassigned	-0.219132	0.243584	0.50528	NA	0.296468
DGCR8	Unassigned	-0.217353	0.247509	0.509275	NA	0.293048
HNRNPA2B1	Unassigned	-0.216018	0.25048	0.512257	NA	0.290512
STAT2	Unassigned	0.215128	0.252474	0.514238	NA	0.288836
NONO	Unassigned	-0.214238	0.254478	0.516213	NA	0.287171
H2BC4	Unassigned	-0.213793	0.255484	0.517198	NA	0.286343
PPFIBP1	Unassigned	0.213348	0.256493	0.518182	NA	0.285517
CARM1	Unassigned	0.212458	0.258519	0.520146	NA	0.283875
PLK2	Unassigned	-0.212013	0.259536	0.521126	NA	0.283057
RAD52	Unassigned	-0.210679	0.262602	0.524056	NA	0.280622
H2BC8	Unassigned	-0.206229	0.272997	0.533728	NA	0.27268
PPP4R2	Unassigned	-0.205784	0.274051	0.534687	NA	0.2719
SETD4	Unassigned	-0.204004	0.278294	0.538507	NA	0.268808
MRTFA	Unassigned	0.19911	0.290182	0.548885	NA	0.260519
JAZF1	Unassigned	0.197775	0.29348	0.551682	NA	0.258311
ELOC	Unassigned	-0.197775	0.29348	0.551682	NA	0.258311
KDSR	Unassigned	0.196885	0.295692	0.553538	NA	0.256852
IRS4	Unassigned	-0.196638	0.297653	0.555171	NA	0.255573
CHD2	Unassigned	-0.195551	0.29903	0.556311	NA	0.254682
MNX1	Unassigned	-0.194536	0.302952	0.559525	NA	0.252181
NIN	Unassigned	0.192436	0.306913	0.562724	NA	0.249705
RSPO2	Unassigned	0.192659	0.307731	0.563379	NA	0.2492
PREX2	Unassigned	0.190656	0.311476	0.566352	NA	0.246914
ELF4	Unassigned	0.189766	0.313774	0.568156	NA	0.245532
CLP1	Unassigned	-0.187987	0.318401	0.571744	NA	0.242798
MTCP1	Unassigned	0.187097	0.320731	0.573528	NA	0.241445
LRIG3	Unassigned	0.186652	0.3219	0.574418	NA	0.240772
RPL5	Unassigned	-0.182647	0.332539	0.582347	NA	0.234818
ARHGAP26	Unassigned	0.181313	0.336133	0.584959	NA	0.232874
KIF5B	Unassigned	0.180423	0.338543	0.586692	NA	0.23159
TRIM27	Unassigned	-0.179978	0.339751	0.587556	NA	0.230951
LIFR	Unassigned	0.178643	0.343393	0.590138	NA	0.229047
MUC4	Unassigned	-0.177481	0.348102	0.593428	NA	0.226632
STK40	Unassigned	0.174194	0.355705	0.59863	NA	0.222841
PRKD1	Unassigned	0.173749	0.356951	0.59947	NA	0.222233
AFF4	Unassigned	-0.172414	0.360704	0.601978	NA	0.220419
ZMYM2	Unassigned	-0.171079	0.36448	0.604471	NA	0.218624
H3C13	Unassigned	0.169299	0.369552	0.607771	NA	0.21626
MAPKAP1	Unassigned	0.168854	0.370827	0.608591	NA	0.215674
U2AF2	Unassigned	0.168409	0.372104	0.60941	NA	0.21509
PRCC	Unassigned	0.168409	0.372104	0.60941	NA	0.21509
DKK3	Unassigned	-0.167075	0.375952	0.611856	NA	0.213351
PRPF40B	Unassigned	0.164405	0.383716	0.6167	NA	0.209926
TPR	Unassigned	0.162625	0.388945	0.619894	NA	0.207683
ZCCHC8	Unassigned	0.16218	0.390259	0.620688	NA	0.207127
ARHGAP5	Unassigned	0.16218	0.390259	0.620688	NA	0.207127
KCNJ5	Unassigned	-0.162361	0.39133	0.621333	NA	0.206676
CDX2	Unassigned	-0.162066	0.392202	0.621857	NA	0.20631
IGF2BP2	Unassigned	0.16129	0.392894	0.622271	NA	0.206021
ACKR3	Unassigned	0.16129	0.392894	0.622271	NA	0.206021
H3C6	Unassigned	0.159956	0.396865	0.624632	NA	0.204376
WAS	Unassigned	-0.159066	0.399526	0.626197	NA	0.203289
RARA	Unassigned	0.156396	0.40757	0.630851	NA	0.200073
H2AC11	Unassigned	-0.154616	0.412983	0.633919	NA	0.197966
MLLT1	Unassigned	0.153281	0.41707	0.636201	NA	0.196406
SETD7	Unassigned	0.151947	0.42118	0.638468	NA	0.194861
NDRG1	Unassigned	-0.151057	0.423932	0.63997	NA	0.193841
DNAJB1	Unassigned	-0.149722	0.42808	0.64221	NA	0.192323
TRIP11	Unassigned	0.147052	0.436442	0.646643	NA	0.189335
MLF1	Unassigned	-0.147052	0.436442	0.646643	NA	0.189335
MPEG1	Unassigned	-0.145273	0.442067	0.649563	NA	0.187378
SMARCD1	Unassigned	0.144383	0.444895	0.651013	NA	0.18641
DAZAP1	Unassigned	0.144383	0.444895	0.651013	NA	0.18641
MALT1	Unassigned	0.143493	0.447732	0.652456	NA	0.185449
ZBTB16	Unassigned	0.140823	0.456302	0.656743	NA	0.182604
EML4	Unassigned	-0.139933	0.459178	0.658158	NA	0.18167
MLLT6	Unassigned	0.139488	0.46062	0.658863	NA	0.181205
XPA	Unassigned	0.139043	0.462065	0.659567	NA	0.180741
GPHN	Unassigned	0.137264	0.467866	0.662363	NA	0.178904
RNF213	Unassigned	-0.134594	0.47664	0.666505	NA	0.176197
PIK3C2G	Unassigned	-0.134697	0.477916	0.667099	NA	0.17581
NUP214	Unassigned	-0.133704	0.479583	0.667872	NA	0.175307
TRAF7	Unassigned	-0.131479	0.486984	0.67126	NA	0.173109
SBDS	Unassigned	-0.131479	0.486984	0.67126	NA	0.173109
EIF3E	Unassigned	-0.131034	0.488471	0.671933	NA	0.172674
MYO5A	Unassigned	-0.13059	0.489961	0.672604	NA	0.172241
FHIT	Unassigned	-0.13059	0.489961	0.672604	NA	0.172241
MAML2	Unassigned	0.12881	0.495943	0.67527	NA	0.170522
RAP1GDS1	Unassigned	-0.128365	0.497444	0.675933	NA	0.170097
QKI	Unassigned	0.12792	0.498948	0.676593	NA	0.169672
IL6ST	Unassigned	0.12792	0.498948	0.676593	NA	0.169672
CBFA2T3	Unassigned	-0.12703	0.501962	0.67791	NA	0.168828
ACVR2A	Unassigned	-0.12703	0.501962	0.67791	NA	0.168828
ELL	Unassigned	0.12614	0.504985	0.67922	NA	0.16799
TNC	Unassigned	-0.125695	0.5065	0.679872	NA	0.167573
CASP9	Unassigned	0.122581	0.51717	0.684392	NA	0.164695
CTNNA2	Unassigned	-0.121482	0.522507	0.686606	NA	0.163293
COL1A1	Unassigned	0.120801	0.523316	0.686938	NA	0.163082
BIRC6	Unassigned	-0.120801	0.523316	0.686938	NA	0.163082
CARS1	Unassigned	-0.119911	0.526403	0.688202	NA	0.162284
SETD6	Unassigned	0.118576	0.53105	0.690085	NA	0.161098
CPEB3	Unassigned	0.115907	0.540403	0.693806	NA	0.158762
PTPN13	Unassigned	-0.115017	0.543538	0.695034	NA	0.157994
DKK1	Unassigned	-0.113377	0.55082	0.697847	NA	0.15624
PRDM14	Unassigned	-0.113018	0.552091	0.698333	NA	0.155938
NFIB	Unassigned	0.111902	0.55458	0.699279	NA	0.155349
CRTC1	Unassigned	0.111457	0.556165	0.69988	NA	0.154977
WRN	Unassigned	-0.109677	0.56253	0.702264	NA	0.153499
ZNF521	Unassigned	0.106563	0.573749	0.706376	NA	0.150964
TFPT	Unassigned	-0.105673	0.576972	0.707537	NA	0.150251
N4BP2	Unassigned	-0.104338	0.581824	0.709267	NA	0.14919
HOOK3	Unassigned	0.103448	0.585068	0.710412	NA	0.14849
H3C8	Unassigned	-0.100334	0.596486	0.714372	NA	0.146076
LMNA	Unassigned	0.0994438	0.599766	0.71549	NA	0.145397
FOXO3	Unassigned	0.0985539	0.603054	0.716601	NA	0.144722
TRIM33	Unassigned	0.098109	0.6047	0.717155	NA	0.144387
VTCN1	Unassigned	0.0976641	0.606349	0.717707	NA	0.144053
RELN	Unassigned	0.0967742	0.609652	0.718806	NA	0.143388
H2BC17	Unassigned	-0.0957684	0.614672	0.72046	NA	0.14239
NCOR2	Unassigned	0.0941046	0.619608	0.722069	NA	0.141422
DKK2	Unassigned	-0.0941046	0.619608	0.722069	NA	0.141422
H2AC6	Unassigned	-0.0927697	0.624611	0.72368	NA	0.140454
RFWD3	Unassigned	0.0901001	0.634668	0.726862	NA	0.138548
GATA1	Unassigned	-0.0901001	0.634668	0.726862	NA	0.138548
NBEA	Unassigned	-0.0878754	0.643098	0.729474	NA	0.13699
CHIC2	Unassigned	-0.0878754	0.643098	0.729474	NA	0.13699
SIX2	Unassigned	-0.0874305	0.644789	0.729992	NA	0.136682
CSDE1	Unassigned	-0.0874305	0.644789	0.729992	NA	0.136682
EBF1	Unassigned	0.0869855	0.646482	0.730509	NA	0.136375
ERC1	Unassigned	-0.0860957	0.649874	0.731537	NA	0.135763
OMD	Unassigned	0.0856507	0.651572	0.73205	NA	0.135459
GOPC	Unassigned	0.0847608	0.654974	0.73307	NA	0.134855
KNL1	Unassigned	-0.083426	0.66009	0.73459	NA	0.133955
ZEB1	Unassigned	-0.0825362	0.663509	0.735596	NA	0.133361
TLE1	Unassigned	-0.0820912	0.665221	0.736097	NA	0.133065
C15orf65	Unassigned	0.0807564	0.670368	0.737591	NA	0.132184
GRM3	Unassigned	0.0808464	0.671059	0.737791	NA	0.132067
HOXC11	Unassigned	0.080519	0.672318	0.738153	NA	0.131854
EPS15	Unassigned	0.0785317	0.678978	0.740054	NA	0.130737
TEC	Unassigned	-0.0780868	0.680705	0.740542	NA	0.13045
TCF12	Unassigned	-0.0776418	0.682433	0.741029	NA	0.130165
TPM3	Unassigned	0.0771969	0.684163	0.741515	NA	0.12988
LRP1B	Unassigned	-0.0767519	0.685895	0.741999	NA	0.129597
SS18L1	Unassigned	-0.0736374	0.698061	0.74535	NA	0.12764
AFF3	Unassigned	-0.0696329	0.713813	0.749562	NA	0.125192
LASP1	Unassigned	-0.069188	0.715571	0.750024	NA	0.124925
BAZ1A	Unassigned	-0.069188	0.715571	0.750024	NA	0.124925
STRN	Unassigned	-0.068743	0.71733	0.750484	NA	0.124659
CNBD1	Unassigned	-0.0688694	0.71764	0.750565	NA	0.124612
H3C12	Unassigned	-0.0678532	0.720852	0.7514	NA	0.124129
SIX1	Unassigned	-0.0669633	0.72438	0.752311	NA	0.123603
PIK3C3	Unassigned	-0.0660734	0.727914	0.753217	NA	0.12308
DDB2	Unassigned	0.0651835	0.731453	0.754117	NA	0.122561
SETD5	Unassigned	-0.0629588	0.740325	0.756346	NA	0.12128
MUC1	Unassigned	-0.0594086	0.75516	0.759983	NA	0.119196
GMPS	Unassigned	-0.0589544	0.756378	0.760277	NA	0.119028
NCOA4	Unassigned	-0.0585095	0.758168	0.760708	NA	0.118782
HMGA1	Unassigned	0.0585095	0.758168	0.760708	NA	0.118782
CCDC6	Unassigned	0.0576196	0.761752	0.761565	NA	0.118293
TCEA1	Unassigned	-0.0567297	0.765341	0.762418	NA	0.117807
NSD3	Unassigned	0.0567297	0.765341	0.762418	NA	0.117807
CCR4	Unassigned	0.0529536	0.781082	0.766086	NA	0.115723
ARHGEF10	Unassigned	0.0527253	0.781549	0.766193	NA	0.115662
ARID3C	Unassigned	-0.050822	0.789694	0.768045	NA	0.114613
NUMA1	Unassigned	-0.0478309	0.801483	0.770674	NA	0.113129
PTP4A1	Unassigned	0.047386	0.803302	0.771075	NA	0.112904
CBLC	Unassigned	-0.0456062	0.810586	0.772664	NA	0.112009
MSN	Unassigned	0.0442714	0.81606	0.773844	NA	0.111346
CCNC	Unassigned	-0.0438265	0.817886	0.774235	NA	0.111127
TFRC	Unassigned	-0.0429366	0.821542	0.775014	NA	0.110691
FAM131B	Unassigned	-0.0429366	0.821542	0.775014	NA	0.110691
DCTN1	Unassigned	0.0424917	0.823372	0.775401	NA	0.110473
TLE3	Unassigned	0.0407119	0.830698	0.77694	NA	0.109612
KTN1	Unassigned	0.0407119	0.830698	0.77694	NA	0.109612
NUP93	Unassigned	-0.040267	0.832532	0.777322	NA	0.109399
ARHGEF12	Unassigned	0.040267	0.832532	0.777322	NA	0.109399
GOLGA5	Unassigned	-0.039822	0.834366	0.777703	NA	0.109186
DROSHA	Unassigned	-0.0393771	0.836202	0.778083	NA	0.108974
CSF1R	Unassigned	-0.0375973	0.843553	0.77959	NA	0.108133
H2BC12	Unassigned	-0.0367075	0.847233	0.780338	NA	0.107717
COL3A1	Unassigned	0.0367075	0.847233	0.780338	NA	0.107717
DNM2	Unassigned	0.0362625	0.849075	0.780709	NA	0.107511
BABAM1	Unassigned	0.0362625	0.849075	0.780709	NA	0.107511
PCM1	Unassigned	0.0358176	0.850917	0.78108	NA	0.107304
RANBP2	Unassigned	0.0349277	0.854603	0.781819	NA	0.106894
PIM1	Unassigned	0.0349277	0.854603	0.781819	NA	0.106894
ABI1	Unassigned	-0.0349277	0.854603	0.781819	NA	0.106894
IL10	Unassigned	-0.0313682	0.86938	0.784729	NA	0.10528
H3C10	Unassigned	-0.0309232	0.87123	0.785088	NA	0.105082
CTNND1	Unassigned	0.0309232	0.87123	0.785088	NA	0.105082
BCL7A	Unassigned	-0.0309232	0.87123	0.785088	NA	0.105082
AKAP9	Unassigned	0.0309232	0.87123	0.785088	NA	0.105082
RAD17	Unassigned	0.0304783	0.873081	0.785445	NA	0.104884
ACSL3	Unassigned	-0.0295884	0.876785	0.786158	NA	0.10449
HOXA13	Unassigned	-0.0292085	0.878228	0.786434	NA	0.104338
KAT6A	Unassigned	0.0286986	0.880491	0.786866	NA	0.104099
CHCHD7	Unassigned	-0.0278087	0.8842	0.78757	NA	0.103711
ZNF331	Unassigned	-0.0269188	0.887912	0.78827	NA	0.103325
FANCF	Unassigned	-0.025139	0.895341	0.789658	NA	0.102561
LHFPL6	Unassigned	-0.0246941	0.8972	0.790002	NA	0.102372
DDX5	Unassigned	-0.0238042	0.900919	0.790688	NA	0.101995
FANCE	Unassigned	-0.0233593	0.90278	0.791029	NA	0.101808
ZMYM3	Unassigned	-0.0215795	0.910227	0.792383	NA	0.101065
LSM14A	Unassigned	0.0215795	0.910227	0.792383	NA	0.101065
ZNF384	Unassigned	0.0197998	0.917681	0.793722	NA	0.100332
PDPK1	Unassigned	0.018465	0.923277	0.794716	NA	0.0997883
MYH11	Unassigned	0.0171301	0.928876	0.7957	NA	0.0992506
NACA	Unassigned	-0.0166852	0.930743	0.796026	NA	0.0990725
GAS7	Unassigned	-0.0153504	0.936346	0.796999	NA	0.0985421
H3C11	Unassigned	0.0135706	0.943822	0.798283	NA	0.0978432
SETD3	Unassigned	0.0131257	0.945692	0.798601	NA	0.09767
MACC1	Unassigned	-0.0117909	0.951303	0.799551	NA	0.0971538
LEPROTL1	Unassigned	-0.0117909	0.951303	0.799551	NA	0.0971538
HOXC13	Unassigned	-0.0113904	0.952364	0.79973	NA	0.0970568
KAT6B	Unassigned	-0.0113459	0.953174	0.799866	NA	0.0969829
TPM4	Unassigned	-0.0104561	0.956916	0.800492	NA	0.0966428
CLTC	Unassigned	0.0100111	0.958788	0.800804	NA	0.0964736
PICALM	Unassigned	-0.00956618	0.96066	0.801115	NA	0.096305
PATZ1	Unassigned	-0.00956618	0.96066	0.801115	NA	0.096305
H3C1	Unassigned	-0.00956618	0.96066	0.801115	NA	0.096305
IL21R	Unassigned	-0.00867631	0.964404	0.801734	NA	0.0959696
BRD3	Unassigned	-0.00867631	0.964404	0.801734	NA	0.0959696
EIF1AX	Unassigned	-0.00778643	0.968149	0.80235	NA	0.0956364
KNSTRN	Unassigned	0.00734149	0.970021	0.802656	NA	0.0954706
CBLB	Unassigned	-0.00689655	0.971894	0.802961	NA	0.0953054
MDC1	Unassigned	0.00689655	0.971894	0.802961	NA	0.0953054
FNBP1	Unassigned	-0.00467186	0.981261	0.804474	NA	0.0944878
TLE2	Unassigned	0.0028921	0.988756	0.805668	NA	0.0938437
BCLAF1	Unassigned	0.0028921	0.988756	0.805668	NA	0.0938437
H3C7	Unassigned	0.00244716	0.99063	0.805965	NA	0.093684
H3C14	Unassigned	-0.000667482	0.997207	0.806997	NA	0.0931278
MGMT	Unassigned	-0.000667408	0.998126	0.807141	NA	0.0930507
CDH11	Unassigned	-0.000222469	1	0.807433	NA	0.0928937
FANCD2	TSG	-0.509232	0.00452729	0.0507259	NA	1.29477
INPPL1	TSG	0.505228	0.00489746	0.0527956	NA	1.2774
ATP6V1B2	TSG	-0.497219	0.00571648	0.0575618	NA	1.23987
ERCC3	TSG	0.475862	0.00849701	0.0720261	NA	1.14251
SOCS1	TSG	0.467853	0.00980211	0.0777955	NA	1.10905
TMEM127	TSG	0.466518	0.0100354	0.0788496	NA	1.1032
KMT2B	TSG	0.442492	0.0151127	0.0984767	NA	1.00667
PPP2R2A	TSG	-0.439377	0.0159066	0.101022	NA	0.995583
FOXO1	TSG	0.434483	0.0172246	0.105304	NA	0.977554
TP53BP1	TSG	-0.434038	0.0173489	0.105697	NA	0.975936
POLE	TSG	-0.428254	0.0190333	0.110769	NA	0.955581
BTG1	TSG	-0.406897	0.0264801	0.132687	NA	0.877172
EPCAM	TSG	0.399778	0.0294418	0.14057	NA	0.852108
MST1	TSG	0.398443	0.0300264	0.142117	NA	0.847354
ZNRF3	TSG	0.397998	0.0302233	0.142632	NA	0.845782
CIC	TSG	0.397108	0.0306204	0.143662	NA	0.842658
PTPRS	TSG	-0.393993	0.0320441	0.147258	NA	0.831922
RYBP	TSG	-0.389544	0.0341716	0.152542	NA	0.816611
CIITA	TSG	-0.38465	0.0366437	0.158449	NA	0.80011
ID3	TSG	0.38287	0.037578	0.160635	NA	0.794161
TET1	TSG	0.380645	0.038773	0.163379	NA	0.786804
PALB2	TSG	-0.371746	0.0438657	0.174614	NA	0.757922
TOP1	TSG	-0.363293	0.0491914	0.186168	NA	0.730096
KLF3	TSG	0.360623	0.050977	0.18985	NA	0.72159
TRAF3	TSG	0.356174	0.0540683	0.195953	NA	0.707847
ARID1A	TSG	0.356174	0.0540683	0.195953	NA	0.707847
PMS2	TSG	-0.353059	0.0563198	0.200197	NA	0.698543
MTAP	TSG	-0.351724	0.0573074	0.202007	NA	0.694633
XRCC2	TSG	-0.341935	0.0649772	0.217228	NA	0.663085
BCL10	TSG	0.334372	0.0714414	0.230505	NA	0.63732
FBXW7	TSG	-0.333037	0.0726328	0.233451	NA	0.631804
EP300	TSG	0.328587	0.0767169	0.243383	NA	0.613709
IRF1	TSG	-0.325918	0.079252	0.24942	NA	0.603069
PRDM1	TSG	0.325028	0.0801114	0.251444	NA	0.599558
MLH1	TSG	-0.315684	0.0895788	0.273046	NA	0.563764
TSC1	TSG	0.314349	0.0909989	0.276179	NA	0.558809
MIDEAS	TSG	0.313904	0.0914761	0.277226	NA	0.557166
ESCO2	TSG	-0.311235	0.0943799	0.283531	NA	0.547399
RAD21	TSG	-0.3099	0.0958581	0.286699	NA	0.542574
ZFP36L1	TSG	0.308565	0.0973539	0.289876	NA	0.537788
PAX5	TSG	-0.306578	0.0993936	0.294162	NA	0.531413
KMT2D	TSG	0.303671	0.102992	0.3016	NA	0.520568
KEAP1	TSG	0.301446	0.105636	0.306965	NA	0.512911
CYLD	TSG	-0.300556	0.106707	0.309117	NA	0.509877
SH2B3	TSG	0.296107	0.11219	0.319919	NA	0.49496
MOB3B	TSG	0.295662	0.11275	0.321003	NA	0.493491
SESN1	TSG	0.294772	0.113876	0.323172	NA	0.490566
FANCA	TSG	0.291657	0.117883	0.330783	NA	0.480457
TBX3	TSG	0.285873	0.125606	0.344977	NA	0.46221
SDHB	TSG	0.282759	0.129917	0.352643	NA	0.452665
TGFBR1	TSG	-0.280089	0.1337	0.359222	NA	0.444637
SDHAF2	TSG	-0.278309	0.136267	0.36361	NA	0.439364
TNFAIP3	TSG	0.277419	0.137563	0.365805	NA	0.43675
DICER1	TSG	0.277419	0.137563	0.365805	NA	0.43675
BARD1	TSG	-0.277419	0.137563	0.365805	NA	0.43675
CASP8	TSG	-0.27564	0.140185	0.370195	NA	0.43157
TGFBR2	TSG	0.27297	0.144185	0.376779	NA	0.423914
SPRED1	TSG	-0.271635	0.146216	0.380069	NA	0.420137
CUL3	TSG	-0.271635	0.146216	0.380069	NA	0.420137
ASXL1	TSG	-0.27119	0.146898	0.381166	NA	0.418886
PMAIP1	TSG	0.268521	0.151038	0.387743	NA	0.411456
LATS1	TSG	0.267631	0.152436	0.389933	NA	0.40901
SMAD3	TSG	0.262736	0.160298	0.40196	NA	0.395817
TET3	TSG	0.261846	0.161759	0.404142	NA	0.393466
CDK12	TSG	-0.260957	0.163229	0.406322	NA	0.391129
PTPN2	TSG	-0.248053	0.185639	0.437691	NA	0.358832
NF1	TSG	-0.247608	0.186449	0.438763	NA	0.35777
SPRTN	TSG	0.246719	0.188076	0.440904	NA	0.355656
DDX41	TSG	0.239155	0.202313	0.458962	NA	0.338223
BCL11B	TSG	-0.238265	0.204037	0.461069	NA	0.336234
B2M	TSG	-0.235595	0.209268	0.467365	NA	0.330344
EPHB1	TSG	0.232925	0.214591	0.473623	NA	0.324568
STK11	TSG	0.232481	0.215487	0.474662	NA	0.323616
PARP1	TSG	0.232481	0.215487	0.474662	NA	0.323616
MAP2K4	TSG	-0.228476	0.22367	0.483963	NA	0.315188
PMS1	TSG	-0.228031	0.224592	0.484991	NA	0.314267
ECT2L	TSG	0.224472	0.232063	0.493168	NA	0.307006
DUSP22	TSG	-0.223137	0.234908	0.496213	NA	0.304332
ERCC4	TSG	0.222692	0.235862	0.497226	NA	0.303446
DAXX	TSG	0.219577	0.24261	0.504278	NA	0.29733
POT1	TSG	0.218687	0.244561	0.506281	NA	0.295608
ATM	TSG	0.214238	0.254478	0.516213	NA	0.287171
CTCF	TSG	-0.212013	0.259536	0.521126	NA	0.283057
ACTG1	TSG	0.209789	0.26466	0.526003	NA	0.279012
RASA1	TSG	-0.209344	0.265693	0.526974	NA	0.278211
RAD51C	TSG	-0.205784	0.274051	0.534687	NA	0.2719
DIS3	TSG	-0.205784	0.274051	0.534687	NA	0.2719
BCL2L11	TSG	0.204004	0.278294	0.538507	NA	0.268808
LATS2	TSG	0.20267	0.281504	0.541356	NA	0.266517
AXIN1	TSG	0.20178	0.283657	0.543248	NA	0.265002
RAD51	TSG	-0.2	0.287996	0.547012	NA	0.262003
HNF1A	TSG	0.195551	0.29903	0.556311	NA	0.254682
ERCC2	TSG	-0.195551	0.29903	0.556311	NA	0.254682
NKX3-1	TSG	-0.194661	0.301269	0.558151	NA	0.253248
DDX3X	TSG	-0.194661	0.301269	0.558151	NA	0.253248
CMTR2	TSG	-0.193326	0.304648	0.5609	NA	0.251115
TNFRSF14	TSG	-0.192436	0.306913	0.562724	NA	0.249705
CTR9	TSG	-0.191546	0.309189	0.564541	NA	0.248304
ZFHX3	TSG	-0.191101	0.310332	0.565447	NA	0.247608
DNMT3B	TSG	0.191101	0.310332	0.565447	NA	0.247608
ATXN2	TSG	0.190656	0.311476	0.566352	NA	0.246914
PDS5B	TSG	-0.185762	0.324245	0.576192	NA	0.239433
BLM	TSG	-0.185762	0.324245	0.576192	NA	0.239433
INPP4B	TSG	-0.183982	0.328969	0.579719	NA	0.236782
SHQ1	TSG	0.183537	0.330156	0.580597	NA	0.236125
RAD51B	TSG	-0.180423	0.338543	0.586692	NA	0.23159
NFKBIA	TSG	0.179978	0.339751	0.587556	NA	0.230951
PTPRT	TSG	0.179533	0.340963	0.588419	NA	0.230314
POLD1	TSG	-0.179088	0.342177	0.589279	NA	0.229679
TCF7L2	TSG	0.177308	0.347059	0.592704	NA	0.227162
SFRP1	TSG	0.177308	0.347059	0.592704	NA	0.227162
KMT2A	TSG	-0.177308	0.347059	0.592704	NA	0.227162
PTEN	TSG	-0.174194	0.355705	0.59863	NA	0.222841
TRAF5	TSG	-0.173749	0.356951	0.59947	NA	0.222233
ARID1B	TSG	0.171969	0.36196	0.602811	NA	0.219819
SDHA	TSG	0.169744	0.36828	0.606949	NA	0.216848
SMC1A	TSG	-0.169299	0.369552	0.607771	NA	0.21626
WIF1	TSG	0.168409	0.372104	0.60941	NA	0.21509
DUSP4	TSG	0.16485	0.382416	0.615897	NA	0.210492
SMARCA4	TSG	-0.16396	0.38502	0.617501	NA	0.209363
ARID3A	TSG	-0.1604	0.395539	0.623847	NA	0.204922
BRIP1	TSG	-0.155506	0.410272	0.632389	NA	0.199016
RBM10	TSG	-0.154616	0.412983	0.633919	NA	0.197966
PPP6C	TSG	-0.154616	0.412983	0.633919	NA	0.197966
KDM6A	TSG	-0.152836	0.418438	0.636958	NA	0.195889
AJUBA	TSG	0.150612	0.425312	0.640718	NA	0.193333
NBN	TSG	-0.149277	0.429467	0.642953	NA	0.191821
EP400	TSG	-0.147497	0.435042	0.645908	NA	0.189829
BMPR1A	TSG	0.147497	0.435042	0.645908	NA	0.189829
RECQL	TSG	-0.146162	0.43925	0.648107	NA	0.188354
ASXL2	TSG	0.144383	0.444895	0.651013	NA	0.18641
TP53	TSG	-0.143048	0.449154	0.653175	NA	0.18497
SMAD4	TSG	0.140823	0.456302	0.656743	NA	0.182604
RAD50	TSG	-0.136819	0.469322	0.663057	NA	0.178449
KMT2C	TSG	-0.136819	0.469322	0.663057	NA	0.178449
SESN2	TSG	0.136374	0.470781	0.66375	NA	0.177995
SMARCB1	TSG	-0.135929	0.472242	0.664441	NA	0.177543
FANCL	TSG	-0.134594	0.47664	0.666505	NA	0.176197
LZTR1	TSG	0.133259	0.481059	0.668553	NA	0.174864
CDKN1A	TSG	0.12881	0.495943	0.67527	NA	0.170522
BCORL1	TSG	-0.128365	0.497444	0.675933	NA	0.170097
IFNGR1	TSG	-0.12525	0.508017	0.680523	NA	0.167157
PRKN	TSG	0.124805	0.509537	0.681172	NA	0.166743
CDKN1B	TSG	0.12436	0.511059	0.681819	NA	0.166331
AXIN2	TSG	0.12436	0.511059	0.681819	NA	0.166331
BACH2	TSG	-0.123915	0.512583	0.682465	NA	0.16592
H1-5	TSG	0.123471	0.51411	0.683109	NA	0.16551
REST	TSG	0.121246	0.521776	0.686304	NA	0.163483
GPS2	TSG	0.120356	0.524859	0.687571	NA	0.162682
TET2	TSG	-0.119911	0.526403	0.688202	NA	0.162284
CRBN	TSG	-0.116796	0.537277	0.692572	NA	0.159535
PTCH1	TSG	0.115907	0.540403	0.693806	NA	0.158762
SESN3	TSG	-0.113682	0.548257	0.696863	NA	0.156853
ARID4A	TSG	0.112792	0.551414	0.698074	NA	0.156098
PIK3R2	TSG	-0.111012	0.557753	0.700478	NA	0.154605
CBL	TSG	0.107898	0.568928	0.704624	NA	0.152043
SETDB2	TSG	-0.107453	0.570533	0.705209	NA	0.151682
MRE11	TSG	-0.106118	0.575359	0.706958	NA	0.150607
VHL	TSG	0.103893	0.583445	0.70984	NA	0.148839
EED	TSG	0.101669	0.59158	0.712684	NA	0.147103
CDC73	TSG	-0.101224	0.593213	0.713248	NA	0.146759
SMC3	TSG	-0.100779	0.594849	0.713811	NA	0.146417
CUX1	TSG	-0.0989989	0.601409	0.716046	NA	0.145059
CDKN2C	TSG	0.098109	0.6047	0.717155	NA	0.144387
ARID4B	TSG	0.0949944	0.616282	0.720987	NA	0.142072
NPM1	TSG	-0.0923248	0.626283	0.724214	NA	0.140133
BAP1	TSG	-0.0923248	0.626283	0.724214	NA	0.140133
SUZ12	TSG	-0.09099	0.631308	0.725807	NA	0.139179
SETD2	TSG	0.0874305	0.644789	0.729992	NA	0.136682
CDKN2A	TSG	-0.0874305	0.644789	0.729992	NA	0.136682
PPP2R1A	TSG	0.0843159	0.656678	0.733578	NA	0.134554
ARID2	TSG	-0.083871	0.658383	0.734085	NA	0.134254
RUNX1	TSG	-0.0812013	0.668651	0.737094	NA	0.132477
MAX	TSG	-0.0785317	0.678978	0.740054	NA	0.130737
ATRX	TSG	-0.0771969	0.684163	0.741515	NA	0.12988
EGR1	TSG	0.0749722	0.692838	0.743922	NA	0.128473
PIK3R1	TSG	0.0740823	0.696319	0.744876	NA	0.127916
SMG1	TSG	-0.0709677	0.708549	0.74817	NA	0.125999
ERF	TSG	0.069188	0.715571	0.750024	NA	0.124925
MSH2	TSG	0.068743	0.71733	0.750484	NA	0.124659
FAS	TSG	0.0625139	0.742104	0.756788	NA	0.121026
GRIN2A	TSG	0.0602959	0.751616	0.759124	NA	0.119687
TBL1XR1	TSG	-0.0593993	0.754589	0.759845	NA	0.119275
BRCA2	TSG	-0.0589544	0.756378	0.760277	NA	0.119028
CD58	TSG	0.0585095	0.758168	0.760708	NA	0.118782
FLCN	TSG	0.0553949	0.770733	0.763687	NA	0.117085
PHOX2B	TSG	0.0524071	0.783288	0.766591	NA	0.115437
TCF3	TSG	0.0522803	0.783356	0.766606	NA	0.115428
KDM5C	TSG	-0.0518354	0.785164	0.767018	NA	0.115194
FANCC	TSG	0.0518354	0.785164	0.767018	NA	0.115194
MBD6	TSG	0.0500556	0.792406	0.768655	NA	0.114268
STAG1	TSG	-0.0487208	0.797849	0.76987	NA	0.113582
BCOR	TSG	0.0478309	0.801483	0.770674	NA	0.113129
APC	TSG	-0.0478309	0.801483	0.770674	NA	0.113129
ANKRD11	TSG	-0.047386	0.803302	0.771075	NA	0.112904
ABRAXAS1	TSG	0.0442714	0.81606	0.773844	NA	0.111346
NF2	TSG	-0.0433815	0.819714	0.774625	NA	0.110908
SMAD2	TSG	0.0429366	0.821542	0.775014	NA	0.110691
DNMT3A	TSG	0.0429366	0.821542	0.775014	NA	0.110691
SDHC	TSG	0.0380423	0.841714	0.779215	NA	0.108343
FBXO11	TSG	-0.0367075	0.847233	0.780338	NA	0.107717
EPHA3	TSG	0.0344828	0.856448	0.782186	NA	0.10669
FH	TSG	0.0335929	0.860139	0.782918	NA	0.106284
PHF6	TSG	0.0318131	0.86753	0.784369	NA	0.10548
NCOR1	TSG	-0.0269188	0.887912	0.78827	NA	0.103325
STAG2	TSG	-0.0260289	0.891625	0.788966	NA	0.102942
TSC2	TSG	0.025139	0.895341	0.789658	NA	0.102561
MAP3K1	TSG	0.0233593	0.90278	0.791029	NA	0.101808
CCNQ	TSG	-0.0233593	0.90278	0.791029	NA	0.101808
ARID5B	TSG	-0.0233593	0.90278	0.791029	NA	0.101808
PBRM1	TSG	0.0202447	0.915817	0.793389	NA	0.100514
NTHL1	TSG	-0.0193548	0.919546	0.794054	NA	0.10015
MSH6	TSG	0.0166852	0.930743	0.796026	NA	0.0990725
MSH3	TSG	-0.0162403	0.93261	0.796352	NA	0.0988951
CBFB	TSG	-0.0144605	0.940084	0.797643	NA	0.0981915
ETAA1	TSG	0.0122358	0.949432	0.799235	NA	0.0973252
MGA	TSG	0.0100111	0.958788	0.800804	NA	0.0964736
SLX4	TSG	0.00956618	0.96066	0.801115	NA	0.096305
ATR	TSG	-0.00867631	0.964404	0.801734	NA	0.0959696
BBC3	TSG	-0.00823137	0.966276	0.802042	NA	0.0958027
CREBBP	TSG	0.00778643	0.968149	0.80235	NA	0.0956364
ERRFI1	TSG	0.00734149	0.970021	0.802656	NA	0.0954706
PTPRD	TSG	-0.00689655	0.971894	0.802961	NA	0.0953054
MUTYH	TSG	0.00600667	0.975641	0.803569	NA	0.0949767
FAT1	TSG	-0.00467186	0.981261	0.804474	NA	0.0944878
RB1	TSG	-0.00244716	0.99063	0.805965	NA	0.093684
MEN1	TSG	-0.00244716	0.99063	0.805965	NA	0.093684
FLT3	Oncogene	-0.509232	0.00452729	0.0507259	NA	1.29477
HDAC7	Oncogene	0.506118	0.00481303	0.0523108	NA	1.28141
FGFR3	Oncogene	0.49099	0.00643225	0.0617795	NA	1.20916
MEF2D	Oncogene	0.486541	0.00698931	0.0648033	NA	1.1884
CTLA4	Oncogene	-0.478262	0.00751163	0.0674541	NA	1.17099
CCNE1	Oncogene	-0.475417	0.00856542	0.0723245	NA	1.14071
PAK1	Oncogene	0.468298	0.00972538	0.0774609	NA	1.11092
NFE2L2	Oncogene	0.468298	0.00972538	0.0774609	NA	1.11092
ARHGEF28	Oncogene	0.465184	0.0102733	0.079934	NA	1.09727
CD28	Oncogene	-0.461624	0.0109314	0.0828259	NA	1.08183
RIT1	Oncogene	0.456285	0.0119854	0.0871996	NA	1.05949
PLCG2	Oncogene	-0.442047	0.015224	0.0988349	NA	1.00509
ALK	Oncogene	-0.427474	0.0184611	0.109098	NA	0.962183
UBR5	Oncogene	-0.429143	0.0187656	0.109994	NA	0.958632
KIT	Oncogene	-0.424694	0.0201362	0.113916	NA	0.943414
IL7R	Oncogene	-0.422914	0.0207073	0.115751	NA	0.936474
CCNB3	Oncogene	-0.412681	0.0242589	0.126392	NA	0.898279
TAL1	Oncogene	0.408676	0.0257795	0.13075	NA	0.883557
ERG	Oncogene	0.404672	0.027378	0.135101	NA	0.869341
SYK	Oncogene	0.403337	0.0279287	0.136546	NA	0.864722
GAB1	Oncogene	-0.400222	0.0292491	0.140054	NA	0.853705
NTRK2	Oncogene	-0.399333	0.0296356	0.141086	NA	0.850517
TFE3	Oncogene	0.394883	0.0316319	0.146232	NA	0.834958
RET	Oncogene	-0.394883	0.0316319	0.146232	NA	0.834958
CARD11	Oncogene	-0.393103	0.0324607	0.148282	NA	0.828912
SCG5	Oncogene	-0.38287	0.037578	0.160635	NA	0.794161
BTK	Oncogene	-0.376196	0.0412557	0.168837	NA	0.772532
LMO2	Oncogene	0.369967	0.0449463	0.176951	NA	0.752147
BCL9	Oncogene	0.368632	0.0457708	0.178771	NA	0.747704
KDR	Oncogene	0.362403	0.0497809	0.187396	NA	0.727239
RAC2	Oncogene	-0.352169	0.0569767	0.201404	NA	0.695931
RAF1	Oncogene	0.352169	0.0569767	0.201404	NA	0.695931
WWTR1	Oncogene	0.341046	0.0657128	0.218626	NA	0.660298
RHOA	Oncogene	0.338821	0.0675806	0.222116	NA	0.653421
SRC	Oncogene	0.335261	0.0706557	0.228549	NA	0.64102
SMYD3	Oncogene	-0.328142	0.0771349	0.244385	NA	0.611925
TERT	Oncogene	-0.325954	0.0787765	0.248295	NA	0.605032
CD79B	Oncogene	-0.325954	0.0787765	0.248295	NA	0.605032
NTRK3	Oncogene	0.326363	0.078825	0.24841	NA	0.604831
ETV5	Oncogene	-0.325473	0.0796808	0.250431	NA	0.601311
CSF3R	Oncogene	0.323248	0.0818519	0.255512	NA	0.592589
IDH1	Oncogene	-0.322358	0.0827331	0.257554	NA	0.589132
FURIN	Oncogene	0.309455	0.0963547	0.287757	NA	0.540975
NUF2	Oncogene	-0.30812	0.0978565	0.290937	NA	0.536202
ESR1	Oncogene	-0.30634	0.0998867	0.295191	NA	0.529897
CYP19A1	Oncogene	0.305006	0.10143	0.298391	NA	0.525214
RPS6KB2	Oncogene	0.301446	0.105636	0.306965	NA	0.512911
IGF1	Oncogene	0.299221	0.10833	0.31235	NA	0.505359
NCSTN	Oncogene	0.296552	0.111633	0.318835	NA	0.496433
MYC	Oncogene	-0.295217	0.113312	0.322087	NA	0.492027
KRAS	Oncogene	-0.293882	0.11501	0.325344	NA	0.487657
MLLT10	Oncogene	0.286763	0.124394	0.342789	NA	0.464973
MECOM	Oncogene	0.285873	0.125606	0.344977	NA	0.46221
HIF1A	Oncogene	0.284983	0.126827	0.347166	NA	0.459463
YES1	Oncogene	0.283648	0.128674	0.350451	NA	0.455372
FLI1	Oncogene	0.279644	0.134338	0.360319	NA	0.443313
MTOR	Oncogene	0.279199	0.134979	0.361416	NA	0.441993
MST1R	Oncogene	-0.277419	0.137563	0.365805	NA	0.43675
GNA12	Oncogene	0.27564	0.140185	0.370195	NA	0.43157
KSR2	Oncogene	-0.273415	0.143513	0.375681	NA	0.42518
PDGFRB	Oncogene	0.271635	0.146216	0.380069	NA	0.420137
GNAS	Oncogene	-0.27119	0.146898	0.381166	NA	0.418886
NCOA3	Oncogene	0.268076	0.151736	0.388838	NA	0.410231
MPL	Oncogene	-0.264101	0.158464	0.399197	NA	0.398813
GNAQ	Oncogene	-0.262736	0.160298	0.40196	NA	0.395817
NFE2	Oncogene	0.261402	0.162492	0.405232	NA	0.392296
MAFB	Oncogene	0.260512	0.163967	0.407412	NA	0.389966
COP1	Oncogene	0.260067	0.164708	0.408501	NA	0.388807
LYN	Oncogene	-0.256507	0.170724	0.417196	NA	0.37966
MAP3K13	Oncogene	-0.255617	0.172252	0.419364	NA	0.377408
EGFL7	Oncogene	0.255172	0.17302	0.420448	NA	0.376288
INSR	Oncogene	-0.252503	0.177678	0.426934	NA	0.369639
FGFR2	Oncogene	0.252058	0.178463	0.428013	NA	0.368543
XPO1	Oncogene	-0.250723	0.180833	0.431246	NA	0.365275
FGF19	Oncogene	0.250327	0.182141	0.433015	NA	0.363498
PGR	Oncogene	-0.248498	0.184832	0.436619	NA	0.359897
FYN	Oncogene	-0.2396	0.201456	0.457907	NA	0.339223
AKT1	Oncogene	0.23426	0.211918	0.470498	NA	0.327442
SGK1	Oncogene	0.230701	0.219098	0.478807	NA	0.319839
AGO1	Oncogene	-0.228476	0.22367	0.483963	NA	0.315188
FLT4	Oncogene	0.226696	0.227374	0.488066	NA	0.311521
LMO1	Oncogene	-0.226251	0.228307	0.489089	NA	0.310612
ARAF	Oncogene	0.217353	0.247509	0.509275	NA	0.293048
AURKA	Oncogene	-0.215573	0.251475	0.513248	NA	0.289673
ETV4	Oncogene	-0.211123	0.261578	0.523081	NA	0.281431
CD276	Oncogene	0.211123	0.261578	0.523081	NA	0.281431
DDR2	Oncogene	0.207119	0.270896	0.531806	NA	0.274247
PIK3CG	Oncogene	0.20356	0.279361	0.539459	NA	0.268042
AKT3	Oncogene	-0.201335	0.284738	0.544191	NA	0.264248
ERBB3	Oncogene	-0.195106	0.300148	0.557232	NA	0.253964
PPARG	Oncogene	-0.194661	0.301269	0.558151	NA	0.253248
SOS1	Oncogene	0.190211	0.312624	0.567255	NA	0.246222
JAK2	Oncogene	-0.188877	0.316082	0.569954	NA	0.244161
CCND2	Oncogene	-0.184427	0.327784	0.57884	NA	0.237442
E2F3	Oncogene	-0.182647	0.332539	0.582347	NA	0.234818
EIF4E	Oncogene	-0.182202	0.333734	0.583219	NA	0.234168
MYCN	Oncogene	0.182445	0.334563	0.583822	NA	0.233719
IKBKE	Oncogene	-0.181758	0.334932	0.58409	NA	0.23352
CDC42	Oncogene	0.180868	0.337336	0.585827	NA	0.232231
IRS2	Oncogene	0.179533	0.340963	0.588419	NA	0.230314
VAV1	Oncogene	-0.179088	0.342177	0.589279	NA	0.229679
MAPK1	Oncogene	0.179088	0.342177	0.589279	NA	0.229679
GAB2	Oncogene	-0.178643	0.343393	0.590138	NA	0.229047
PLCG1	Oncogene	0.177753	0.345834	0.59185	NA	0.227788
JAK3	Oncogene	-0.175973	0.350749	0.595254	NA	0.225298
PDGFRA	Oncogene	-0.175083	0.353222	0.596946	NA	0.224065
VAV2	Oncogene	0.168854	0.370827	0.608591	NA	0.215674
BCL6	Oncogene	0.168409	0.372104	0.60941	NA	0.21509
ATF1	Oncogene	-0.168409	0.372104	0.60941	NA	0.21509
NADK	Oncogene	0.167519	0.374666	0.611042	NA	0.213929
ROS1	Oncogene	0.16763	0.375929	0.611841	NA	0.213361
MCL1	Oncogene	-0.167075	0.375952	0.611856	NA	0.213351
DOT1L	Oncogene	0.167075	0.375952	0.611856	NA	0.213351
RRAS2	Oncogene	0.16663	0.377239	0.612667	NA	0.212775
SF3B1	Oncogene	-0.162625	0.388945	0.619894	NA	0.207683
RAB35	Oncogene	-0.162625	0.388945	0.619894	NA	0.207683
BRAF	Oncogene	-0.16129	0.392894	0.622271	NA	0.206021
PDGFB	Oncogene	0.160845	0.394215	0.62306	NA	0.20547
STAT6	Oncogene	0.1604	0.395539	0.623847	NA	0.204922
RRAGC	Oncogene	0.159956	0.396865	0.624632	NA	0.204376
IGF1R	Oncogene	-0.159511	0.398194	0.625416	NA	0.203831
USP8	Oncogene	-0.159066	0.399526	0.626197	NA	0.203289
EZH1	Oncogene	0.150167	0.426695	0.641465	NA	0.192827
PPM1D	Oncogene	0.144828	0.44348	0.650289	NA	0.186893
ACVR1	Oncogene	0.141713	0.453436	0.655321	NA	0.183546
ABL1	Oncogene	0.141268	0.454868	0.656033	NA	0.183074
EPOR	Oncogene	0.138598	0.463511	0.660268	NA	0.18028
HGF	Oncogene	0.136374	0.470781	0.66375	NA	0.177995
DDX4	Oncogene	-0.136524	0.471907	0.664283	NA	0.177647
HRAS	Oncogene	0.135484	0.473705	0.665131	NA	0.177093
IDH2	Oncogene	0.135039	0.475171	0.665819	NA	0.176644
ATXN7	Oncogene	0.132814	0.482537	0.669232	NA	0.174423
GLI1	Oncogene	0.131034	0.488471	0.671933	NA	0.172674
H3-3A	Oncogene	0.129255	0.494444	0.674606	NA	0.17095
H2AC17	Oncogene	-0.122136	0.518703	0.685031	NA	0.16429
CDK8	Oncogene	-0.121246	0.521776	0.686304	NA	0.163483
PDCD1LG2	Oncogene	0.120801	0.523316	0.686938	NA	0.163082
SETBP1	Oncogene	0.118576	0.53105	0.690085	NA	0.161098
YAP1	Oncogene	0.117241	0.535717	0.691953	NA	0.159924
GTF2I	Oncogene	-0.113682	0.548257	0.696863	NA	0.156853
PGBD5	Oncogene	0.112347	0.552996	0.698678	NA	0.155723
PDCD1	Oncogene	-0.111012	0.557753	0.700478	NA	0.154605
MAPK3	Oncogene	0.109232	0.564126	0.702856	NA	0.153133
ABL2	Oncogene	0.107453	0.570533	0.705209	NA	0.151682
MAP2K1	Oncogene	0.105673	0.576972	0.707537	NA	0.150251
BCR	Oncogene	0.104783	0.580204	0.708692	NA	0.149543
CD79A	Oncogene	-0.102113	0.589949	0.712118	NA	0.147448
PIK3CD	Oncogene	-0.0963293	0.611307	0.719354	NA	0.143058
NT5C2	Oncogene	0.0941046	0.619608	0.722069	NA	0.141422
RHEB	Oncogene	0.0936596	0.621274	0.722607	NA	0.141098
AXL	Oncogene	0.0918799	0.627956	0.724746	NA	0.139814
MAP3K14	Oncogene	0.09099	0.631308	0.725807	NA	0.139179
FGF4	Oncogene	0.0909162	0.632792	0.726274	NA	0.138899
CDK6	Oncogene	0.0887653	0.63972	0.728434	NA	0.13761
PRKACA	Oncogene	-0.0874305	0.644789	0.729992	NA	0.136682
FGFR1	Oncogene	-0.0860957	0.649874	0.731537	NA	0.135763
PIK3CB	Oncogene	0.0852058	0.653272	0.732561	NA	0.135156
EWSR1	Oncogene	-0.0847608	0.654974	0.73307	NA	0.134855
AURKB	Oncogene	-0.0843159	0.656678	0.733578	NA	0.134554
PTPN11	Oncogene	-0.083426	0.66009	0.73459	NA	0.133955
KDM5A	Oncogene	-0.0829811	0.661799	0.735093	NA	0.133657
NUP98	Oncogene	-0.0812013	0.668651	0.737094	NA	0.132477
NSD2	Oncogene	0.0807564	0.670368	0.737591	NA	0.132184
SETD1A	Oncogene	0.0803115	0.672086	0.738086	NA	0.131893
GREM1	Oncogene	0.0766147	0.687391	0.742416	NA	0.129353
LRP6	Oncogene	0.0740823	0.696319	0.744876	NA	0.127916
NRG1	Oncogene	-0.0736374	0.698061	0.74535	NA	0.12764
CCND1	Oncogene	0.0727475	0.701551	0.746296	NA	0.127089
MGAM	Oncogene	-0.0723026	0.703298	0.746766	NA	0.126815
XIAP	Oncogene	-0.0718576	0.705047	0.747236	NA	0.126542
TLX1	Oncogene	0.0717077	0.706504	0.747625	NA	0.126316
CREB1	Oncogene	-0.0714127	0.706797	0.747704	NA	0.12627
XBP1	Oncogene	-0.0700779	0.712057	0.7491	NA	0.12546
TYK2	Oncogene	-0.068743	0.71733	0.750484	NA	0.124659
SS18	Oncogene	-0.0665184	0.726146	0.752764	NA	0.123341
GNA13	Oncogene	0.0638487	0.736772	0.755458	NA	0.12179
NRAS	Oncogene	0.0625139	0.742104	0.756788	NA	0.121026
EIF4A2	Oncogene	-0.0625139	0.742104	0.756788	NA	0.121026
IGF2	Oncogene	-0.062069	0.743883	0.757228	NA	0.120773
GNB1	Oncogene	-0.0611791	0.747447	0.758106	NA	0.12027
NR4A3	Oncogene	0.0607341	0.749231	0.758543	NA	0.12002
MEF2B	Oncogene	0.0593993	0.754589	0.759845	NA	0.119275
RICTOR	Oncogene	-0.0580645	0.75996	0.761137	NA	0.118537
CDK4	Oncogene	0.0567297	0.765341	0.762418	NA	0.117807
MSI1	Oncogene	-0.0518354	0.785164	0.767018	NA	0.115194
SMO	Oncogene	0.0496107	0.794219	0.769061	NA	0.114039
AR	Oncogene	0.0478309	0.801483	0.770674	NA	0.113129
MAP2K2	Oncogene	0.0464961	0.806942	0.771872	NA	0.112455
CD274	Oncogene	0.0451613	0.81241	0.773059	NA	0.111788
KLF5	Oncogene	-0.0416018	0.827033	0.776173	NA	0.110041
MDM4	Oncogene	-0.0411568	0.828865	0.776557	NA	0.109826
IRF4	Oncogene	-0.0407119	0.830698	0.77694	NA	0.109612
YY1	Oncogene	-0.0393771	0.836202	0.778083	NA	0.108974
MET	Oncogene	0.0389321	0.838038	0.778461	NA	0.108763
RAC1	Oncogene	0.0375973	0.843553	0.77959	NA	0.108133
HDAC1	Oncogene	0.0375973	0.843553	0.77959	NA	0.108133
MDM2	Oncogene	0.0358176	0.850917	0.78108	NA	0.107304
DNMT1	Oncogene	0.0349277	0.854603	0.781819	NA	0.106894
CTNNB1	Oncogene	0.0335929	0.860139	0.782918	NA	0.106284
CRKL	Oncogene	-0.0309232	0.87123	0.785088	NA	0.105082
ARID3B	Oncogene	0.0304783	0.873081	0.785445	NA	0.104884
PRKCI	Oncogene	0.0278087	0.8842	0.78757	NA	0.103711
CXCR4	Oncogene	0.0273637	0.886056	0.787921	NA	0.103517
REL	Oncogene	0.0260289	0.891625	0.788966	NA	0.102942
BCL2	Oncogene	0.0246941	0.8972	0.790002	NA	0.102372
PIK3CA	Oncogene	0.0242492	0.89906	0.790345	NA	0.102183
MYD88	Oncogene	-0.0224694	0.906502	0.791708	NA	0.101435
FGFR4	Oncogene	-0.0197998	0.917681	0.793722	NA	0.100332
BRD4	Oncogene	0.0193548	0.919546	0.794054	NA	0.10015
SHOC2	Oncogene	-0.0175751	0.927009	0.795373	NA	0.0994292
DCUN1D1	Oncogene	0.0131257	0.945692	0.798601	NA	0.09767
RPTOR	Oncogene	-0.0126808	0.947562	0.798919	NA	0.0974973
DEK	Oncogene	-0.0104561	0.956916	0.800492	NA	0.0966428
CRLF2	Oncogene	0.0028921	0.988756	0.805668	NA	0.0938437
SMARCE1	Both	-0.499889	0.00543132	0.0559217	NA	1.25242
NOTCH1	Both	0.462959	0.0106806	0.0817416	NA	1.08756
EPHA7	Both	-0.447585	0.013134	0.0916343	NA	1.03794
EZH2	Both	-0.434928	0.0171012	0.104911	NA	0.979179
FOXA1	Both	-0.420017	0.0208432	0.116182	NA	0.934862
RBM15	Both	-0.408676	0.0257795	0.13075	NA	0.883557
KLF4	Both	0.407341	0.0263035	0.132203	NA	0.878759
HDAC4	Both	0.385095	0.0364131	0.157914	NA	0.80158
ZBTB20	Both	0.38287	0.037578	0.160635	NA	0.794161
NOTCH3	Both	0.341491	0.0653442	0.217927	NA	0.661689
NOTCH4	Both	0.328142	0.0771349	0.244385	NA	0.611925
LTB	Both	-0.325473	0.0796808	0.250431	NA	0.601311
LRP5	Both	0.296997	0.111077	0.317753	NA	0.49791
SFRP2	Both	0.29347	0.115491	0.326261	NA	0.486435
HOXB13	Both	-0.268266	0.151759	0.388875	NA	0.41019
APLNR	Both	0.263626	0.158847	0.399776	NA	0.398183
GATA3	Both	-0.249833	0.182425	0.433397	NA	0.363114
TRIP13	Both	-0.218242	0.245541	0.50728	NA	0.294752
JARID2	Both	-0.2	0.287996	0.547012	NA	0.262003
ALOX12B	Both	-0.126934	0.503867	0.678736	NA	0.168299
PTPN1	Both	-0.123915	0.512583	0.682465	NA	0.16592
NSD1	Both	-0.116796	0.537277	0.692572	NA	0.159535
ELF3	Both	-0.0949944	0.616282	0.720987	NA	0.142072
MAD2L2	Both	0.09099	0.631308	0.725807	NA	0.139179
FOXP1	Both	-0.0852058	0.653272	0.732561	NA	0.135156
SETDB1	Both	-0.0723026	0.703298	0.746766	NA	0.126815
TP63	Both	0.0538976	0.777276	0.765209	NA	0.11622
MED12	Both	-0.0384872	0.839876	0.778839	NA	0.108552
NOTCH2	Both	-0.0335929	0.860139	0.782918	NA	0.106284
ARHGAP35	Both	-0.0220245	0.908364	0.792046	NA	0.101249
JAK1	Both	0.0215795	0.910227	0.792383	NA	0.101065
MITF	Both	-0.0166852	0.930743	0.796026	NA	0.0990725
WT1	Both	0.0107945	0.954853	0.800148	NA	0.0968299
INHBA	Both	-0.0100111	0.958788	0.800804	NA	0.0964736
SVIL		0.510567	0.00440937	0.0500842	NA	1.3003
MYBPHL		-0.510567	0.00440937	0.0500842	NA	1.3003
ENPP6		0.510567	0.00440937	0.0500842	NA	1.3003
BPNT1		-0.510567	0.00440937	0.0500842	NA	1.3003
ANKRD24		-0.505008	0.0044232	0.0501604	NA	1.29964
RGS9		-0.510122	0.00444838	0.0502984	NA	1.29845
IRAK1BP1		-0.510122	0.00444838	0.0502984	NA	1.29845
SERPINA9		-0.504589	0.00446145	0.0503698	NA	1.29783
TP53INP2		0.509677	0.00448768	0.0505123	NA	1.2966
TEAD2		0.509677	0.00448768	0.0505123	NA	1.2966
PXMP4		0.509677	0.00448768	0.0505123	NA	1.2966
CDA		0.509677	0.00448768	0.0505123	NA	1.2966
CD151		0.509677	0.00448768	0.0505123	NA	1.2966
ORC6		-0.509677	0.00448768	0.0505123	NA	1.2966
DMRT1		-0.504041	0.00451205	0.0506439	NA	1.29547
DUSP29		-0.503928	0.00452254	0.0507004	NA	1.29499
WWC1		0.509232	0.00452729	0.0507259	NA	1.29477
CHST3		0.509232	0.00452729	0.0507259	NA	1.29477
C10H22orf23		0.509232	0.00452729	0.0507259	NA	1.29477
XRCC4		-0.508788	0.00456719	0.0509391	NA	1.29295
RFX2		-0.508788	0.00456719	0.0509391	NA	1.29295
LRRC49		-0.508788	0.00456719	0.0509391	NA	1.29295
THSD1		0.508788	0.00456719	0.0509391	NA	1.29295
GPR146		0.508788	0.00456719	0.0509391	NA	1.29295
CDC42EP1		0.508788	0.00456719	0.0509391	NA	1.29295
ANKRD29		0.508788	0.00456719	0.0509391	NA	1.29295
NT5DC1		0.508343	0.0046074	0.0511683	NA	1.291
CCDC96		-0.508343	0.0046074	0.0511683	NA	1.291
MSX2		-0.503009	0.0046085	0.0511746	NA	1.29095
AJAP1		-0.502882	0.00462045	0.0512423	NA	1.29037
KIAA1549L		-0.502829	0.00462546	0.0512707	NA	1.29013
MBOAT1		-0.507898	0.00464791	0.0513973	NA	1.28906
SUN2		0.507898	0.00464791	0.0513973	NA	1.28906
SERPINF1		0.507898	0.00464791	0.0513973	NA	1.28906
CDK18		0.507898	0.00464791	0.0513973	NA	1.28906
RSL1D1		-0.507453	0.00468872	0.0516261	NA	1.28713
TP53I13		0.507008	0.00472985	0.0518546	NA	1.28521
STARD3NL		-0.507008	0.00472985	0.0518546	NA	1.28521
FAM83G		0.507008	0.00472985	0.0518546	NA	1.28521
TRPV6		0.501447	0.0047579	0.0520093	NA	1.28392
PDE8A		0.506563	0.00477128	0.0520828	NA	1.28331
PDCD5		0.506563	0.00477128	0.0520828	NA	1.28331
KY		0.506563	0.00477128	0.0520828	NA	1.28331
GARNL3		-0.506563	0.00477128	0.0520828	NA	1.28331
CCBE1		0.506563	0.00477128	0.0520828	NA	1.28331
ADAMTSL4		0.506563	0.00477128	0.0520828	NA	1.28331
MFSD6L		-0.501002	0.00480122	0.0522465	NA	1.28194
SPTBN5		-0.506118	0.00481303	0.0523108	NA	1.28141
RNF122		0.506118	0.00481303	0.0523108	NA	1.28141
PACSIN1		-0.506118	0.00481303	0.0523108	NA	1.28141
EFEMP1		0.506118	0.00481303	0.0523108	NA	1.28141
ADPRM		-0.506118	0.00481303	0.0523108	NA	1.28141
ERICH3		-0.500835	0.00481752	0.0523352	NA	1.28121
MYOCD		0.500834	0.00481759	0.0523356	NA	1.2812
RPL35A		-0.505673	0.00485509	0.0525524	NA	1.27941
MARVELD3		0.505673	0.00485509	0.0525524	NA	1.27941
LY96		0.505228	0.00489746	0.0527956	NA	1.2774
HK1		0.505228	0.00489746	0.0527956	NA	1.2774
EDEM2		0.505228	0.00489746	0.0527956	NA	1.2774
SMAD6		0.504783	0.00494016	0.0530385	NA	1.27541
SLC14A2		0.504783	0.00494016	0.0530385	NA	1.27541
SERINC3		0.504783	0.00494016	0.0530385	NA	1.27541
C5H1orf141		-0.499436	0.00495624	0.0531296	NA	1.27466
SEZ6L		-0.499388	0.00496106	0.0531568	NA	1.27444
FOXN4		-0.499169	0.0049831	0.053281	NA	1.27343
TMEM169		-0.504338	0.00498317	0.0532813	NA	1.27342
ANXA7		0.504338	0.00498317	0.0532813	NA	1.27342
YAF2		0.503893	0.0050265	0.053524	NA	1.27145
TCIM		0.503893	0.0050265	0.053524	NA	1.27145
KCNE2		-0.503893	0.0050265	0.053524	NA	1.27145
EFNB2		0.503893	0.0050265	0.053524	NA	1.27145
CALML4		-0.503893	0.0050265	0.053524	NA	1.27145
ZNF572		-0.503448	0.00507016	0.0537664	NA	1.26949
TMEM64		-0.503448	0.00507016	0.0537664	NA	1.26949
TMEM177		0.503448	0.00507016	0.0537664	NA	1.26949
TCF7		0.503448	0.00507016	0.0537664	NA	1.26949
NEMP2		-0.503448	0.00507016	0.0537664	NA	1.26949
MOCS1		0.503448	0.00507016	0.0537664	NA	1.26949
CDK3		0.503448	0.00507016	0.0537664	NA	1.26949
SLC6A5		-0.498135	0.00508839	0.053867	NA	1.26868
TNR		-0.498129	0.00508897	0.0538702	NA	1.26865
SEPHS1		0.503003	0.00511415	0.0540086	NA	1.26754
NECTIN2		0.503003	0.00511415	0.0540086	NA	1.26754
MORN2		-0.503003	0.00511415	0.0540086	NA	1.26754
GRID2IP		-0.503003	0.00511415	0.0540086	NA	1.26754
FAM155A		-0.497598	0.00514377	0.0541914	NA	1.26607
[truncated: 13,017 more rows]

## Sheet: Supplementary Data 3
Supplementary Data 3. Spearman correlation coefficients between Thyroid Differentiation Score (TDS) and gene expression levels across 25 canine FTC tumors.
Gene Name	Cancer Gene Type	Spearman Correlation Coefficient	p value	FDR	Correlation Category	Log10 FDR
ARNT	Unassigned	-0.731538	5.17721e-05	0.0140103	Significantly negatively correlated	1.85355
TAL2	Unassigned	-0.683208	0.000167183	0.0270351	Significantly negatively correlated	1.56807
ATP2B3	Unassigned	-0.682308	0.000248213	0.0321139	Significantly negatively correlated	1.49331
FCRL4	Unassigned	-0.665642	0.000281833	0.0345218	Significantly negatively correlated	1.46191
CLTCL1	Unassigned	-0.676154	0.000295112	0.0354036	Significantly negatively correlated	1.45095
PTPRK	Unassigned	-0.666154	0.000387475	0.040658	Significantly negatively correlated	1.39085
CEP89	Unassigned	-0.666154	0.000387475	0.040658	Significantly negatively correlated	1.39085
CHEK1	TSG	-0.81	2.67487e-06	0.00237639	Significantly negatively correlated	2.62408
SP140	TSG	-0.654615	0.000523778	0.0476391	Significantly negatively correlated	1.32204
KIT	Oncogene	-0.756923	1.9751e-05	0.00785871	Significantly negatively correlated	2.10465
NOTCH2	Both	-0.652308	0.000555467	0.0490488	Significantly negatively correlated	1.30937
INVS		-0.826923	2.12846e-06	0.00237639	Significantly negatively correlated	2.62408
CFAP57		-0.803695	1.30845e-06	0.00237639	Significantly negatively correlated	2.62408
NEMP2		-0.788462	5.38627e-06	0.00341803	Significantly negatively correlated	2.46622
LUZP2		-0.766923	1.31223e-05	0.00615456	Significantly negatively correlated	2.2108
GFRA1		-0.756923	1.9751e-05	0.00785871	Significantly negatively correlated	2.10465
PLEKHM3		-0.753846	2.23329e-05	0.00839041	Significantly negatively correlated	2.07622
MFAP3L		-0.745385	3.10476e-05	0.0103478	Significantly negatively correlated	1.98515
RBKS		-0.74	3.80342e-05	0.0116644	Significantly negatively correlated	1.93314
PAIP2B		-0.74	3.80342e-05	0.0116644	Significantly negatively correlated	1.93314
TMEM218		-0.739231	3.91363e-05	0.0118531	Significantly negatively correlated	1.92617
FAM216B		-0.72165	4.67065e-05	0.0132032	Significantly negatively correlated	1.87932
CDC25C		-0.726154	6.25834e-05	0.0155218	Significantly negatively correlated	1.80906
ZNF157		-0.721538	7.33411e-05	0.0167944	Significantly negatively correlated	1.77483
NOVA1		-0.716923	8.56471e-05	0.0185142	Significantly negatively correlated	1.7325
TSNAXIP1		-0.713846	9.47989e-05	0.0197441	Significantly negatively correlated	1.70456
NLGN1		-0.700539	9.63872e-05	0.0199484	Significantly negatively correlated	1.70009
SPATA18		-0.698999	0.000101375	0.0205737	Significantly negatively correlated	1.68669
C11H5orf63		-0.707692	0.000115635	0.0222347	Significantly negatively correlated	1.65297
XKRX		-0.694214	0.000118357	0.0225321	Significantly negatively correlated	1.6472
HTR3E		-0.691532	0.000128926	0.0236373	Significantly negatively correlated	1.6264
CADPS2		-0.7	0.000147083	0.0253565	Significantly negatively correlated	1.59591
ZNF217		-0.696923	0.000161566	0.0265874	Significantly negatively correlated	1.57532
TEKT2		-0.683555	0.000165409	0.0268954	Significantly negatively correlated	1.57032
PARP14		-0.691538	0.000189851	0.028695	Significantly negatively correlated	1.54219
RILPL2		-0.690769	0.000194218	0.0289901	Significantly negatively correlated	1.53775
ELP1		-0.689231	0.00020321	0.0295753	Significantly negatively correlated	1.52907
MINPP1		-0.683846	0.000237539	0.0315642	Significantly negatively correlated	1.50081
GALNT17		-0.682308	0.000248213	0.0321139	Significantly negatively correlated	1.49331
EOMES		-0.66487	0.000288155	0.0349462	Significantly negatively correlated	1.4566
C8orf88		-0.674615	0.000307955	0.0362226	Significantly negatively correlated	1.44102
KLF12		-0.673077	0.000321272	0.0370387	Significantly negatively correlated	1.43134
IREB2		-0.670769	0.00034217	0.038256	Significantly negatively correlated	1.4173
TXNDC12		-0.67	0.00034939	0.0386597	Significantly negatively correlated	1.41274
PARP9		-0.667692	0.000371835	0.0398629	Significantly negatively correlated	1.39943
ARMCX1		-0.666923	0.000379586	0.0402612	Significantly negatively correlated	1.39511
MMD		-0.663846	0.000411987	0.0420587	Significantly negatively correlated	1.37614
KDM5B		-0.663077	0.000420448	0.0425247	Significantly negatively correlated	1.37136
OBSL1		-0.662308	0.000429056	0.0429901	Significantly negatively correlated	1.36663
LSAMP		-0.662308	0.000429056	0.0429901	Significantly negatively correlated	1.36663
PLAGL1		-0.661538	0.000437815	0.0434593	Significantly negatively correlated	1.36192
BRD8		-0.660769	0.000446726	0.0439277	Significantly negatively correlated	1.35726
PSMA8		-0.647785	0.000463479	0.044785	Significantly negatively correlated	1.34887
EPM2AIP1		-0.658462	0.000474398	0.0453279	Significantly negatively correlated	1.34363
MORN5		-0.656154	0.000503523	0.0467185	Significantly negatively correlated	1.33051
PLEKHG4B		-0.655385	0.000513565	0.0471795	Significantly negatively correlated	1.32625
SLBP2		-0.654615	0.000523778	0.0476391	Significantly negatively correlated	1.32204
IFT22		-0.654615	0.000523778	0.0476391	Significantly negatively correlated	1.32204
ORC1		-0.653846	0.000534164	0.0480972	Significantly negatively correlated	1.31788
DTX3L		-0.653846	0.000534164	0.0480972	Significantly negatively correlated	1.31788
UCP3		0.883077	2.22021e-06	0.00237639	Significantly positively correlated	2.62408
SYTL3		0.841538	2.09835e-06	0.00237639	Significantly positively correlated	2.62408
SLC5A5		0.813077	2.50795e-06	0.00237639	Significantly positively correlated	2.62408
PITPNM2		0.813077	2.50795e-06	0.00237639	Significantly positively correlated	2.62408
PCDHA13		0.812308	2.54613e-06	0.00237639	Significantly positively correlated	2.62408
MGLL		0.842308	2.10165e-06	0.00237639	Significantly positively correlated	2.62408
KIAA1191		0.828462	2.11312e-06	0.00237639	Significantly positively correlated	2.62408
KCNC4		0.820769	2.23536e-06	0.00237639	Significantly positively correlated	2.62408
FSTL4		0.839231	2.0903e-06	0.00237639	Significantly positively correlated	2.62408
FAM110B		0.817692	2.32266e-06	0.00237639	Significantly positively correlated	2.62408
CLIP2		0.817692	2.32266e-06	0.00237639	Significantly positively correlated	2.62408
ADM2		0.845385	2.11718e-06	0.00237639	Significantly positively correlated	2.62408
MIOX		0.806923	2.88296e-06	0.00240118	Significantly positively correlated	2.61957
TMEM178B		0.801538	3.36502e-06	0.00263315	Significantly positively correlated	2.57952
DUOX2		0.797692	3.81887e-06	0.00282728	Significantly positively correlated	2.54863
ALAS1		0.790769	4.92198e-06	0.00326141	Significantly positively correlated	2.4866
SLC5A8		0.79	5.07085e-06	0.00331311	Significantly positively correlated	2.47976
DUOXA2		0.782308	6.90926e-06	0.00394972	Significantly positively correlated	2.40343
SAP25		0.780769	7.36282e-06	0.00408827	Significantly positively correlated	2.38846
BRSK2		0.780769	7.36282e-06	0.00408827	Significantly positively correlated	2.38846
UBN1		0.77	1.15448e-05	0.00565529	Significantly positively correlated	2.24754
RASGEF1C		0.765385	1.39856e-05	0.00641024	Significantly positively correlated	2.19313
SBF1		0.763077	1.53808e-05	0.0067997	Significantly positively correlated	2.16751
PRKCE		0.76	1.74414e-05	0.00732689	Significantly positively correlated	2.13508
DUOXA1		0.76	1.74414e-05	0.00732689	Significantly positively correlated	2.13508
CDA		0.757692	1.9149e-05	0.00772558	Significantly positively correlated	2.11207
MAGIX		0.754615	2.16606e-05	0.00825774	Significantly positively correlated	2.08314
CA12		0.753077	2.30238e-05	0.00852277	Significantly positively correlated	2.06942
SHROOM3		0.746923	2.92701e-05	0.00997559	Significantly positively correlated	2.00106
PRRT4		0.742308	3.48881e-05	0.0110985	Significantly positively correlated	1.95473
FAM83F		0.742308	3.48881e-05	0.0110985	Significantly positively correlated	1.95473
PIR		0.740769	3.69592e-05	0.0114757	Significantly positively correlated	1.94022
DIO1		0.736923	4.26107e-05	0.0124959	Significantly positively correlated	1.90323
MLXIPL		0.731538	5.17721e-05	0.0140103	Significantly positively correlated	1.85355
SCNN1B		0.730769	5.32103e-05	0.0142271	Significantly positively correlated	1.84688
FTH1		0.727692	5.93128e-05	0.0150919	Significantly positively correlated	1.82126
TG		0.725385	6.42759e-05	0.0157359	Significantly positively correlated	1.80311
RNF19B		0.725385	6.42759e-05	0.0157359	Significantly positively correlated	1.80311
TTLL8		0.724615	6.60077e-05	0.0159492	Significantly positively correlated	1.79726
SLC13A3		0.722308	7.14453e-05	0.0165845	Significantly positively correlated	1.7803
BHLHE40		0.722308	7.14453e-05	0.0165845	Significantly positively correlated	1.7803
PACSIN3		0.720769	7.528e-05	0.0170033	Significantly positively correlated	1.76947
BMP7		0.720769	7.528e-05	0.0170033	Significantly positively correlated	1.76947
PHKG1		0.713846	9.47989e-05	0.0197441	Significantly positively correlated	1.70456
NUAK2		0.712308	9.96802e-05	0.020364	Significantly positively correlated	1.69114
SOSTDC1		0.695758	0.000112623	0.0218985	Significantly positively correlated	1.65958
BLVRB		0.708462	0.000112834	0.0219223	Significantly positively correlated	1.65911
CLSTN2		0.707692	0.000115635	0.0222347	Significantly positively correlated	1.65297
CALM1		0.701538	0.000140268	0.0247358	Significantly positively correlated	1.60667
CDH23		0.699231	0.000150596	0.0256657	Significantly positively correlated	1.59065
BCAR3		0.699231	0.000150596	0.0256657	Significantly positively correlated	1.59065
SGSH		0.696154	0.000165372	0.0268925	Significantly positively correlated	1.57037
CYB561		0.696154	0.000165372	0.0268925	Significantly positively correlated	1.57037
GRTP1		0.695385	0.000169253	0.0271963	Significantly positively correlated	1.56549
DUOX1		0.695385	0.000169253	0.0271963	Significantly positively correlated	1.56549
NGEF		0.692308	0.000185569	0.0283982	Significantly positively correlated	1.54671
C12H6orf15		0.678214	0.000194625	0.0290172	Significantly positively correlated	1.53734
PDGFRL		0.689231	0.00020321	0.0295753	Significantly positively correlated	1.52907
KCND3		0.689231	0.00020321	0.0295753	Significantly positively correlated	1.52907
NMNAT3		0.686154	0.000222264	0.0307237	Significantly positively correlated	1.51253
C1orf232		0.673364	0.00022497	0.0308774	Significantly positively correlated	1.51036
ST6GALNAC1		0.685385	0.00022726	0.0310059	Significantly positively correlated	1.50856
PRDX4		0.685385	0.00022726	0.0310059	Significantly positively correlated	1.50856
PPL		0.685385	0.00022726	0.0310059	Significantly positively correlated	1.50856
GRK1		0.685385	0.00022726	0.0310059	Significantly positively correlated	1.50856
RPS6KL1		0.684615	0.000232351	0.0312861	Significantly positively correlated	1.50465
BAG3		0.684615	0.000232351	0.0312861	Significantly positively correlated	1.50465
TMEM229B		0.683077	0.000242826	0.0318401	Significantly positively correlated	1.49703
ST6GALNAC2		0.683077	0.000242826	0.0318401	Significantly positively correlated	1.49703
SH2D5		0.682308	0.000248213	0.0321139	Significantly positively correlated	1.49331
UNC93A		0.66859	0.000258796	0.0329006	Significantly positively correlated	1.4828
RRBP1		0.677692	0.000282731	0.0345826	Significantly positively correlated	1.46114
VSX2		0.664752	0.000289127	0.0350107	Significantly positively correlated	1.4558
MYOZ3		0.671538	0.000335079	0.0378513	Significantly positively correlated	1.42192
DYNC1I1		0.671538	0.000335079	0.0378513	Significantly positively correlated	1.42192
PCBD1		0.670769	0.00034217	0.038256	Significantly positively correlated	1.4173
PLEKHH1		0.67	0.00034939	0.0386597	Significantly positively correlated	1.41274
NUDT16		0.67	0.00034939	0.0386597	Significantly positively correlated	1.41274
MFGE8		0.67	0.00034939	0.0386597	Significantly positively correlated	1.41274
TMEM63C		0.667692	0.000371835	0.0398629	Significantly positively correlated	1.39943
RASD1		0.667692	0.000371835	0.0398629	Significantly positively correlated	1.39943
CLMN		0.667692	0.000371835	0.0398629	Significantly positively correlated	1.39943
CTHRC1		0.666154	0.000387475	0.040658	Significantly positively correlated	1.39085
IL23A		0.664615	0.000403673	0.0415922	Significantly positively correlated	1.38099
FOSL1		0.663077	0.000420448	0.0425247	Significantly positively correlated	1.37136
PSAP		0.658462	0.000474398	0.0453279	Significantly positively correlated	1.34363
HSD17B12		0.658462	0.000474398	0.0453279	Significantly positively correlated	1.34363
FAM53B		0.654615	0.000523778	0.0476391	Significantly positively correlated	1.32204
LRRC75B		0.653846	0.000534164	0.0480972	Significantly positively correlated	1.31788
RAP1GAP		0.653077	0.000544726	0.0485736	Significantly positively correlated	1.3136
ABCA3		0.651538	0.000566388	0.0495226	Significantly positively correlated	1.3052
SLC2A10		0.650769	0.000577492	0.0499949	Significantly positively correlated	1.30107
CRELD2		0.650769	0.000577492	0.0499949	Significantly positively correlated	1.30107
TNFRSF17	Unassigned	-0.631538	0.000922633	0.061857	NA	1.20861
TFEB	Unassigned	0.583077	0.00265391	0.102215	NA	0.990484
ATIC	Unassigned	-0.583077	0.00265391	0.102215	NA	0.990484
ARHGEF10L	Unassigned	0.58	0.00282331	0.105587	NA	0.976388
NEGR1	Unassigned	-0.555989	0.00390365	0.126282	NA	0.898658
ITK	Unassigned	-0.545385	0.00545881	0.148046	NA	0.829602
CHD4	Unassigned	-0.538462	0.00618123	0.15593	NA	0.80707
SFPQ	Unassigned	-0.537692	0.00626626	0.156786	NA	0.804692
ARID5A	Unassigned	0.530769	0.00707705	0.16615	NA	0.779498
ELN	Unassigned	0.519231	0.00862455	0.182327	NA	0.739148
ATP6AP1	Unassigned	0.510769	0.00993208	0.194184	NA	0.711787
THRAP3	Unassigned	-0.509231	0.0101868	0.196289	NA	0.707104
STIL	Unassigned	-0.509231	0.0101868	0.196289	NA	0.707104
KIAA1549	Unassigned	0.505385	0.0108477	0.201477	NA	0.695774
H2AC16	Unassigned	0.493172	0.0122447	0.211301	NA	0.675099
WNK2	Unassigned	-0.493846	0.013049	0.216349	NA	0.664844
WDCP	Unassigned	-0.493846	0.013049	0.216349	NA	0.664844
POU2AF1	Unassigned	-0.489231	0.0140281	0.223416	NA	0.650885
BCL11A	Unassigned	-0.480769	0.0159817	0.236522	NA	0.626128
PRRX1	Unassigned	0.479231	0.0163601	0.238849	NA	0.621876
RAD54L	Unassigned	-0.475385	0.0173386	0.244585	NA	0.611571
DDIT3	Unassigned	0.47	0.0187893	0.252409	NA	0.597894
BCL3	Unassigned	0.469231	0.0190045	0.253511	NA	0.596002
COL1A1	Unassigned	0.468462	0.0192217	0.254625	NA	0.594099
C15orf65	Unassigned	0.467692	0.019441	0.255963	NA	0.591824
LEPROTL1	Unassigned	0.462308	0.0210344	0.265214	NA	0.576404
GPC3	Unassigned	-0.458462	0.022237	0.271694	NA	0.56592
POLQ	Unassigned	-0.456923	0.0227336	0.274254	NA	0.561847
H3C3	Unassigned	0.453846	0.0237541	0.279317	NA	0.553902
SFRP4	Unassigned	0.450347	0.0238797	0.279923	NA	0.552962
IRS4	Unassigned	-0.447645	0.0248413	0.284437	NA	0.546014
DKK4	Unassigned	0.45	0.0250822	0.285535	NA	0.54434
CCR7	Unassigned	-0.441623	0.0270977	0.29449	NA	0.53093
NCOA4	Unassigned	-0.440769	0.0285187	0.300392	NA	0.522312
PLK2	Unassigned	-0.438462	0.0294351	0.30401	NA	0.517113
ANK1	Unassigned	0.436923	0.0300593	0.306394	NA	0.51372
ASPSCR1	Unassigned	0.431538	0.032329	0.314562	NA	0.502293
CREB3L1	Unassigned	0.427692	0.0340338	0.320226	NA	0.494544
TRRAP	Unassigned	-0.426923	0.0343833	0.321341	NA	0.493034
RHOH	Unassigned	-0.413541	0.0398917	0.33838	NA	0.470595
BIRC3	Unassigned	-0.413077	0.0411861	0.342078	NA	0.465875
EPAS1	Unassigned	0.411538	0.0420042	0.344337	NA	0.463016
RXRA	Unassigned	0.410769	0.0424181	0.345457	NA	0.461605
CRTC3	Unassigned	0.407692	0.0441065	0.34988	NA	0.45608
DGCR8	Unassigned	-0.406923	0.0445369	0.350971	NA	0.454728
NONO	Unassigned	-0.405385	0.0454077	0.353135	NA	0.452059
TEK	Unassigned	0.403077	0.0467394	0.356337	NA	0.448139
H3C6	Unassigned	0.402308	0.0471901	0.357392	NA	0.446855
TRIM24	Unassigned	-0.400769	0.0481019	0.359485	NA	0.444319
CPEB3	Unassigned	0.396154	0.0509218	0.36647	NA	0.435961
SHTN1	Unassigned	-0.395385	0.0514042	0.367645	NA	0.434571
CNTRL	Unassigned	-0.395385	0.0514042	0.367645	NA	0.434571
COL2A1	Unassigned	-0.392308	0.0533704	0.372285	NA	0.429124
NFKB2	Unassigned	0.389231	0.0553956	0.376831	NA	0.423853
PAX7	Unassigned	-0.386998	0.0559849	0.378274	NA	0.422194
DCC	Unassigned	-0.386084	0.0566172	0.3798	NA	0.420445
TEC	Unassigned	-0.386923	0.0569539	0.380604	NA	0.419526
USP44	Unassigned	-0.377692	0.0635355	0.397074	NA	0.401129
CAMTA1	Unassigned	-0.373077	0.0670421	0.405596	NA	0.391907
TAF15	Unassigned	-0.37	0.0694625	0.411167	NA	0.385982
JAZF1	Unassigned	0.367692	0.071322	0.415286	NA	0.381652
COL3A1	Unassigned	0.365385	0.07322	0.419355	NA	0.377418
BCL2L1	Unassigned	0.365385	0.07322	0.419355	NA	0.377418
CCDC6	Unassigned	-0.361538	0.07647	0.42602	NA	0.37057
TLE4	Unassigned	-0.358462	0.0791493	0.431248	NA	0.365273
CBFA2T3	Unassigned	0.358462	0.0791493	0.431248	NA	0.365273
RSPO2	Unassigned	0.353582	0.0829335	0.438251	NA	0.358277
PRDM16	Unassigned	0.353846	0.0833033	0.438913	NA	0.357622
PRKCB	Unassigned	-0.353077	0.0840117	0.440285	NA	0.356266
ARHGEF12	Unassigned	-0.350769	0.0861644	0.444386	NA	0.35224
KLF6	Unassigned	0.349231	0.0876228	0.447091	NA	0.349604
STAT2	Unassigned	0.346923	0.0898458	0.451105	NA	0.345722
PSIP1	Unassigned	-0.346154	0.0905962	0.452431	NA	0.344447
DDX6	Unassigned	-0.345385	0.0913515	0.453752	NA	0.343182
CNTNAP2	Unassigned	-0.344615	0.0921115	0.455066	NA	0.341925
ARHGEF10	Unassigned	-0.344615	0.0921115	0.455066	NA	0.341925
GPC5	Unassigned	-0.34115	0.0951332	0.460516	NA	0.336755
FIP1L1	Unassigned	-0.335385	0.101612	0.471748	NA	0.32629
SNX29	Unassigned	-0.334615	0.102436	0.473111	NA	0.325037
CDX2	Unassigned	-0.332941	0.103894	0.475489	NA	0.32286
RPL22	Unassigned	-0.333077	0.104099	0.475819	NA	0.322559
MYB	Unassigned	-0.331538	0.105782	0.478503	NA	0.320115
TFG	Unassigned	-0.330769	0.106631	0.479958	NA	0.318796
HIP1	Unassigned	-0.33	0.107485	0.481408	NA	0.317487
CHD2	Unassigned	-0.329231	0.108345	0.482852	NA	0.316186
NAB2	Unassigned	-0.328462	0.109209	0.48429	NA	0.314894
FOXO4	Unassigned	-0.328462	0.109209	0.48429	NA	0.314894
HOXA13	Unassigned	-0.327175	0.110395	0.48624	NA	0.313149
PRF1	Unassigned	-0.325635	0.112181	0.489127	NA	0.310579
MALT1	Unassigned	-0.325385	0.11272	0.489986	NA	0.309816
VTI1A	Unassigned	0.324615	0.11361	0.491395	NA	0.308569
PML	Unassigned	0.323077	0.115407	0.494197	NA	0.3061
CASP3	Unassigned	-0.322308	0.116314	0.495591	NA	0.304876
PRKAR1A	Unassigned	-0.317692	0.121864	0.503997	NA	0.297572
PTPRB	Unassigned	0.314615	0.125672	0.509981	NA	0.292446
DDX10	Unassigned	-0.309231	0.132546	0.520286	NA	0.283758
MYH11	Unassigned	0.309231	0.132546	0.520286	NA	0.283758
ABI1	Unassigned	-0.304615	0.138654	0.529006	NA	0.27654
KDSR	Unassigned	0.300769	0.1439	0.536113	NA	0.270744
AGO2	Unassigned	-0.3	0.144967	0.537517	NA	0.269608
AFDN	Unassigned	0.3	0.144967	0.537517	NA	0.269608
MGMT	Unassigned	-0.299231	0.146039	0.538915	NA	0.26848
LCP1	Unassigned	-0.298462	0.147116	0.540308	NA	0.267359
DKK3	Unassigned	0.297692	0.1482	0.541694	NA	0.266246
ZMYM3	Unassigned	-0.296923	0.149289	0.543075	NA	0.265141
GPHN	Unassigned	0.293846	0.153704	0.548538	NA	0.260793
RMI2	Unassigned	-0.291538	0.157077	0.553907	NA	0.256563
BMP5	Unassigned	-0.289789	0.159984	0.558434	NA	0.253028
QKI	Unassigned	-0.288462	0.161656	0.560997	NA	0.25104
H2BC17	Unassigned	0.287091	0.164085	0.564666	NA	0.248208
CTNNA2	Unassigned	0.286594	0.16485	0.565809	NA	0.247331
NUP93	Unassigned	-0.285385	0.166331	0.568004	NA	0.245649
HOXD11	Unassigned	0.285384	0.166719	0.568576	NA	0.245211
SALL4	Unassigned	-0.284615	0.167514	0.569743	NA	0.244321
SRSF3	Unassigned	-0.283846	0.168704	0.571477	NA	0.243002
CTNND2	Unassigned	-0.283295	0.169982	0.573324	NA	0.2416
FAM135B	Unassigned	-0.282681	0.170949	0.574712	NA	0.24055
SRGAP3	Unassigned	-0.281538	0.172308	0.576646	NA	0.239091
RPN1	Unassigned	0.281538	0.172308	0.576646	NA	0.239091
A1CF	Unassigned	-0.279732	0.175649	0.581326	NA	0.23558
EML4	Unassigned	-0.278462	0.177199	0.583463	NA	0.233986
CTNND1	Unassigned	-0.276923	0.179681	0.58684	NA	0.231481
CACNA1D	Unassigned	-0.276154	0.180931	0.58852	NA	0.230239
NCOA1	Unassigned	0.275385	0.182187	0.590194	NA	0.229005
FES	Unassigned	0.273077	0.185992	0.595184	NA	0.225348
XPC	Unassigned	-0.271538	0.18856	0.598484	NA	0.222948
BAX	Unassigned	0.271538	0.18856	0.598484	NA	0.222948
PTP4A1	Unassigned	0.267692	0.195088	0.606634	NA	0.217074
FNBP1	Unassigned	0.267692	0.195088	0.606634	NA	0.217074
SRSF2	Unassigned	0.266923	0.196412	0.608247	NA	0.21592
SPECC1	Unassigned	-0.266923	0.196412	0.608247	NA	0.21592
FEN1	Unassigned	0.266923	0.196412	0.608247	NA	0.21592
MRTFA	Unassigned	0.265385	0.199079	0.611456	NA	0.213635
MYO5A	Unassigned	0.263846	0.201771	0.614642	NA	0.211378
PDPK1	Unassigned	-0.261538	0.205856	0.619379	NA	0.208043
FKBP9	Unassigned	0.258462	0.211392	0.625614	NA	0.203693
SETD7	Unassigned	0.256154	0.21561	0.63023	NA	0.200501
ARID3C	Unassigned	-0.251251	0.225707	0.640831	NA	0.193257
HNRNPA2B1	Unassigned	-0.25	0.227138	0.642285	NA	0.192272
RELN	Unassigned	0.246154	0.234552	0.64963	NA	0.187334
ZNF331	Unassigned	-0.241538	0.243661	0.658252	NA	0.181608
PAFAH1B2	Unassigned	-0.241538	0.243661	0.658252	NA	0.181608
MLF1	Unassigned	-0.241538	0.243661	0.658252	NA	0.181608
GOLGA5	Unassigned	0.239231	0.248303	0.662484	NA	0.178824
LPP	Unassigned	-0.237692	0.25143	0.665277	NA	0.176997
PIK3C2G	Unassigned	-0.235571	0.256963	0.670106	NA	0.173856
ACVR2A	Unassigned	-0.234615	0.257762	0.670793	NA	0.173412
TLE2	Unassigned	0.233846	0.259362	0.672157	NA	0.172529
PTPN13	Unassigned	-0.231538	0.264199	0.676216	NA	0.169914
SETD1B	Unassigned	0.23	0.267456	0.678893	NA	0.168198
AFF4	Unassigned	-0.227692	0.272391	0.682866	NA	0.165664
MN1	Unassigned	0.227692	0.272391	0.682866	NA	0.165664
NCOA2	Unassigned	-0.226923	0.274049	0.684179	NA	0.16483
CARS1	Unassigned	0.223846	0.280747	0.689373	NA	0.161546
MLLT6	Unassigned	0.22	0.289267	0.695738	NA	0.157554
MLLT3	Unassigned	-0.218462	0.292721	0.698245	NA	0.155992
CNBP	Unassigned	-0.218462	0.292721	0.698245	NA	0.155992
SIX2	Unassigned	-0.217692	0.294457	0.69949	NA	0.155219
FANCG	Unassigned	-0.216923	0.2962	0.700729	NA	0.15445
GMPS	Unassigned	-0.212308	0.306797	0.708048	NA	0.149937
HOXA11	Unassigned	0.20941	0.31507	0.713518	NA	0.146595
NFKBIE	Unassigned	0.208462	0.315808	0.713996	NA	0.146304
CD209	Unassigned	0.208462	0.315808	0.713996	NA	0.146304
RPL5	Unassigned	-0.207692	0.31763	0.715169	NA	0.145591
PLAG1	Unassigned	-0.206923	0.319458	0.716337	NA	0.144883
CARM1	Unassigned	0.206154	0.321293	0.717499	NA	0.144179
CBLB	Unassigned	-0.203846	0.326837	0.720953	NA	0.142093
NFATC2	Unassigned	-0.202308	0.330565	0.72323	NA	0.140724
TLE1	Unassigned	-0.201538	0.332439	0.72436	NA	0.140046
SLC34A2	Unassigned	0.200769	0.33432	0.725485	NA	0.139372
ELL	Unassigned	0.200769	0.33432	0.725485	NA	0.139372
LSM14A	Unassigned	-0.199231	0.3381	0.727718	NA	0.138037
ACSL3	Unassigned	-0.197692	0.341907	0.729931	NA	0.136718
POLG	Unassigned	0.194615	0.349598	0.734294	NA	0.13413
PRPF40B	Unassigned	0.192308	0.355434	0.737511	NA	0.132231
PPFIBP1	Unassigned	-0.192308	0.355434	0.737511	NA	0.132231
DDB2	Unassigned	0.192308	0.355434	0.737511	NA	0.132231
TFPT	Unassigned	-0.190769	0.359357	0.739631	NA	0.130985
SH3GL1	Unassigned	0.19	0.361328	0.740683	NA	0.130368
MYH9	Unassigned	0.189231	0.363305	0.74173	NA	0.129754
LRP1B	Unassigned	-0.186923	0.369277	0.744841	NA	0.127937
FAM131B	Unassigned	0.186923	0.369277	0.744841	NA	0.127937
PIM1	Unassigned	0.186154	0.37128	0.745867	NA	0.127338
BABAM1	Unassigned	0.185385	0.37329	0.746889	NA	0.126744
CD74	Unassigned	-0.183846	0.377328	0.748918	NA	0.125566
ZNF521	Unassigned	-0.181538	0.383434	0.751924	NA	0.123826
FAT3	Unassigned	-0.180769	0.385482	0.752917	NA	0.123253
EPS15	Unassigned	-0.179231	0.389596	0.754887	NA	0.122118
PREX2	Unassigned	0.177692	0.393736	0.756837	NA	0.120998
ZMYM2	Unassigned	-0.175385	0.399994	0.759727	NA	0.119342
LIFR	Unassigned	-0.173846	0.404197	0.76163	NA	0.118256
NCKIPSD	Unassigned	-0.173077	0.406308	0.762574	NA	0.117718
DCTN1	Unassigned	0.172308	0.408425	0.763514	NA	0.117183
MB21D2	Unassigned	0.170769	0.412678	0.765379	NA	0.116123
FAT4	Unassigned	0.170769	0.412678	0.765379	NA	0.116123
CLP1	Unassigned	-0.167692	0.421258	0.769055	NA	0.114043
SETD4	Unassigned	-0.166923	0.423419	0.769962	NA	0.113531
SETD3	Unassigned	0.166923	0.423419	0.769962	NA	0.113531
FUS	Unassigned	-0.166154	0.425586	0.770865	NA	0.113022
CDH10	Unassigned	-0.166699	0.425789	0.770949	NA	0.112974
KAT7	Unassigned	-0.165385	0.427758	0.771763	NA	0.112516
CSDE1	Unassigned	-0.163077	0.434314	0.774431	NA	0.111017
BCL9L	Unassigned	0.163077	0.434314	0.774431	NA	0.111017
PIK3C3	Unassigned	-0.161538	0.438714	0.776187	NA	0.110034
PRDM2	Unassigned	0.16	0.443139	0.777926	NA	0.109062
IL10	Unassigned	0.158462	0.447588	0.779647	NA	0.108102
HOXA9	Unassigned	0.158377	0.449567	0.780404	NA	0.107681
DKK1	Unassigned	0.158178	0.450144	0.780623	NA	0.107558
STRN	Unassigned	-0.156923	0.452062	0.78135	NA	0.107154
EXT1	Unassigned	-0.156923	0.452062	0.78135	NA	0.107154
MAPKAP1	Unassigned	-0.156154	0.454307	0.782196	NA	0.106685
RARA	Unassigned	0.155385	0.456559	0.783037	NA	0.106218
PPP4R2	Unassigned	-0.153846	0.46108	0.784706	NA	0.105293
KIF5B	Unassigned	0.153846	0.46108	0.784706	NA	0.105293
ZNF384	Unassigned	-0.151538	0.467905	0.787178	NA	0.103927
H3C12	Unassigned	0.151538	0.467905	0.787178	NA	0.103927
FBLN2	Unassigned	0.151538	0.467905	0.787178	NA	0.103927
CCNB1IP1	Unassigned	-0.151538	0.467905	0.787178	NA	0.103927
PRKD1	Unassigned	-0.150769	0.470192	0.787994	NA	0.103477
CLIP1	Unassigned	0.150769	0.470192	0.787994	NA	0.103477
CDH17	Unassigned	-0.150769	0.470192	0.787994	NA	0.103477
TRAF2	Unassigned	0.15	0.472485	0.788806	NA	0.10303
GOPC	Unassigned	-0.15	0.472485	0.788806	NA	0.10303
PRCC	Unassigned	0.149231	0.474784	0.789613	NA	0.102586
H2AC11	Unassigned	-0.149231	0.474784	0.789613	NA	0.102586
LARP4B	Unassigned	0.148462	0.477088	0.790416	NA	0.102144
KBTBD4	Unassigned	-0.148462	0.477088	0.790416	NA	0.102144
ZCCHC8	Unassigned	-0.146154	0.484037	0.792802	NA	0.100835
ZBTB16	Unassigned	-0.146154	0.484037	0.792802	NA	0.100835
PICALM	Unassigned	-0.144615	0.488698	0.794371	NA	0.0999764
KLK2	Unassigned	-0.143082	0.495045	0.796471	NA	0.09883
CCNC	Unassigned	-0.141538	0.498089	0.797463	NA	0.0982894
NIN	Unassigned	0.140769	0.500451	0.798226	NA	0.0978741
IL6ST	Unassigned	-0.139231	0.505192	0.79974	NA	0.097051
XPA	Unassigned	0.137692	0.509955	0.801239	NA	0.0962379
PABPC1	Unassigned	-0.137692	0.509955	0.801239	NA	0.0962379
H3C7	Unassigned	0.137692	0.509955	0.801239	NA	0.0962379
FANCF	Unassigned	0.137692	0.509955	0.801239	NA	0.0962379
PATZ1	Unassigned	-0.136923	0.512345	0.801983	NA	0.095835
PTPRC	Unassigned	-0.133846	0.52196	0.804919	NA	0.094248
ACSL6	Unassigned	0.134257	0.522288	0.805017	NA	0.0941947
PTPN6	Unassigned	0.131538	0.529228	0.807081	NA	0.0930828
NFIB	Unassigned	-0.130769	0.531662	0.807795	NA	0.0926991
CDH11	Unassigned	0.128462	0.538995	0.809913	NA	0.0915619
TRAF7	Unassigned	-0.127692	0.541451	0.810611	NA	0.0911874
H3C1	Unassigned	-0.127692	0.541451	0.810611	NA	0.0911874
PRDM14	Unassigned	-0.127123	0.544822	0.811562	NA	0.0906782
HERPUD1	Unassigned	0.126154	0.546377	0.811998	NA	0.0904452
IGF2BP2	Unassigned	-0.124615	0.551324	0.81337	NA	0.0897119
CENPA	Unassigned	-0.123077	0.556292	0.814728	NA	0.0889874
KNSTRN	Unassigned	0.123077	0.556292	0.814728	NA	0.0889874
ATP1A1	Unassigned	0.123077	0.556292	0.814728	NA	0.0889874
AFF3	Unassigned	0.123077	0.556292	0.814728	NA	0.0889874
CRNKL1	Unassigned	-0.122308	0.558784	0.815402	NA	0.0886285
MACC1	Unassigned	0.118462	0.57132	0.818718	NA	0.0868658
H3C13	Unassigned	0.117692	0.573842	0.819371	NA	0.0865196
GAS7	Unassigned	-0.116154	0.578902	0.820666	NA	0.0858335
HSP90AB1	Unassigned	-0.115385	0.581439	0.821309	NA	0.0854935
EIF3E	Unassigned	-0.115385	0.581439	0.821309	NA	0.0854935
NSD3	Unassigned	0.114615	0.583981	0.821948	NA	0.0851555
MNX1	Unassigned	-0.114969	0.584217	0.822007	NA	0.0851243
IKZF1	Unassigned	-0.113846	0.586528	0.822584	NA	0.0848196
N4BP2	Unassigned	-0.113077	0.58908	0.823217	NA	0.0844856
DDX5	Unassigned	-0.112308	0.591637	0.823846	NA	0.0841537
CHST11	Unassigned	0.112308	0.591637	0.823846	NA	0.0841537
VTCN1	Unassigned	-0.111538	0.594199	0.824473	NA	0.0838238
CLTC	Unassigned	0.111538	0.594199	0.824473	NA	0.0838238
SIX1	Unassigned	0.110769	0.596765	0.825096	NA	0.0834958
BRD3	Unassigned	-0.11	0.599337	0.825715	NA	0.0831698
EPHA5	Unassigned	0.110267	0.599782	0.825822	NA	0.0831135
NBEA	Unassigned	0.108462	0.604494	0.826945	NA	0.0825236
TRIP11	Unassigned	0.107692	0.607079	0.827555	NA	0.0822033
IKBKB	Unassigned	-0.106923	0.60967	0.828161	NA	0.081885
OMD	Unassigned	-0.105385	0.614864	0.829365	NA	0.0812541
TFRC	Unassigned	-0.104615	0.617468	0.829963	NA	0.0809414
IL21R	Unassigned	0.104615	0.617468	0.829963	NA	0.0809414
RNF213	Unassigned	0.103846	0.620077	0.830557	NA	0.0806307
HSP90AA1	Unassigned	-0.103077	0.62269	0.831148	NA	0.0803217
SDC4	Unassigned	0.101538	0.627931	0.832321	NA	0.0797093
FHIT	Unassigned	0.101538	0.627931	0.832321	NA	0.0797093
UPF1	Unassigned	0.1	0.633189	0.833481	NA	0.0791042
H3C10	Unassigned	0.1	0.633189	0.833481	NA	0.0791042
DROSHA	Unassigned	0.1	0.633189	0.833481	NA	0.0791042
CSF1R	Unassigned	0.1	0.633189	0.833481	NA	0.0791042
MUC4	Unassigned	-0.100028	0.634266	0.833717	NA	0.0789813
LHFPL6	Unassigned	-0.0992308	0.635824	0.834057	NA	0.0788043
SETD5	Unassigned	-0.0984615	0.638465	0.83463	NA	0.0785062
LMNA	Unassigned	0.0984615	0.638465	0.83463	NA	0.0785062
FLNA	Unassigned	0.0984615	0.638465	0.83463	NA	0.0785062
PDE4DIP	Unassigned	-0.0969231	0.643758	0.835766	NA	0.0779152
TCF12	Unassigned	-0.0961538	0.646411	0.83633	NA	0.0776224
PER1	Unassigned	0.0953846	0.649068	0.836891	NA	0.0773313
ELF4	Unassigned	0.0953846	0.649068	0.836891	NA	0.0773313
TRIM27	Unassigned	-0.0946154	0.65173	0.837449	NA	0.0770419
ERC1	Unassigned	-0.0938462	0.654396	0.838004	NA	0.0767542
DNAJB1	Unassigned	-0.0938462	0.654396	0.838004	NA	0.0767542
BIRC6	Unassigned	-0.0930769	0.657066	0.838556	NA	0.0764682
PAX3	Unassigned	0.0927512	0.659237	0.839002	NA	0.0762372
KAT6A	Unassigned	0.0923077	0.65974	0.839105	NA	0.0761839
KCNJ5	Unassigned	-0.091609	0.663191	0.839808	NA	0.0758202
TAP1	Unassigned	0.0907692	0.665101	0.840194	NA	0.0756203
CSMD3	Unassigned	-0.0891491	0.671733	0.841522	NA	0.0749346
BCLAF1	Unassigned	-0.0876923	0.675872	0.842339	NA	0.0745128
FOXO3	Unassigned	0.0869231	0.678575	0.842869	NA	0.07424
TPM3	Unassigned	-0.0853846	0.683992	0.843919	NA	0.0736992
SKI	Unassigned	0.0846154	0.686707	0.84444	NA	0.0734312
AKAP9	Unassigned	0.0838462	0.689425	0.844958	NA	0.0731648
DNM2	Unassigned	0.0830769	0.692147	0.845474	NA	0.0728999
LEF1	Unassigned	-0.0823077	0.694873	0.845987	NA	0.0726365
FOXR1	Unassigned	0.0807229	0.701291	0.847181	NA	0.0720239
TNC	Unassigned	0.08	0.703073	0.847509	NA	0.0718557
NUMA1	Unassigned	0.0792308	0.705814	0.848011	NA	0.0715985
H3C14	Unassigned	0.0792308	0.705814	0.848011	NA	0.0715985
WAS	Unassigned	0.0776923	0.711306	0.849008	NA	0.0710885
H3C11	Unassigned	0.0738462	0.725099	0.851453	NA	0.0698393
RFWD3	Unassigned	-0.0730769	0.727868	0.851935	NA	0.0695938
EIF1AX	Unassigned	-0.0723077	0.730641	0.852413	NA	0.0693497
ARHGAP26	Unassigned	0.07	0.738978	0.853835	NA	0.068626
ARHGAP5	Unassigned	0.0692308	0.741763	0.854304	NA	0.0683875
NUP214	Unassigned	-0.0676923	0.747344	0.855235	NA	0.0679148
STAT1	Unassigned	-0.0669231	0.750139	0.855696	NA	0.0676804
MUC1	Unassigned	0.0666668	0.751531	0.855925	NA	0.0675644
HOOK3	Unassigned	0.0646154	0.758544	0.857066	NA	0.0669855
CBLC	Unassigned	0.0630769	0.764162	0.857968	NA	0.0665289
MAML2	Unassigned	-0.0623077	0.766975	0.858415	NA	0.0663026
MTCP1	Unassigned	0.0623077	0.766975	0.858415	NA	0.0663026
CCR4	Unassigned	0.0615385	0.769791	0.85886	NA	0.0660776
TLE3	Unassigned	0.0607692	0.772611	0.859303	NA	0.0658538
GATA1	Unassigned	-0.0584615	0.781086	0.860616	NA	0.0651904
NCOR2	Unassigned	0.0576923	0.783916	0.86105	NA	0.0649717
FANCE	Unassigned	0.0576923	0.783916	0.86105	NA	0.0649717
HLF	Unassigned	0.0569231	0.786749	0.861481	NA	0.0647544
TCEA1	Unassigned	0.0546154	0.795265	0.862761	NA	0.0641097
H3C8	Unassigned	-0.0546154	0.795265	0.862761	NA	0.0641097
HOXC13	Unassigned	-0.0532823	0.800306	0.863507	NA	0.0637341
CNBD1	Unassigned	-0.0530082	0.801313	0.863655	NA	0.0636596
INPP4A	Unassigned	-0.0523077	0.803804	0.86402	NA	0.0634761
HEY1	Unassigned	0.0523077	0.803804	0.86402	NA	0.0634761
LASP1	Unassigned	0.0515385	0.806655	0.864436	NA	0.0632673
BCL7A	Unassigned	0.0507692	0.809509	0.864849	NA	0.0630597
KMT5A	Unassigned	-0.05	0.812365	0.86526	NA	0.0628533
U2AF2	Unassigned	0.0484615	0.818085	0.866076	NA	0.062444
ITGAV	Unassigned	-0.0484615	0.818085	0.866076	NA	0.062444
MAF	Unassigned	-0.0476923	0.820948	0.866481	NA	0.0622411
RGS7	Unassigned	-0.0446154	0.832423	0.868079	NA	0.0614409
CHIC2	Unassigned	-0.0446154	0.832423	0.868079	NA	0.0614409
TPM4	Unassigned	0.0438462	0.835298	0.868473	NA	0.0612438
H2AC6	Unassigned	-0.0438462	0.835298	0.868473	NA	0.0612438
LRIG3	Unassigned	0.0430769	0.838174	0.868865	NA	0.0610477
H2BC12	Unassigned	0.0430769	0.838174	0.868865	NA	0.0610477
ELOC	Unassigned	0.0423077	0.841052	0.869255	NA	0.0608527
BUB1B	Unassigned	-0.0407692	0.846815	0.870029	NA	0.0604661
EXT2	Unassigned	0.04	0.8497	0.870413	NA	0.0602745
NDRG1	Unassigned	0.0392308	0.852586	0.870795	NA	0.0600839
FSTL3	Unassigned	0.0384615	0.855474	0.871175	NA	0.0598944
NACA	Unassigned	-0.0384615	0.855474	0.871175	NA	0.0598944
SS18L1	Unassigned	0.0369231	0.861256	0.871929	NA	0.0595187
H2BC4	Unassigned	-0.0353846	0.867045	0.872676	NA	0.0591472
CNOT3	Unassigned	-0.0353846	0.867045	0.872676	NA	0.0591472
DKK2	Unassigned	-0.0346154	0.869942	0.873046	NA	0.058963
SMARCD1	Unassigned	-0.0338462	0.872841	0.873414	NA	0.0587798
MLLT11	Unassigned	-0.0338462	0.872841	0.873414	NA	0.0587798
EZR	Unassigned	-0.0338462	0.872841	0.873414	NA	0.0587798
CRTC1	Unassigned	0.0338462	0.872841	0.873414	NA	0.0587798
RAD17	Unassigned	0.0315385	0.881546	0.874507	NA	0.0582366
BAZ1A	Unassigned	0.0315385	0.881546	0.874507	NA	0.0582366
KTN1	Unassigned	0.0307692	0.884451	0.874868	NA	0.0580576
RSPO3	Unassigned	-0.0301161	0.886367	0.875104	NA	0.0579401
ZEB1	Unassigned	-0.03	0.887358	0.875227	NA	0.0578795
SBDS	Unassigned	-0.0292308	0.890266	0.875583	NA	0.0577025
ETNK1	Unassigned	0.0284615	0.893175	0.875938	NA	0.0575264
KNL1	Unassigned	0.0276923	0.896086	0.876292	NA	0.0573514
AFF1	Unassigned	0.0276923	0.896086	0.876292	NA	0.0573514
EBF1	Unassigned	-0.0238462	0.910658	0.87803	NA	0.0564908
WRN	Unassigned	-0.0230769	0.913576	0.878372	NA	0.0563216
RANBP2	Unassigned	0.0230769	0.913576	0.878372	NA	0.0563216
ACKR3	Unassigned	-0.0215385	0.919416	0.879051	NA	0.055986
H2BC8	Unassigned	0.0207692	0.922337	0.879388	NA	0.0558196
RABEP1	Unassigned	-0.02	0.92526	0.879723	NA	0.0556541
KAT6B	Unassigned	0.0192308	0.928183	0.880056	NA	0.0554895
RAP1GDS1	Unassigned	-0.0184615	0.931107	0.880388	NA	0.0553259
HMGA1	Unassigned	-0.0184615	0.931107	0.880388	NA	0.0553259
ROBO2	Unassigned	-0.0176957	0.933092	0.880612	NA	0.0552154
ELK4	Unassigned	-0.0176923	0.934032	0.880718	NA	0.0551632
MSN	Unassigned	0.0176923	0.934032	0.880718	NA	0.0551632
TRIM33	Unassigned	0.0161538	0.939885	0.881373	NA	0.0548405
HOXC11	Unassigned	-0.0154088	0.941723	0.881577	NA	0.0547399
MPEG1	Unassigned	0.0138462	0.94867	0.882342	NA	0.0543632
CASP9	Unassigned	0.0115385	0.95746	0.883296	NA	0.0538938
PBX1	Unassigned	-0.00846154	0.969189	0.884545	NA	0.05328
CHCHD7	Unassigned	-0.00769231	0.972122	0.884853	NA	0.0531287
SETD6	Unassigned	0.00692308	0.975056	0.88516	NA	0.0529782
GRM3	Unassigned	0.00538876	0.979605	0.885632	NA	0.0527465
MDC1	Unassigned	-0.00461538	0.983858	0.88607	NA	0.0525317
DAZAP1	Unassigned	-0.00461538	0.983858	0.88607	NA	0.0525317
SND1	Unassigned	0.00384615	0.986793	0.886371	NA	0.0523846
STK40	Unassigned	-0.00307692	0.989727	0.88667	NA	0.0522382
RAD52	Unassigned	-0.00307692	0.989727	0.88667	NA	0.0522382
PCM1	Unassigned	0.00307692	0.989727	0.88667	NA	0.0522382
MLLT1	Unassigned	0.000769231	0.998532	0.887557	NA	0.051804
TPR	Unassigned	0	1	0.887703	NA	0.0517323
AXIN2	TSG	0.596154	0.00202702	0.0894389	NA	1.04847
INHA	TSG	-0.559078	0.00366908	0.122249	NA	0.912754
SAMHD1	TSG	-0.551538	0.00487794	0.140793	NA	0.851418
FANCD2	TSG	-0.533077	0.0067975	0.162906	NA	0.788064
ASXL1	TSG	-0.530769	0.00707705	0.16615	NA	0.779498
CDH1	TSG	0.530769	0.00707705	0.16615	NA	0.779498
BRCA1	TSG	-0.504615	0.010984	0.202502	NA	0.693571
MTAP	TSG	-0.49	0.0138608	0.222201	NA	0.653255
SPOP	TSG	-0.483846	0.0152467	0.231815	NA	0.634858
IRF8	TSG	0.483846	0.0152467	0.231815	NA	0.634858
ROBO1	TSG	-0.482308	0.0156106	0.234178	NA	0.630455
PMS2	TSG	-0.48	0.01617	0.237688	NA	0.623993
ERCC3	TSG	0.473077	0.0179485	0.247968	NA	0.605604
SUFU	TSG	-0.457692	0.0224842	0.272976	NA	0.563875
MLH1	TSG	-0.441538	0.0282184	0.299175	NA	0.524074
BTG1	TSG	-0.44	0.0288215	0.301603	NA	0.520564
MAP3K1	TSG	-0.439231	0.029127	0.302809	NA	0.518831
SH2D1A	TSG	-0.431871	0.0310993	0.310231	NA	0.508314
SMARCA2	TSG	0.432308	0.0319965	0.313413	NA	0.503884
PPP2R2A	TSG	-0.429231	0.0333434	0.317978	NA	0.497603
BARD1	TSG	-0.424615	0.0354493	0.324652	NA	0.488583
TENT5C	TSG	0.421538	0.0369119	0.329238	NA	0.48249
MST1	TSG	0.418462	0.0384227	0.333988	NA	0.476269
POLE	TSG	-0.413077	0.0411861	0.342078	NA	0.465875
PTPRS	TSG	-0.411538	0.0420042	0.344337	NA	0.463016
INPPL1	TSG	0.404615	0.0458482	0.354209	NA	0.450741
RNF43	TSG	0.39	0.0548837	0.375704	NA	0.425155
TGFBR1	TSG	-0.385385	0.0580118	0.383091	NA	0.416698
REST	TSG	-0.374615	0.0658569	0.402777	NA	0.394936
CTCF	TSG	-0.366923	0.0719504	0.416648	NA	0.38023
SOX17	TSG	0.363846	0.0745069	0.422038	NA	0.374648
BCL11B	TSG	-0.363846	0.0745069	0.422038	NA	0.374648
CMTR2	TSG	-0.345385	0.0913515	0.453752	NA	0.343182
TOP1	TSG	-0.340769	0.0959842	0.462046	NA	0.335315
CDKN1B	TSG	0.336923	0.0999792	0.469005	NA	0.328823
NKX3-1	TSG	-0.336154	0.100793	0.470379	NA	0.327552
FH	TSG	-0.332308	0.104938	0.477164	NA	0.321333
TRAF3	TSG	0.328462	0.109209	0.48429	NA	0.314894
TET1	TSG	0.321538	0.117225	0.49698	NA	0.303661
SHQ1	TSG	0.321538	0.117225	0.49698	NA	0.303661
FLCN	TSG	0.318462	0.120925	0.502487	NA	0.298875
ARID1B	TSG	-0.314615	0.125672	0.509981	NA	0.292446
FAT1	TSG	-0.308462	0.13355	0.521753	NA	0.282535
TCF7L2	TSG	-0.306923	0.135575	0.524672	NA	0.280112
TMEM127	TSG	0.302308	0.141785	0.533288	NA	0.273038
EPHA3	TSG	0.296154	0.150384	0.544449	NA	0.264043
KMT2A	TSG	-0.293846	0.153704	0.548538	NA	0.260793
TP53BP1	TSG	-0.290769	0.158213	0.555687	NA	0.25517
PIK3R1	TSG	-0.290769	0.158213	0.555687	NA	0.25517
KEAP1	TSG	0.290769	0.158213	0.555687	NA	0.25517
ESCO2	TSG	-0.287692	0.162816	0.562756	NA	0.24968
SESN2	TSG	0.286923	0.163982	0.564511	NA	0.248328
CIITA	TSG	-0.283077	0.169899	0.573205	NA	0.24169
DNMT3A	TSG	-0.28	0.174741	0.580065	NA	0.236523
TRAF5	TSG	-0.278462	0.177199	0.583463	NA	0.233986
RYBP	TSG	-0.277692	0.178437	0.585154	NA	0.23273
DAXX	TSG	0.276154	0.180931	0.58852	NA	0.230239
CD58	TSG	-0.274615	0.183449	0.591863	NA	0.227779
PALB2	TSG	-0.272308	0.187273	0.596837	NA	0.224144
TBL1XR1	TSG	-0.270769	0.189853	0.600125	NA	0.221758
POLD1	TSG	-0.270769	0.189853	0.600125	NA	0.221758
PMS1	TSG	-0.268462	0.19377	0.605015	NA	0.218234
LATS2	TSG	-0.268462	0.19377	0.605015	NA	0.218234
SMAD2	TSG	-0.266923	0.196412	0.608247	NA	0.21592
CASP8	TSG	-0.266154	0.197742	0.609854	NA	0.214774
H1-5	TSG	0.262308	0.204488	0.617806	NA	0.209148
NFKBIA	TSG	0.258462	0.211392	0.625614	NA	0.203693
ARID2	TSG	-0.258462	0.211392	0.625614	NA	0.203693
ATP6V1B2	TSG	-0.249231	0.228608	0.643765	NA	0.191272
SPRED1	TSG	-0.247692	0.231567	0.646709	NA	0.189291
CTR9	TSG	-0.246154	0.234552	0.64963	NA	0.187334
EPHB1	TSG	0.243846	0.239078	0.653967	NA	0.184444
ETV6	TSG	0.241538	0.243661	0.658252	NA	0.181608
KDM6A	TSG	-0.24	0.246749	0.661079	NA	0.179746
LZTR1	TSG	0.239231	0.248303	0.662484	NA	0.178824
RECQL	TSG	-0.236154	0.254583	0.668047	NA	0.175193
KMT2D	TSG	0.235385	0.25617	0.669423	NA	0.1743
CDK12	TSG	-0.235385	0.25617	0.669423	NA	0.1743
NCOR1	TSG	-0.234615	0.257762	0.670793	NA	0.173412
CUL3	TSG	-0.234615	0.257762	0.670793	NA	0.173412
CREBBP	TSG	-0.231538	0.264199	0.676216	NA	0.169914
NF1	TSG	-0.229231	0.269095	0.680223	NA	0.167348
RAD51	TSG	-0.226923	0.274049	0.684179	NA	0.16483
CYLD	TSG	-0.223077	0.282438	0.690657	NA	0.160737
PTCH1	TSG	-0.220769	0.28755	0.694476	NA	0.158343
TP53	TSG	-0.216154	0.29795	0.701963	NA	0.153686
PTPN2	TSG	-0.214615	0.301469	0.704413	NA	0.152172
EP300	TSG	0.214615	0.301469	0.704413	NA	0.152172
ERRFI1	TSG	-0.21	0.312184	0.711633	NA	0.147744
TET2	TSG	-0.209231	0.313993	0.712817	NA	0.147022
SOCS1	TSG	0.209231	0.313993	0.712817	NA	0.147022
CDC73	TSG	-0.199231	0.3381	0.727718	NA	0.138037
KMT2B	TSG	0.196154	0.345739	0.732123	NA	0.135416
GPS2	TSG	0.196154	0.345739	0.732123	NA	0.135416
CIC	TSG	0.195385	0.347665	0.733211	NA	0.134771
MSH2	TSG	0.194615	0.349598	0.734294	NA	0.13413
BCORL1	TSG	-0.193846	0.351537	0.735371	NA	0.133493
STK11	TSG	0.190769	0.359357	0.739631	NA	0.130985
ID3	TSG	0.190769	0.359357	0.739631	NA	0.130985
STAG1	TSG	-0.186154	0.37128	0.745867	NA	0.127338
BAP1	TSG	-0.186154	0.37128	0.745867	NA	0.127338
ARID1A	TSG	0.183077	0.379357	0.749925	NA	0.124982
MIDEAS	TSG	0.182308	0.381392	0.750927	NA	0.124402
ZFHX3	TSG	-0.181538	0.383434	0.751924	NA	0.123826
SUZ12	TSG	-0.180769	0.385482	0.752917	NA	0.123253
PRKN	TSG	0.18	0.387536	0.753904	NA	0.122684
ANKRD11	TSG	-0.178462	0.391663	0.755864	NA	0.121556
DIS3	TSG	-0.177692	0.393736	0.756837	NA	0.120998
TNFAIP3	TSG	0.176154	0.397902	0.758769	NA	0.119891
CDKN1A	TSG	0.173077	0.406308	0.762574	NA	0.117718
PTEN	TSG	-0.170769	0.412678	0.765379	NA	0.116123
SMAD3	TSG	0.17	0.414814	0.766305	NA	0.115598
IFNGR1	TSG	-0.17	0.414814	0.766305	NA	0.115598
DDX3X	TSG	-0.169231	0.416956	0.767226	NA	0.115077
EP400	TSG	-0.168462	0.419104	0.768143	NA	0.114558
PDS5B	TSG	-0.159231	0.445361	0.778788	NA	0.108581
RASA1	TSG	-0.157692	0.449822	0.780501	NA	0.107627
SMG1	TSG	-0.156923	0.452062	0.78135	NA	0.107154
ERCC4	TSG	-0.150769	0.470192	0.787994	NA	0.103477
TBX3	TSG	0.149231	0.474784	0.789613	NA	0.102586
RAD50	TSG	-0.147692	0.479399	0.791216	NA	0.101705
MOB3B	TSG	-0.147692	0.479399	0.791216	NA	0.101705
CUX1	TSG	-0.147692	0.479399	0.791216	NA	0.101705
SDHAF2	TSG	0.144615	0.488698	0.794371	NA	0.0999764
SPRTN	TSG	0.142308	0.495733	0.796696	NA	0.0987073
MRE11	TSG	-0.131538	0.529228	0.807081	NA	0.0930828
FBXW7	TSG	-0.131538	0.529228	0.807081	NA	0.0930828
NF2	TSG	-0.130769	0.531662	0.807795	NA	0.0926991
ASXL2	TSG	0.129231	0.536546	0.80921	NA	0.0919387
BRCA2	TSG	-0.128462	0.538995	0.809913	NA	0.0915619
PHF6	TSG	-0.127692	0.541451	0.810611	NA	0.0911874
DICER1	TSG	0.121538	0.561281	0.816072	NA	0.0882717
RAD21	TSG	-0.119231	0.568802	0.818061	NA	0.0872141
INPP4B	TSG	-0.118462	0.57132	0.818718	NA	0.0868658
SMAD4	TSG	-0.117692	0.573842	0.819371	NA	0.0865196
EPCAM	TSG	0.116923	0.576369	0.82002	NA	0.0861755
XRCC2	TSG	-0.116154	0.578902	0.820666	NA	0.0858335
EGR1	TSG	-0.116154	0.578902	0.820666	NA	0.0858335
CRBN	TSG	-0.116154	0.578902	0.820666	NA	0.0858335
ZNRF3	TSG	0.115385	0.581439	0.821309	NA	0.0854935
RAD51B	TSG	-0.113846	0.586528	0.822584	NA	0.0848196
BRIP1	TSG	-0.113077	0.58908	0.823217	NA	0.0844856
SDHA	TSG	-0.11	0.599337	0.825715	NA	0.0831698
SMARCB1	TSG	-0.109231	0.601913	0.826331	NA	0.0828457
DDX41	TSG	0.107692	0.607079	0.827555	NA	0.0822033
SMC3	TSG	-0.106923	0.60967	0.828161	NA	0.081885
PMAIP1	TSG	0.105385	0.614864	0.829365	NA	0.0812541
ERF	TSG	-0.105385	0.614864	0.829365	NA	0.0812541
VHL	TSG	0.101538	0.627931	0.832321	NA	0.0797093
BCOR	TSG	0.101538	0.627931	0.832321	NA	0.0797093
AXIN1	TSG	0.101538	0.627931	0.832321	NA	0.0797093
SLX4	TSG	0.100769	0.630557	0.832903	NA	0.0794058
BLM	TSG	-0.100769	0.630557	0.832903	NA	0.0794058
MAX	TSG	0.1	0.633189	0.833481	NA	0.0791042
SH2B3	TSG	0.0992308	0.635824	0.834057	NA	0.0788043
TSC2	TSG	0.0961538	0.646411	0.83633	NA	0.0776224
BMPR1A	TSG	-0.0930769	0.657066	0.838556	NA	0.0764682
RB1	TSG	0.0930769	0.657066	0.838556	NA	0.0764682
BCL2L11	TSG	0.0915385	0.662419	0.839651	NA	0.0759012
FOXO1	TSG	0.0907692	0.665101	0.840194	NA	0.0756203
BBC3	TSG	0.0892308	0.670479	0.841273	NA	0.0750633
SDHB	TSG	0.0884615	0.673174	0.841807	NA	0.0747873
MSH6	TSG	0.0876923	0.675872	0.842339	NA	0.0745128
AJUBA	TSG	-0.0853846	0.683992	0.843919	NA	0.0736992
MEN1	TSG	0.0846154	0.686707	0.84444	NA	0.0734312
MAP2K4	TSG	-0.0830769	0.692147	0.845474	NA	0.0728999
BACH2	TSG	-0.0830769	0.692147	0.845474	NA	0.0728999
TCF3	TSG	-0.0823077	0.694873	0.845987	NA	0.0726365
PBRM1	TSG	0.0815385	0.697603	0.846497	NA	0.0723747
ARID4B	TSG	0.0792308	0.705814	0.848011	NA	0.0715985
RBM10	TSG	-0.0784615	0.708558	0.848511	NA	0.0713427
ATM	TSG	0.0769231	0.714058	0.849502	NA	0.0708357
TGFBR2	TSG	-0.0769231	0.714058	0.849502	NA	0.0708357
ARID5B	TSG	-0.0753846	0.719572	0.850483	NA	0.0703346
APC	TSG	0.0753846	0.719572	0.850483	NA	0.0703346
TSC1	TSG	0.0723077	0.730641	0.852413	NA	0.0693497
SESN3	TSG	-0.0692308	0.741763	0.854304	NA	0.0683875
B2M	TSG	0.0653846	0.755739	0.856612	NA	0.0672158
ETAA1	TSG	0.0630769	0.764162	0.857968	NA	0.0665289
PHOX2B	TSG	-0.0631473	0.764275	0.857986	NA	0.0665197
CBFB	TSG	-0.0623077	0.766975	0.858415	NA	0.0663026
PAX5	TSG	-0.0617765	0.769255	0.858776	NA	0.0661203
ECT2L	TSG	0.0615385	0.769791	0.85886	NA	0.0660776
GRIN2A	TSG	-0.0607692	0.772611	0.859303	NA	0.0658538
LATS1	TSG	0.0584615	0.781086	0.860616	NA	0.0651904
ATXN2	TSG	0.0584615	0.781086	0.860616	NA	0.0651904
CCNQ	TSG	-0.0561538	0.789585	0.86191	NA	0.0645382
POT1	TSG	0.0538462	0.798109	0.863183	NA	0.0638973
ARID4A	TSG	0.0530769	0.800955	0.863603	NA	0.0636861
TET3	TSG	0.0507692	0.809509	0.864849	NA	0.0630597
STAG2	TSG	-0.0507692	0.809509	0.864849	NA	0.0630597
CBL	TSG	-0.0507692	0.809509	0.864849	NA	0.0630597
RUNX1	TSG	0.0492308	0.815224	0.865669	NA	0.062648
DUSP22	TSG	0.0484615	0.818085	0.866076	NA	0.062444
ZFP36L1	TSG	0.0476923	0.820948	0.866481	NA	0.0622411
FANCC	TSG	-0.0476923	0.820948	0.866481	NA	0.0622411
ERCC2	TSG	-0.0453846	0.829551	0.867682	NA	0.0616393
NPM1	TSG	0.0453846	0.829551	0.867682	NA	0.0616393
KMT2C	TSG	-0.0446154	0.832423	0.868079	NA	0.0614409
TNFRSF14	TSG	-0.0415385	0.843933	0.869643	NA	0.0606589
NBN	TSG	-0.0407692	0.846815	0.870029	NA	0.0604661
KDM5C	TSG	-0.0392308	0.852586	0.870795	NA	0.0600839
SETDB2	TSG	0.0346154	0.869942	0.873046	NA	0.058963
SDHC	TSG	0.0338462	0.872841	0.873414	NA	0.0587798
MBD6	TSG	0.0330769	0.875741	0.87378	NA	0.0585977
SESN1	TSG	-0.0307692	0.884451	0.874868	NA	0.0580576
EED	TSG	0.03	0.887358	0.875227	NA	0.0578795
DNMT3B	TSG	-0.0292308	0.890266	0.875583	NA	0.0577025
ATR	TSG	-0.0284615	0.893175	0.875938	NA	0.0575264
FANCA	TSG	0.0284615	0.893175	0.875938	NA	0.0575264
SMC1A	TSG	-0.0269231	0.898998	0.876643	NA	0.0571773
PTPRD	TSG	0.0269231	0.898998	0.876643	NA	0.0571773
PRDM1	TSG	0.0261538	0.901911	0.876992	NA	0.0570043
RAD51C	TSG	-0.0238462	0.910658	0.87803	NA	0.0564908
SETD2	TSG	-0.0215385	0.919416	0.879051	NA	0.055986
FANCL	TSG	-0.0207692	0.922337	0.879388	NA	0.0558196
IRF1	TSG	0.0184615	0.931107	0.880388	NA	0.0553259
ARID3A	TSG	-0.0184615	0.931107	0.880388	NA	0.0553259
PIK3R2	TSG	-0.0176923	0.934032	0.880718	NA	0.0551632
SMARCA4	TSG	0.0176923	0.934032	0.880718	NA	0.0551632
PARP1	TSG	-0.0169231	0.936958	0.881046	NA	0.0550014
CDKN2C	TSG	0.0161538	0.939885	0.881373	NA	0.0548405
KLF3	TSG	0.0153846	0.942812	0.881697	NA	0.0546805
HNF1A	TSG	-0.0146154	0.945741	0.88202	NA	0.0545214
DUSP4	TSG	-0.0130769	0.951599	0.882662	NA	0.0542058
MSH3	TSG	0.0123077	0.95453	0.88298	NA	0.0540493
FBXO11	TSG	0.0123077	0.95453	0.88298	NA	0.0540493
PTPRT	TSG	-0.01	0.963324	0.883924	NA	0.0535852
FAS	TSG	-0.01	0.963324	0.883924	NA	0.0535852
PPP2R1A	TSG	-0.00769231	0.972122	0.884853	NA	0.0531287
MUTYH	TSG	0.00615385	0.977989	0.885465	NA	0.0528285
CDKN2A	TSG	0.00538462	0.980924	0.885769	NA	0.0526797
ACTG1	TSG	0.00538462	0.980924	0.885769	NA	0.0526797
ABRAXAS1	TSG	0.00538462	0.980924	0.885769	NA	0.0526797
PPP6C	TSG	0.00461538	0.983858	0.88607	NA	0.0525317
BCL10	TSG	-0.00384615	0.986793	0.886371	NA	0.0523846
SFRP1	TSG	-0.00307692	0.989727	0.88667	NA	0.0522382
NTHL1	TSG	-0.00307692	0.989727	0.88667	NA	0.0522382
MGA	TSG	-0.00307692	0.989727	0.88667	NA	0.0522382
WIF1	TSG	0.00153846	0.995597	0.887262	NA	0.0519479
ATRX	TSG	-0.00153846	0.995597	0.887262	NA	0.0519479
MYCL	Oncogene	-0.648462	0.00061193	0.051402	NA	1.28902
CYSLTR2	Oncogene	0.611538	0.00145547	0.076926	NA	1.11393
TSHR	Oncogene	0.58	0.00282331	0.105587	NA	0.976388
CALR	Oncogene	0.544615	0.00553537	0.148938	NA	0.826996
STAT5A	Oncogene	0.536923	0.00635228	0.157638	NA	0.802338
STAT5B	Oncogene	0.523077	0.00807991	0.176984	NA	0.752066
PGBD5	Oncogene	0.519231	0.00862455	0.182327	NA	0.739148
GSK3B	Oncogene	-0.503077	0.0112611	0.204537	NA	0.689227
GATA2	Oncogene	0.494615	0.0128915	0.215392	NA	0.66677
IRS2	Oncogene	0.493077	0.0132081	0.217301	NA	0.662937
VEGFA	Oncogene	0.485385	0.0148899	0.229436	NA	0.639338
PAK5	Oncogene	-0.480688	0.0150035	0.2302	NA	0.637894
CTNNB1	Oncogene	-0.476923	0.0169415	0.242305	NA	0.615638
FLT3	Oncogene	-0.469231	0.0190045	0.253511	NA	0.596002
CD28	Oncogene	-0.466154	0.0198857	0.258626	NA	0.587328
RRAS	Oncogene	0.459231	0.021992	0.270407	NA	0.567982
MEF2D	Oncogene	0.454615	0.0234955	0.278059	NA	0.555863
STAT3	Oncogene	0.448462	0.0256302	0.287987	NA	0.540627
TERT	Oncogene	-0.44	0.0288215	0.301603	NA	0.520564
PAX8	Oncogene	0.43	0.0330024	0.316845	NA	0.499153
NTRK1	Oncogene	-0.420323	0.0364343	0.327685	NA	0.484543
NRG1	Oncogene	-0.42	0.0376612	0.331625	NA	0.479353
IL7R	Oncogene	-0.42	0.0376612	0.331625	NA	0.479353
MCL1	Oncogene	-0.413846	0.0407818	0.34094	NA	0.467322
EGFL7	Oncogene	0.407692	0.0441065	0.34988	NA	0.45608
SMO	Oncogene	-0.400769	0.0481019	0.359485	NA	0.444319
AR	Oncogene	-0.4	0.0485631	0.360523	NA	0.443068
CCNE1	Oncogene	-0.398462	0.0494959	0.362911	NA	0.4402
ETV1	Oncogene	-0.397692	0.0499676	0.364103	NA	0.438775
ALK	Oncogene	-0.389964	0.0539695	0.373654	NA	0.42753
CSF3R	Oncogene	0.39	0.0548837	0.375704	NA	0.425155
PDGFB	Oncogene	0.386923	0.0569539	0.380604	NA	0.419526
ETV5	Oncogene	-0.383077	0.0596277	0.387132	NA	0.412141
FLT1	Oncogene	0.374615	0.0658569	0.402777	NA	0.394936
MAP2K1	Oncogene	0.372308	0.067641	0.406997	NA	0.390409
GREM1	Oncogene	0.368787	0.0696647	0.411621	NA	0.385502
RHOA	Oncogene	0.367692	0.071322	0.415286	NA	0.381652
ERBB3	Oncogene	-0.367692	0.071322	0.415286	NA	0.381652
KDM5A	Oncogene	-0.366923	0.0719504	0.416648	NA	0.38023
MSI1	Oncogene	-0.361538	0.07647	0.42602	NA	0.37057
PAK1	Oncogene	0.359231	0.0784728	0.42995	NA	0.366582
CTLA4	Oncogene	-0.355987	0.0807162	0.4342	NA	0.362311
GTF2I	Oncogene	-0.355385	0.0819005	0.436381	NA	0.360134
IDH1	Oncogene	-0.349231	0.0876228	0.447091	NA	0.349604
IGF1R	Oncogene	-0.348462	0.0883591	0.448435	NA	0.348301
AKT2	Oncogene	0.347692	0.0891001	0.449773	NA	0.347007
FURIN	Oncogene	0.346154	0.0905962	0.452431	NA	0.344447
PDGFRB	Oncogene	0.34	0.0967733	0.463449	NA	0.333998
RPTOR	Oncogene	0.339231	0.0975674	0.464847	NA	0.33269
LCK	Oncogene	-0.338462	0.0983664	0.466238	NA	0.331392
TFE3	Oncogene	0.334615	0.102436	0.473111	NA	0.325037
XBP1	Oncogene	0.333077	0.104099	0.475819	NA	0.322559
PLCG1	Oncogene	-0.329231	0.108345	0.482852	NA	0.316186
UBR5	Oncogene	-0.326923	0.110954	0.48715	NA	0.312338
FLI1	Oncogene	0.326154	0.111834	0.488571	NA	0.311073
CCNB3	Oncogene	-0.325385	0.11272	0.489986	NA	0.309816
ERBB4	Oncogene	-0.324327	0.113715	0.491561	NA	0.308423
YAP1	Oncogene	-0.323846	0.114506	0.492799	NA	0.30733
EGFR	Oncogene	-0.320769	0.118142	0.498362	NA	0.302455
BTK	Oncogene	-0.320769	0.118142	0.498362	NA	0.302455
CRKL	Oncogene	-0.319231	0.119992	0.50111	NA	0.300067
CXCR4	Oncogene	0.310769	0.130554	0.517333	NA	0.28623
AGO1	Oncogene	-0.3	0.144967	0.537517	NA	0.269608
ETV4	Oncogene	-0.295385	0.151485	0.545818	NA	0.262952
GAB2	Oncogene	0.291538	0.157077	0.553907	NA	0.256563
CREB1	Oncogene	-0.290769	0.158213	0.555687	NA	0.25517
CD79A	Oncogene	-0.278462	0.177199	0.583463	NA	0.233986
MAPK3	Oncogene	0.275385	0.182187	0.590194	NA	0.229005
HDAC7	Oncogene	0.272308	0.187273	0.596837	NA	0.224144
KRAS	Oncogene	-0.271538	0.18856	0.598484	NA	0.222948
GAB1	Oncogene	-0.270769	0.189853	0.600125	NA	0.221758
CCND3	Oncogene	0.269231	0.192458	0.60339	NA	0.219402
E2F3	Oncogene	-0.267692	0.195088	0.606634	NA	0.217074
XPO1	Oncogene	-0.262308	0.204488	0.617806	NA	0.209148
ATXN7	Oncogene	-0.259231	0.209998	0.624064	NA	0.204771
MDM2	Oncogene	0.256923	0.214197	0.628698	NA	0.201558
ERBB2	Oncogene	0.254615	0.218454	0.633279	NA	0.198405
DDR2	Oncogene	0.254615	0.218454	0.633279	NA	0.198405
LMO2	Oncogene	0.253846	0.219885	0.634794	NA	0.197367
SF3B1	Oncogene	-0.253077	0.221323	0.636304	NA	0.196335
RHEB	Oncogene	0.253077	0.221323	0.636304	NA	0.196335
NCSTN	Oncogene	0.253077	0.221323	0.636304	NA	0.196335
CD79B	Oncogene	-0.252356	0.223604	0.638674	NA	0.194721
EWSR1	Oncogene	-0.250769	0.225675	0.640798	NA	0.193279
NRAS	Oncogene	-0.248462	0.230085	0.64524	NA	0.190279
NT5C2	Oncogene	-0.244615	0.237563	0.652527	NA	0.185401
GNA12	Oncogene	0.239231	0.248303	0.662484	NA	0.178824
RPS6KB2	Oncogene	0.236154	0.254583	0.668047	NA	0.175193
TAL1	Oncogene	0.233846	0.259362	0.672157	NA	0.172529
ARID3B	Oncogene	0.219231	0.29099	0.696994	NA	0.156771
FGFR1	Oncogene	0.211538	0.308586	0.709248	NA	0.149202
COP1	Oncogene	0.211538	0.308586	0.709248	NA	0.149202
SYK	Oncogene	0.21	0.312184	0.711633	NA	0.147744
RAB35	Oncogene	-0.21	0.312184	0.711633	NA	0.147744
SOS1	Oncogene	0.209231	0.313993	0.712817	NA	0.147022
DDX4	Oncogene	-0.20941	0.31507	0.713518	NA	0.146595
VAV2	Oncogene	-0.207692	0.31763	0.715169	NA	0.145591
PLCG2	Oncogene	-0.206923	0.319458	0.716337	NA	0.144883
HRAS	Oncogene	0.206923	0.319458	0.716337	NA	0.144883
ARAF	Oncogene	0.206154	0.321293	0.717499	NA	0.144179
PPM1D	Oncogene	-0.204615	0.324982	0.719807	NA	0.142784
NTRK3	Oncogene	0.202308	0.330565	0.72323	NA	0.140724
MECOM	Oncogene	-0.196923	0.34382	0.73103	NA	0.136065
CD276	Oncogene	0.196923	0.34382	0.73103	NA	0.136065
FGF19	Oncogene	0.196371	0.346811	0.732729	NA	0.135056
KDR	Oncogene	0.192308	0.355434	0.737511	NA	0.132231
FGFR3	Oncogene	0.189231	0.363305	0.74173	NA	0.129754
MAP3K14	Oncogene	0.188462	0.365289	0.742772	NA	0.129145
CCND1	Oncogene	0.186154	0.37128	0.745867	NA	0.127338
DNMT1	Oncogene	-0.185385	0.37329	0.746889	NA	0.126744
PRKCI	Oncogene	-0.183846	0.377328	0.748918	NA	0.125566
PPARG	Oncogene	-0.183846	0.377328	0.748918	NA	0.125566
MET	Oncogene	-0.183846	0.377328	0.748918	NA	0.125566
ROS1	Oncogene	0.18183	0.38436	0.752374	NA	0.123566
GNA13	Oncogene	-0.179231	0.389596	0.754887	NA	0.122118
SMYD3	Oncogene	-0.167692	0.421258	0.769055	NA	0.114043
FGFR2	Oncogene	-0.165385	0.427758	0.771763	NA	0.112516
PGR	Oncogene	-0.163077	0.434314	0.774431	NA	0.111017
XIAP	Oncogene	-0.162308	0.436511	0.775311	NA	0.110524
ATF1	Oncogene	-0.158462	0.447588	0.779647	NA	0.108102
HGF	Oncogene	0.157692	0.449822	0.780501	NA	0.107627
MYC	Oncogene	0.156923	0.452062	0.78135	NA	0.107154
ABL1	Oncogene	0.155385	0.456559	0.783037	NA	0.106218
MPL	Oncogene	-0.153876	0.462717	0.785304	NA	0.104962
NTRK2	Oncogene	-0.152308	0.465624	0.786359	NA	0.104379
ARHGEF28	Oncogene	0.148462	0.477088	0.790416	NA	0.102144
RIT1	Oncogene	0.146923	0.481715	0.792011	NA	0.101269
MGAM	Oncogene	0.146923	0.481715	0.792011	NA	0.101269
TYK2	Oncogene	-0.144615	0.488698	0.794371	NA	0.0999764
MAP2K2	Oncogene	0.143846	0.491037	0.79515	NA	0.0995507
RAC1	Oncogene	0.141538	0.498089	0.797463	NA	0.0982894
IGF1	Oncogene	0.14	0.502818	0.798985	NA	0.0974612
MYCN	Oncogene	-0.138462	0.50757	0.800492	NA	0.0966432
MDM4	Oncogene	-0.136923	0.512345	0.801983	NA	0.095835
TLX1	Oncogene	0.13668	0.514737	0.802722	NA	0.0954351
KSR2	Oncogene	0.136154	0.51474	0.802722	NA	0.0954346
PIK3CG	Oncogene	0.134615	0.519548	0.80419	NA	0.0946411
LMO1	Oncogene	-0.134615	0.519548	0.80419	NA	0.0946411
SS18	Oncogene	-0.133846	0.52196	0.804919	NA	0.094248
RAF1	Oncogene	0.127692	0.541451	0.810611	NA	0.0911874
CARD11	Oncogene	-0.126923	0.543911	0.811306	NA	0.0908152
NUF2	Oncogene	-0.126154	0.546377	0.811998	NA	0.0904452
CDK4	Oncogene	0.126154	0.546377	0.811998	NA	0.0904452
AKT1	Oncogene	0.126154	0.546377	0.811998	NA	0.0904452
AURKA	Oncogene	-0.124615	0.551324	0.81337	NA	0.0897119
NFE2L2	Oncogene	0.123846	0.553805	0.814051	NA	0.0893486
ACVR1	Oncogene	-0.123077	0.556292	0.814728	NA	0.0889874
CYP19A1	Oncogene	0.115385	0.581439	0.821309	NA	0.0854935
PTPN11	Oncogene	-0.113077	0.58908	0.823217	NA	0.0844856
MAP3K13	Oncogene	-0.111538	0.594199	0.824473	NA	0.0838238
PRKACA	Oncogene	0.109231	0.601913	0.826331	NA	0.0828457
REL	Oncogene	0.106154	0.612265	0.828765	NA	0.0815686
RRAGC	Oncogene	-0.106154	0.612265	0.828765	NA	0.0815686
H2AC17	Oncogene	-0.104615	0.617468	0.829963	NA	0.0809414
DEK	Oncogene	-0.103846	0.620077	0.830557	NA	0.0806307
CCND2	Oncogene	-0.103077	0.62269	0.831148	NA	0.0803217
STAT6	Oncogene	-0.1	0.633189	0.833481	NA	0.0791042
USP8	Oncogene	-0.0984615	0.638465	0.83463	NA	0.0785062
PDCD1LG2	Oncogene	0.0953846	0.649068	0.836891	NA	0.0773313
VAV1	Oncogene	-0.0946154	0.65173	0.837449	NA	0.0770419
MLLT10	Oncogene	-0.0938462	0.654396	0.838004	NA	0.0767542
DCUN1D1	Oncogene	-0.0930769	0.657066	0.838556	NA	0.0764682
NCOA3	Oncogene	0.0930769	0.657066	0.838556	NA	0.0764682
MTOR	Oncogene	0.0930769	0.657066	0.838556	NA	0.0764682
INSR	Oncogene	0.0923077	0.65974	0.839105	NA	0.0761839
DOT1L	Oncogene	0.0907692	0.665101	0.840194	NA	0.0756203
LYN	Oncogene	-0.0892308	0.670479	0.841273	NA	0.0750633
RAC2	Oncogene	-0.0876923	0.675872	0.842339	NA	0.0745128
CDK8	Oncogene	0.0853846	0.683992	0.843919	NA	0.0736992
BCR	Oncogene	0.0823077	0.694873	0.845987	NA	0.0726365
PIK3CA	Oncogene	-0.0815385	0.697603	0.846497	NA	0.0723747
LRP6	Oncogene	0.0815385	0.697603	0.846497	NA	0.0723747
AXL	Oncogene	0.0807692	0.700336	0.847004	NA	0.0721144
KLF5	Oncogene	-0.0807692	0.700336	0.847004	NA	0.0721144
FGF4	Oncogene	0.0800685	0.703605	0.847607	NA	0.0718056
PDCD1	Oncogene	-0.0792308	0.705814	0.848011	NA	0.0715985
MEF2B	Oncogene	0.0784615	0.708558	0.848511	NA	0.0713427
H3-3A	Oncogene	-0.0776923	0.711306	0.849008	NA	0.0710885
BCL6	Oncogene	-0.0761538	0.716813	0.849993	NA	0.0705844
BRD4	Oncogene	-0.0753846	0.719572	0.850483	NA	0.0703346
NFE2	Oncogene	0.0738462	0.725099	0.851453	NA	0.0698393
FYN	Oncogene	-0.0730769	0.727868	0.851935	NA	0.0695938
NADK	Oncogene	0.0669231	0.750139	0.855696	NA	0.0676804
MAFB	Oncogene	0.0661538	0.752938	0.856155	NA	0.0674475
GNAS	Oncogene	-0.0653846	0.755739	0.856612	NA	0.0672158
ERG	Oncogene	0.0653846	0.755739	0.856612	NA	0.0672158
BCL2	Oncogene	0.0653846	0.755739	0.856612	NA	0.0672158
GNB1	Oncogene	0.0623077	0.766975	0.858415	NA	0.0663026
JAK2	Oncogene	-0.0615385	0.769791	0.85886	NA	0.0660776
MYD88	Oncogene	-0.06	0.775433	0.859743	NA	0.0656314
EZH1	Oncogene	-0.0569231	0.786749	0.861481	NA	0.0647544
CDK6	Oncogene	0.0569231	0.786749	0.861481	NA	0.0647544
YY1	Oncogene	-0.0561538	0.789585	0.86191	NA	0.0645382
HIF1A	Oncogene	0.0538462	0.798109	0.863183	NA	0.0638973
EIF4A2	Oncogene	-0.0530769	0.800955	0.863603	NA	0.0636861
BRAF	Oncogene	-0.0530769	0.800955	0.863603	NA	0.0636861
RICTOR	Oncogene	-0.05	0.812365	0.86526	NA	0.0628533
RET	Oncogene	-0.05	0.812365	0.86526	NA	0.0628533
JAK3	Oncogene	0.0492308	0.815224	0.865669	NA	0.062648
IRF4	Oncogene	-0.0484615	0.818085	0.866076	NA	0.062444
NSD2	Oncogene	0.0476923	0.820948	0.866481	NA	0.0622411
GLI1	Oncogene	0.0476923	0.820948	0.866481	NA	0.0622411
EPOR	Oncogene	0.0476923	0.820948	0.866481	NA	0.0622411
EIF4E	Oncogene	-0.0461538	0.826681	0.867284	NA	0.0618387
ABL2	Oncogene	-0.0461538	0.826681	0.867284	NA	0.0618387
IGF2	Oncogene	-0.0438462	0.835298	0.868473	NA	0.0612438
RRAS2	Oncogene	-0.0407692	0.846815	0.870029	NA	0.0604661
MAPK1	Oncogene	-0.0353846	0.867045	0.872676	NA	0.0591472
HDAC1	Oncogene	-0.0338462	0.872841	0.873414	NA	0.0587798
FLT4	Oncogene	-0.0315385	0.881546	0.874507	NA	0.0582366
SRC	Oncogene	-0.0292308	0.890266	0.875583	NA	0.0577025
CD274	Oncogene	0.0284615	0.893175	0.875938	NA	0.0575264
CRLF2	Oncogene	-0.0246154	0.907741	0.877686	NA	0.056661
FGFR4	Oncogene	0.0238462	0.910658	0.87803	NA	0.0564908
SCG5	Oncogene	-0.0223077	0.916496	0.878712	NA	0.0561533
PDGFRA	Oncogene	-0.0223077	0.916496	0.878712	NA	0.0561533
BCL9	Oncogene	0.0192308	0.928183	0.880056	NA	0.0554895
SETD1A	Oncogene	0.0184615	0.931107	0.880388	NA	0.0553259
IDH2	Oncogene	0.0176923	0.934032	0.880718	NA	0.0551632
SGK1	Oncogene	-0.0161538	0.939885	0.881373	NA	0.0548405
CDC42	Oncogene	-0.0161538	0.939885	0.881373	NA	0.0548405
PIK3CD	Oncogene	0.0123077	0.95453	0.88298	NA	0.0540493
AURKB	Oncogene	0.0123077	0.95453	0.88298	NA	0.0540493
AKT3	Oncogene	-0.0123077	0.95453	0.88298	NA	0.0540493
NUP98	Oncogene	-0.00923077	0.966256	0.884235	NA	0.0534321
PIK3CB	Oncogene	-0.00769231	0.972122	0.884853	NA	0.0531287
IKBKE	Oncogene	0.00769231	0.972122	0.884853	NA	0.0531287
ESR1	Oncogene	0.00769231	0.972122	0.884853	NA	0.0531287
YES1	Oncogene	0.00692308	0.975056	0.88516	NA	0.0529782
SHOC2	Oncogene	0.00692308	0.975056	0.88516	NA	0.0529782
SETBP1	Oncogene	-0.00692308	0.975056	0.88516	NA	0.0529782
MST1R	Oncogene	0.00615385	0.977989	0.885465	NA	0.0528285
NR4A3	Oncogene	-0.00538462	0.980924	0.885769	NA	0.0526797
GNAQ	Oncogene	0.00461538	0.983858	0.88607	NA	0.0525317
WWTR1	Oncogene	0.00230769	0.992662	0.886967	NA	0.0520927
RBM15	Both	-0.633846	0.000873623	0.0602828	NA	1.21981
ARHGAP35	Both	-0.586154	0.00249324	0.0989638	NA	1.00452
TRIP13	Both	-0.509231	0.0101868	0.196289	NA	0.707104
IKZF3	Both	-0.479231	0.0163601	0.238849	NA	0.621876
SMARCE1	Both	-0.433077	0.0316668	0.312257	NA	0.505488
PTPN1	Both	-0.428462	0.0336871	0.319105	NA	0.496067
LTB	Both	-0.403077	0.0467394	0.356337	NA	0.448139
FOXF1	Both	0.395385	0.0514042	0.367645	NA	0.434571
SFRP2	Both	0.347375	0.0888677	0.449355	NA	0.347411
SETDB1	Both	-0.337692	0.0991703	0.467624	NA	0.330103
NOTCH1	Both	0.316923	0.122808	0.505502	NA	0.296277
ZBTB20	Both	0.311538	0.129567	0.515874	NA	0.287456
KLF4	Both	0.296923	0.149289	0.543075	NA	0.265141
EZH2	Both	-0.273077	0.185992	0.595184	NA	0.225348
HOXB13	Both	0.27097	0.190143	0.600491	NA	0.221494
JARID2	Both	-0.253077	0.221323	0.636304	NA	0.196335
MITF	Both	-0.249231	0.228608	0.643765	NA	0.191272
NOTCH3	Both	0.241538	0.243661	0.658252	NA	0.181608
ELF3	Both	0.24	0.246749	0.661079	NA	0.179746
HDAC4	Both	0.223846	0.280747	0.689373	NA	0.161546
APLNR	Both	0.223077	0.282438	0.690657	NA	0.160737
LRP5	Both	0.186923	0.369277	0.744841	NA	0.127937
ALOX12B	Both	-0.166168	0.427285	0.771568	NA	0.112626
NOTCH4	Both	0.156923	0.452062	0.78135	NA	0.107154
JAK1	Both	-0.143077	0.493382	0.795925	NA	0.0991277
TP63	Both	-0.133103	0.525903	0.806098	NA	0.0936123
EPHA7	Both	-0.13164	0.530502	0.807455	NA	0.0928816
MED12	Both	-0.105385	0.614864	0.829365	NA	0.0812541
NSD1	Both	-0.103077	0.62269	0.831148	NA	0.0803217
FOXP1	Both	-0.0869231	0.678575	0.842869	NA	0.07424
INHBA	Both	-0.0707692	0.736195	0.853364	NA	0.0688658
MAD2L2	Both	-0.0653846	0.755739	0.856612	NA	0.0672158
FOXA1	Both	-0.0616021	0.76989	0.858876	NA	0.0660698
WT1	Both	0.0603383	0.77449	0.859596	NA	0.0657056
GATA3	Both	-0.0492308	0.815224	0.865669	NA	0.062648
CXCR5		0.649231	0.000600261	0.0509347	NA	1.29299
CHST10		0.648462	0.00061193	0.051402	NA	1.28902
INTS7		-0.647692	0.000623794	0.0518676	NA	1.2851
FAM177A1		0.647692	0.000623794	0.0518676	NA	1.2851
AMOT		-0.647692	0.000623794	0.0518676	NA	1.2851
FMO1		-0.635893	0.000634592	0.0522832	NA	1.28164
GPR143		0.646923	0.000635853	0.0523313	NA	1.28124
TSTD2		-0.646154	0.000648111	0.052793	NA	1.27742
FAXDC2		0.644615	0.000673236	0.0537104	NA	1.26994
TGFBR3		-0.643846	0.000686108	0.054166	NA	1.26627
HNRNPK		-0.643846	0.000686108	0.054166	NA	1.26627
DENND2A		0.643846	0.000686108	0.054166	NA	1.26627
AZIN2		0.643846	0.000686108	0.054166	NA	1.26627
CCDC89		0.643077	0.00069919	0.0546193	NA	1.26265
NCAM2		-0.631453	0.000711236	0.0550283	NA	1.25941
WDR17		0.642308	0.000712485	0.0550703	NA	1.25908
PEPD		0.642308	0.000712485	0.0550703	NA	1.25908
KCTD14		0.642308	0.000712485	0.0550703	NA	1.25908
OCSTAMP		0.630893	0.000721448	0.0553691	NA	1.25673
RAB44		0.630506	0.000728577	0.0556037	NA	1.2549
APMAP		0.640769	0.000739725	0.0559654	NA	1.25208
ANXA9		0.640769	0.000739725	0.0559654	NA	1.25208
TMEM243		0.639231	0.000767851	0.0568506	NA	1.24526
KRTCAP3		0.639231	0.000767851	0.0568506	NA	1.24526
GLIS3		0.639231	0.000767851	0.0568506	NA	1.24526
PTPN5		-0.638462	0.000782254	0.0572894	NA	1.24193
RAVER2		-0.637692	0.000796888	0.0577256	NA	1.23863
MAFG		0.637692	0.000796888	0.0577256	NA	1.23863
SYN3		0.636923	0.000811755	0.0581592	NA	1.23538
RNF103		0.636923	0.000811755	0.0581592	NA	1.23538
MYPN		0.636923	0.000811755	0.0581592	NA	1.23538
C12H6orf132		0.636923	0.000811755	0.0581592	NA	1.23538
OR10AC1		-0.625708	0.000822188	0.0585286	NA	1.23263
TTN		0.635385	0.000842203	0.0592243	NA	1.2275
RBFOX3		-0.633846	0.000873623	0.0602828	NA	1.21981
XRCC5		-0.633077	0.000889706	0.0608094	NA	1.21603
FAM117B		-0.633077	0.000889706	0.0608094	NA	1.21603
FAM107A		0.633077	0.000889706	0.0608094	NA	1.21603
ITPR3		0.631538	0.000922633	0.061857	NA	1.20861
FBXO7		0.631538	0.000922633	0.061857	NA	1.20861
RBMX		-0.630769	0.000939484	0.0623778	NA	1.20497
CNTNAP5		-0.630769	0.000939484	0.0623778	NA	1.20497
BEND4		-0.618938	0.000971889	0.0633515	NA	1.19824
CMKLR1		0.629231	0.000973977	0.0634131	NA	1.19782
CFAP299		-0.618168	0.000990313	0.0638895	NA	1.19457
PLCH1		0.628462	0.000991626	0.0639274	NA	1.19431
EVPL		0.628462	0.000991626	0.0639274	NA	1.19431
CNN1		0.628462	0.000991626	0.0639274	NA	1.19431
ANK2		0.628462	0.000991626	0.0639274	NA	1.19431
ST7		0.627692	0.00100955	0.0644394	NA	1.19085
SMOC2		0.627692	0.00100955	0.0644394	NA	1.19085
CD164L2		0.627692	0.00100955	0.0644394	NA	1.19085
EMC10		0.626923	0.00102775	0.0649491	NA	1.18743
BABAM2		0.626923	0.00102775	0.0649491	NA	1.18743
TPO		0.626154	0.00104622	0.0654563	NA	1.18405
STEAP3		0.626154	0.00104622	0.0654563	NA	1.18405
CFAP43		-0.626154	0.00104622	0.0654563	NA	1.18405
DCST2		0.625385	0.00106499	0.0660104	NA	1.18039
BMF		0.625385	0.00106499	0.0660104	NA	1.18039
SLC35F3		0.624615	0.00108404	0.0666296	NA	1.17633
C17orf50		0.613964	0.00109632	0.0670236	NA	1.17377
PTPRR		0.623846	0.00110338	0.0672478	NA	1.17232
CCDC14		-0.623077	0.00112301	0.0678649	NA	1.16835
LXN		0.622308	0.00114294	0.0684808	NA	1.16443
MARCHF2		0.621538	0.00116318	0.0690953	NA	1.16055
MLC1		0.619231	0.00122573	0.0709301	NA	1.14917
G0S2		0.619231	0.00122573	0.0709301	NA	1.14917
APOA1		0.619231	0.00122573	0.0709301	NA	1.14917
PRRG2		0.618462	0.00124721	0.0715385	NA	1.14546
FOSL2		0.618462	0.00124721	0.0715385	NA	1.14546
MCF2L		0.617692	0.00126901	0.0721452	NA	1.14179
LSG1		-0.617692	0.00126901	0.0721452	NA	1.14179
CDK2AP2		0.617692	0.00126901	0.0721452	NA	1.14179
MVB12B		0.616923	0.00129114	0.07275	NA	1.13817
CERS2		0.616923	0.00129114	0.07275	NA	1.13817
GZMK		-0.616154	0.00131359	0.0733529	NA	1.13458
CCDC65		-0.616154	0.00131359	0.0733529	NA	1.13458
IQSEC2		0.615385	0.00133638	0.0739538	NA	1.13104
SLC9A3R1		-0.614615	0.00135951	0.0745527	NA	1.12754
TCEA3		0.613846	0.00138298	0.0751494	NA	1.12407
SPAG16		-0.613846	0.00138298	0.0751494	NA	1.12407
PDE4C		0.613846	0.00138298	0.0751494	NA	1.12407
MAPKAPK5		0.613846	0.00138298	0.0751494	NA	1.12407
CA13		0.613846	0.00138298	0.0751494	NA	1.12407
PHKA2		-0.613077	0.00140679	0.0757439	NA	1.12065
CLU		0.613077	0.00140679	0.0757439	NA	1.12065
SGSM3		0.611538	0.00145547	0.076926	NA	1.11393
RPL9		-0.611538	0.00145547	0.076926	NA	1.11393
MFSD4A		-0.611538	0.00145547	0.076926	NA	1.11393
HSPBAP1		-0.611538	0.00145547	0.076926	NA	1.11393
CCDC116		0.611538	0.00145547	0.076926	NA	1.11393
NAA10		0.610769	0.00148034	0.0775134	NA	1.11062
DMD		-0.610769	0.00148034	0.0775134	NA	1.11062
SEC11C		0.61	0.00150558	0.0780983	NA	1.10736
F2		0.61	0.00150558	0.0780983	NA	1.10736
DHRS7		0.61	0.00150558	0.0780983	NA	1.10736
CARD14		0.599731	0.00153108	0.0786784	NA	1.10414
CMSS1		-0.609231	0.00153119	0.0786807	NA	1.10413
MT3		0.609231	0.00153119	0.0786807	NA	1.10413
KCNC2		0.599716	0.0015316	0.0786899	NA	1.10408
TRIM71		0.608462	0.00155716	0.0792604	NA	1.10094
STAT4		-0.608462	0.00155716	0.0792604	NA	1.10094
BHLHB9		-0.608462	0.00155716	0.0792604	NA	1.10094
KCNN3		0.607692	0.00158351	0.0798375	NA	1.09779
KCNA2		0.607692	0.00158351	0.0798375	NA	1.09779
ENO4		-0.607692	0.00158351	0.0798375	NA	1.09779
HOOK2		0.606923	0.00161025	0.0804118	NA	1.09468
GMNC		0.597471	0.00161219	0.0804531	NA	1.09446
MGAT5		-0.606154	0.00163736	0.0809833	NA	1.0916
LPO		0.606154	0.00163736	0.0809833	NA	1.0916
COPRS		0.606154	0.00163736	0.0809833	NA	1.0916
SPACA1		-0.596458	0.0016497	0.0812397	NA	1.09023
PLPP5		0.605385	0.00166487	0.081552	NA	1.08857
CHST8		0.605385	0.00166487	0.081552	NA	1.08857
CCDC188		0.605385	0.00166487	0.081552	NA	1.08857
NOX1		-0.595791	0.00167484	0.0817554	NA	1.08748
NQO1		0.604615	0.00169277	0.0821858	NA	1.0852
ASIC2		0.603846	0.00172107	0.0828558	NA	1.08168
ASAH1		0.603846	0.00172107	0.0828558	NA	1.08168
UCP2		0.603077	0.00174977	0.0835239	NA	1.07819
CMTM7		0.603077	0.00174977	0.0835239	NA	1.07819
KCNE3		0.602308	0.00177888	0.08419	NA	1.07474
FAM227A		-0.601538	0.0018084	0.0848541	NA	1.07133
AQP5		0.601538	0.0018084	0.0848541	NA	1.07133
LIPG		0.600769	0.00183834	0.0855161	NA	1.06795
FBXO36		-0.600769	0.00183834	0.0855161	NA	1.06795
FAM83G		0.6	0.0018687	0.0861758	NA	1.06461
WNK3		-0.599231	0.00189949	0.0868333	NA	1.06131
SLC26A10		0.599231	0.00189949	0.0868333	NA	1.06131
SDF2L1		0.599231	0.00189949	0.0868333	NA	1.06131
CEP250		0.599231	0.00189949	0.0868333	NA	1.06131
SLC29A3		0.598462	0.00193071	0.0874884	NA	1.05805
IMPDH1		0.598462	0.00193071	0.0874884	NA	1.05805
SPESP1		-0.597692	0.00196237	0.0881411	NA	1.05482
DBNDD2		0.597692	0.00196237	0.0881411	NA	1.05482
S100PBP		-0.596923	0.00199447	0.0887912	NA	1.05163
PIP4K2C		0.596923	0.00199447	0.0887912	NA	1.05163
NMUR1		-0.587649	0.00200889	0.0890796	NA	1.05022
APBA2		-0.587284	0.0020251	0.0894011	NA	1.04866
VEGFB		0.596154	0.00202702	0.0894389	NA	1.04847
FA2H		0.596154	0.00202702	0.0894389	NA	1.04847
EBF4		-0.595385	0.00206002	0.0900838	NA	1.04535
SF3B3		-0.594615	0.00209348	0.0907261	NA	1.04227
SCNN1A		0.594615	0.00209348	0.0907261	NA	1.04227
PPM1L		0.594615	0.00209348	0.0907261	NA	1.04227
PARP3		0.594615	0.00209348	0.0907261	NA	1.04227
LAMP1		0.594615	0.00209348	0.0907261	NA	1.04227
GLB1		0.594615	0.00209348	0.0907261	NA	1.04227
SLC7A4		0.593846	0.0021274	0.0913656	NA	1.03922
ABCA1		-0.593846	0.0021274	0.0913656	NA	1.03922
OCA2		0.593077	0.00216179	0.0920023	NA	1.0362
CPNE8		-0.593077	0.00216179	0.0920023	NA	1.0362
CCDC8		-0.593077	0.00216179	0.0920023	NA	1.0362
WNT16		-0.583738	0.00218864	0.0924915	NA	1.0339
CHMP4C		-0.592308	0.00219665	0.0926361	NA	1.03322
BAG2		0.592308	0.00219665	0.0926361	NA	1.03322
B4GALT6		-0.592308	0.00219665	0.0926361	NA	1.03322
ARHGEF16		0.592308	0.00219665	0.0926361	NA	1.03322
UCHL1		0.591538	0.00223199	0.0934025	NA	1.02964
ZNF280B		-0.590769	0.00226782	0.0941675	NA	1.0261
SYAP1		0.590769	0.00226782	0.0941675	NA	1.0261
PLAAT3		0.590769	0.00226782	0.0941675	NA	1.0261
NODAL		0.580699	0.0023376	0.095624	NA	1.01943
C34H5orf49		-0.580681	0.00233853	0.0956433	NA	1.01935
NSUN3		-0.589231	0.00234094	0.0956927	NA	1.01912
ITGAE		-0.589231	0.00234094	0.0956927	NA	1.01912
FKBP2		0.589231	0.00234094	0.0956927	NA	1.01912
DLA88		0.589231	0.00234094	0.0956927	NA	1.01912
SCAI		-0.588462	0.00237825	0.096512	NA	1.01542
TEX10		-0.587692	0.00241607	0.0973304	NA	1.01175
HK2		-0.587692	0.00241607	0.0973304	NA	1.01175
FAM166B		0.586923	0.00245439	0.0981477	NA	1.00812
SAMD4A		0.586154	0.00249324	0.0989638	NA	1.00452
SGK2		0.584615	0.0025725	0.100592	NA	0.997435
SDSL		0.584615	0.0025725	0.100592	NA	0.997435
LAS1L		-0.584615	0.0025725	0.100592	NA	0.997435
EIF4EBP2		0.584615	0.0025725	0.100592	NA	0.997435
CYP7B1		-0.584615	0.0025725	0.100592	NA	0.997435
MYOCD		0.57588	0.00259157	0.100977	NA	0.995778
HEPACAM2		-0.575828	0.00259445	0.101035	NA	0.995529
THG1L		-0.583846	0.00261293	0.101405	NA	0.993942
TMEM145		0.583077	0.00265391	0.102215	NA	0.990484
POR		0.583077	0.00265391	0.102215	NA	0.990484
OSBP2		0.583077	0.00265391	0.102215	NA	0.990484
CRB2		-0.583077	0.00265391	0.102215	NA	0.990484
RD3L		-0.574288	0.00268047	0.102757	NA	0.988188
LPCAT4		0.582308	0.00269542	0.10306	NA	0.986909
TTC12		-0.580769	0.00278012	0.104746	NA	0.979861
IVD		0.580769	0.00278012	0.104746	NA	0.979861
FAXC		0.580769	0.00278012	0.104746	NA	0.979861
C15H4orf46		-0.580769	0.00278012	0.104746	NA	0.979861
SEC16A		0.58	0.00282331	0.105587	NA	0.976388
VEPH1		-0.579231	0.00286708	0.106427	NA	0.972949
SMCO1		-0.579231	0.00286708	0.106427	NA	0.972949
PPIE		-0.579231	0.00286708	0.106427	NA	0.972949
BAIAP3		-0.579231	0.00286708	0.106427	NA	0.972949
PRIM2		-0.578462	0.00291142	0.107395	NA	0.969015
FTL		0.577692	0.00295634	0.108364	NA	0.965114
UBASH3B		-0.576923	0.00300185	0.109333	NA	0.961247
GNL2		-0.576923	0.00300185	0.109333	NA	0.961247
C2H5orf46		-0.568267	0.0030406	0.110149	NA	0.95802
SCIN		-0.576154	0.00304796	0.110303	NA	0.957414
GPRASP2		-0.576154	0.00304796	0.110303	NA	0.957414
ARMC9		-0.576154	0.00304796	0.110303	NA	0.957414
SLC38A5		-0.575385	0.00309466	0.111272	NA	0.953613
GSR		0.575385	0.00309466	0.111272	NA	0.953613
ASMT		0.575385	0.00309466	0.111272	NA	0.953613
TCIM		0.574615	0.00314198	0.112242	NA	0.949846
SMIM5		0.573846	0.00318991	0.113211	NA	0.946111
NCR3		-0.573846	0.00318991	0.113211	NA	0.946111
ASB10		-0.565876	0.00319458	0.113305	NA	0.945752
SOWAHC		0.573077	0.00323846	0.11418	NA	0.94241
SORD		0.573077	0.00323846	0.11418	NA	0.94241
KIF12		-0.564483	0.0032873	0.115142	NA	0.938766
ACTR1B		0.571538	0.00333745	0.116117	NA	0.935104
DHCR24		0.570769	0.00338791	0.117085	NA	0.9315
SYBU		0.57	0.00343901	0.118052	NA	0.927928
MOB2		0.57	0.00343901	0.118052	NA	0.927928
ETNK2		0.569231	0.00349076	0.119018	NA	0.924387
CD44		0.569231	0.00349076	0.119018	NA	0.924387
PRPH		0.568462	0.00354318	0.119983	NA	0.920879
PABIR3		-0.568462	0.00354318	0.119983	NA	0.920879
GSTP1		0.568462	0.00354318	0.119983	NA	0.920879
BLMH		-0.568462	0.00354318	0.119983	NA	0.920879
HGSNAT		0.567692	0.00359626	0.120948	NA	0.917403
GJB1		0.567692	0.00359626	0.120948	NA	0.917403
PRKG1		-0.566154	0.00370446	0.122873	NA	0.910544
LHX2		-0.558537	0.00370922	0.122956	NA	0.910249
GLRB		-0.565385	0.00375959	0.123834	NA	0.907161
ABHD1		0.565385	0.00375959	0.123834	NA	0.907161
TUBGCP4		0.564615	0.00381541	0.124793	NA	0.90381
SRP14		0.564615	0.00381541	0.124793	NA	0.90381
TRIT1		-0.563846	0.00387194	0.125751	NA	0.900489
TMEM178A		0.563846	0.00387194	0.125751	NA	0.900489
CKAP2L		0.563846	0.00387194	0.125751	NA	0.900489
BAHD1		0.563846	0.00387194	0.125751	NA	0.900489
PCTP		-0.563077	0.00392917	0.126707	NA	0.8972
LTBP2		0.563077	0.00392917	0.126707	NA	0.8972
FBXO34		0.563077	0.00392917	0.126707	NA	0.8972
EFR3B		0.563077	0.00392917	0.126707	NA	0.8972
CHAC2		0.563077	0.00392917	0.126707	NA	0.8972
ARMCX2		-0.563077	0.00392917	0.126707	NA	0.8972
SP1		-0.562308	0.00398713	0.127661	NA	0.89394
SLC6A9		0.562308	0.00398713	0.127661	NA	0.89394
FNDC1		0.562308	0.00398713	0.127661	NA	0.89394
CD3E		-0.562308	0.00398713	0.127661	NA	0.89394
CCN5		0.562308	0.00398713	0.127661	NA	0.89394
GINS4		-0.561538	0.00404581	0.128614	NA	0.890711
TTLL10		0.553953	0.0040651	0.128924	NA	0.889665
CDCA2		-0.560769	0.00410521	0.129565	NA	0.887513
DYDC1		-0.553352	0.00411376	0.129701	NA	0.887058
ZKSCAN2		-0.56	0.00416536	0.130514	NA	0.884344
SLA		0.56	0.00416536	0.130514	NA	0.884344
LRRC27		-0.56	0.00416536	0.130514	NA	0.884344
LMNB1		-0.56	0.00416536	0.130514	NA	0.884344
ENPP3		-0.56	0.00416536	0.130514	NA	0.884344
CCDC191		-0.56	0.00416536	0.130514	NA	0.884344
TXNL4A		0.559231	0.00422626	0.13146	NA	0.881205
SHOX2		0.559231	0.00422626	0.13146	NA	0.881205
SLC25A29		0.558462	0.00428791	0.132405	NA	0.878096
PVR		0.558462	0.00428791	0.132405	NA	0.878096
TMLHE		-0.556923	0.0044135	0.134287	NA	0.871965
SPRY2		-0.556923	0.0044135	0.134287	NA	0.871965
RIC3		-0.556923	0.0044135	0.134287	NA	0.871965
GALR1		0.556923	0.0044135	0.134287	NA	0.871965
ZBTB47		0.556154	0.00447745	0.135225	NA	0.868944
WASF3		0.556154	0.00447745	0.135225	NA	0.868944
NCAPG		-0.556154	0.00447745	0.135225	NA	0.868944
EEF1AKMT1		-0.556154	0.00447745	0.135225	NA	0.868944
CD151		0.556154	0.00447745	0.135225	NA	0.868944
UTP4		-0.555385	0.00454219	0.13616	NA	0.865952
TMEM154		-0.555385	0.00454219	0.13616	NA	0.865952
FBXO28		-0.555385	0.00454219	0.13616	NA	0.865952
ADAMTS13		-0.555385	0.00454219	0.13616	NA	0.865952
PCDHGC3		0.555385	0.00454219	0.13616	NA	0.865952
MB		0.555385	0.00454219	0.13616	NA	0.865952
TNFSF10		-0.554615	0.00460773	0.137092	NA	0.862988
NNAT		-0.554615	0.00460773	0.137092	NA	0.862988
LYPLAL1		-0.554615	0.00460773	0.137092	NA	0.862988
MMP21		0.554615	0.00460773	0.137092	NA	0.862988
TSPAN15		0.553846	0.00467406	0.138021	NA	0.860053
SHROOM2		0.553846	0.00467406	0.138021	NA	0.860053
OSBPL6		0.553846	0.00467406	0.138021	NA	0.860053
NWD2		-0.546629	0.00469335	0.138289	NA	0.859212
TRIP12		-0.553077	0.0047412	0.138948	NA	0.857147
CCHCR1		0.553077	0.0047412	0.138948	NA	0.857147
IL1RAPL2		-0.545401	0.00480639	0.139835	NA	0.854384
PRKCZ		0.552308	0.00480916	0.139872	NA	0.854268
CHST9		-0.552308	0.00480916	0.139872	NA	0.854268
HTR4		-0.551538	0.00487794	0.140793	NA	0.851418
CYRIB		-0.551538	0.00487794	0.140793	NA	0.851418
RABAC1		0.551538	0.00487794	0.140793	NA	0.851418
C30H15orf48		0.551538	0.00487794	0.140793	NA	0.851418
SLC26A4		0.550769	0.00494755	0.141711	NA	0.848596
GADD45G		0.550769	0.00494755	0.141711	NA	0.848596
TRPM5		0.55	0.005018	0.142626	NA	0.845801
RNPEP		0.55	0.005018	0.142626	NA	0.845801
POLR3GL		-0.55	0.005018	0.142626	NA	0.845801
WDR5B		-0.549231	0.0050893	0.143538	NA	0.843033
RASGRP1		0.549231	0.0050893	0.143538	NA	0.843033
SLC30A1		-0.548462	0.00516146	0.144446	NA	0.840293
HSPA1L		0.548462	0.00516146	0.144446	NA	0.840293
UNC5A		0.547692	0.00523448	0.145352	NA	0.83758
SIPA1L2		-0.547692	0.00523448	0.145352	NA	0.83758
RMDN3		0.547692	0.00523448	0.145352	NA	0.83758
CEP72		-0.547692	0.00523448	0.145352	NA	0.83758
P2RX2		0.546923	0.00530837	0.146253	NA	0.834894
GALNS		0.546923	0.00530837	0.146253	NA	0.834894
CCN3		0.546923	0.00530837	0.146253	NA	0.834894
MCF2L2		-0.546923	0.00530837	0.146253	NA	0.834894
LMX1B		-0.546923	0.00530837	0.146253	NA	0.834894
FOXI2		-0.546923	0.00530837	0.146253	NA	0.834894
TOM1L2		0.546154	0.00538315	0.147152	NA	0.832235
MCFD2		0.546154	0.00538315	0.147152	NA	0.832235
MAP2K6		-0.546154	0.00538315	0.147152	NA	0.832235
NLRP8		0.538912	0.00544209	0.14785	NA	0.830179
VPS29		-0.545385	0.00545881	0.148046	NA	0.829602
ABCA12		-0.544615	0.00553537	0.148938	NA	0.826996
HTATIP2		0.544615	0.00553537	0.148938	NA	0.826996
RPUSD3		0.543846	0.00561284	0.149825	NA	0.824416
FHOD3		0.543846	0.00561284	0.149825	NA	0.824416
SEC22A		-0.543077	0.00569122	0.150709	NA	0.821861
RECK		-0.543077	0.00569122	0.150709	NA	0.821861
CASP7		-0.543077	0.00569122	0.150709	NA	0.821861
ATF4		0.543077	0.00569122	0.150709	NA	0.821861
KLK1		0.536508	0.00569492	0.15075	NA	0.821742
TEX33		0.536137	0.00573482	0.151194	NA	0.820464
TRIM52		-0.542308	0.00577053	0.151589	NA	0.819333
KCNH1		-0.542308	0.00577053	0.151589	NA	0.819333
GPHB5		0.542308	0.00577053	0.151589	NA	0.819333
FLVCR2		0.542308	0.00577053	0.151589	NA	0.819333
DNAH5		-0.542308	0.00577053	0.151589	NA	0.819333
CPXM1		-0.542308	0.00577053	0.151589	NA	0.819333
OTC		-0.535647	0.00578787	0.151779	NA	0.818787
TTC27		-0.541538	0.00585077	0.152465	NA	0.81683
TMEM61		0.541538	0.00585077	0.152465	NA	0.81683
OSGIN1		0.541538	0.00585077	0.152465	NA	0.81683
AADAT		-0.541538	0.00585077	0.152465	NA	0.81683
SLC6A14		0.540769	0.00593195	0.153337	NA	0.814352
MARCHF9		0.540769	0.00593195	0.153337	NA	0.814352
ECE1		0.540769	0.00593195	0.153337	NA	0.814352
SHISAL2A		-0.534257	0.00594052	0.153429	NA	0.814094
ZNF438		0.54	0.00601408	0.154206	NA	0.8119
SSPO		0.54	0.00601408	0.154206	NA	0.8119
SRSF1		-0.54	0.00601408	0.154206	NA	0.8119
NR2F1		0.54	0.00601408	0.154206	NA	0.8119
KIF17		0.54	0.00601408	0.154206	NA	0.8119
GTF2H3		-0.54	0.00601408	0.154206	NA	0.8119
UBAP1L		0.533487	0.00602653	0.154336	NA	0.811533
CERS3		-0.533469	0.00602865	0.154358	NA	0.81147
BPIFB2		0.533469	0.00602865	0.154358	NA	0.81147
SIRT2		0.539231	0.00609717	0.15507	NA	0.809472
PTPRM		0.539231	0.00609717	0.15507	NA	0.809472
ZNF618		-0.539231	0.00609717	0.15507	NA	0.809472
TTBK1		-0.539231	0.00609717	0.15507	NA	0.809472
ADAMTS15		-0.538462	0.00618123	0.15593	NA	0.80707
TP53RK		0.537692	0.00626626	0.156786	NA	0.804692
ARV1		0.537692	0.00626626	0.156786	NA	0.804692
TRBV18		-0.531368	0.00626878	0.156812	NA	0.804622
MYO3B		-0.531022	0.00630905	0.157212	NA	0.803515
AQP2		0.530871	0.00632669	0.157386	NA	0.803033
ELAVL3		-0.530869	0.00632696	0.157389	NA	0.803026
TGM2		0.536923	0.00635228	0.157638	NA	0.802338
SPIN1		-0.536923	0.00635228	0.157638	NA	0.802338
NCAPD3		-0.536923	0.00635228	0.157638	NA	0.802338
GLCE		-0.536923	0.00635228	0.157638	NA	0.802338
DTL		-0.536154	0.0064393	0.158697	NA	0.799431
CATSPERD		-0.536154	0.0064393	0.158697	NA	0.799431
AGO4		-0.535385	0.00652732	0.159753	NA	0.79655
PHOX2A		0.535385	0.00652732	0.159753	NA	0.79655
FAM20B		0.535385	0.00652732	0.159753	NA	0.79655
GAPT		-0.528869	0.00656487	0.160199	NA	0.795339
KCNJ1		0.527795	0.00669556	0.161732	NA	0.791204
SCN5A		-0.533846	0.00670641	0.161858	NA	0.790867
KLHL21		0.533846	0.00670641	0.161858	NA	0.790867
CLDN12		-0.533846	0.00670641	0.161858	NA	0.790867
TOM1		0.533077	0.0067975	0.162906	NA	0.788064
SNX15		0.533077	0.0067975	0.162906	NA	0.788064
SMIM6		0.533077	0.0067975	0.162906	NA	0.788064
RBM8A		-0.533077	0.0067975	0.162906	NA	0.788064
PER2		0.533077	0.0067975	0.162906	NA	0.788064
CCDC42		-0.526919	0.00680392	0.162979	NA	0.787868
SLC35D1		-0.532308	0.00688962	0.163951	NA	0.785286
RPS15A		-0.532308	0.00688962	0.163951	NA	0.785286
RHOG		0.532308	0.00688962	0.163951	NA	0.785286
LRRC14B		-0.532308	0.00688962	0.163951	NA	0.785286
KDM3B		-0.532308	0.00688962	0.163951	NA	0.785286
KCNQ5		-0.532308	0.00688962	0.163951	NA	0.785286
OTX1		-0.525897	0.00693208	0.164454	NA	0.783955
QTRT2		-0.531538	0.0069828	0.165052	NA	0.78238
GAREM2		0.530769	0.00707705	0.16615	NA	0.779498
MAGI3		-0.53	0.00717236	0.167247	NA	0.776643
CROT		0.53	0.00717236	0.167247	NA	0.776643
ACTN4		0.53	0.00717236	0.167247	NA	0.776643
RAD21L1		-0.529231	0.00726875	0.16834	NA	0.773813
CNOT7		-0.529231	0.00726875	0.16834	NA	0.773813
CFAP91		-0.529231	0.00726875	0.16834	NA	0.773813
CCNA1		-0.522784	0.00733505	0.169084	NA	0.771899
MDP1		0.528462	0.00736623	0.169431	NA	0.771008
DESI1		0.528462	0.00736623	0.169431	NA	0.771008
DCUN1D2		0.528462	0.00736623	0.169431	NA	0.771008
ERP29		0.527692	0.0074648	0.170519	NA	0.768228
ABCG4		0.527692	0.0074648	0.170519	NA	0.768228
C31H21orf62		-0.521774	0.00746995	0.170575	NA	0.768084
PTRHD1		0.526923	0.00756449	0.171604	NA	0.765473
ENPP6		0.526923	0.00756449	0.171604	NA	0.765473
FGF17		-0.520825	0.0075985	0.171971	NA	0.764546
VWA1		0.526154	0.0076653	0.172686	NA	0.762743
TIMP3		0.526154	0.0076653	0.172686	NA	0.762743
SDK1		0.526154	0.0076653	0.172686	NA	0.762743
CEP85		-0.526154	0.0076653	0.172686	NA	0.762743
ACOT13		-0.526154	0.0076653	0.172686	NA	0.762743
NR2E1		-0.519663	0.00775845	0.173673	NA	0.760268
HNRNPU		-0.525385	0.00776723	0.173765	NA	0.760037
ARMCX5		-0.525385	0.00776723	0.173765	NA	0.760037
OSBPL10		0.525385	0.00776723	0.173765	NA	0.760037
AJAP1		-0.519399	0.00779525	0.174059	NA	0.759303
ZP2		-0.524615	0.00787031	0.174841	NA	0.757356
YEATS2		-0.524615	0.00787031	0.174841	NA	0.757356
SLC16A12		0.524615	0.00787031	0.174841	NA	0.757356
RHOB		0.524615	0.00787031	0.174841	NA	0.757356
EPHA4		-0.524615	0.00787031	0.174841	NA	0.757356
CYP39A1		-0.524615	0.00787031	0.174841	NA	0.757356
PAQR8		0.523846	0.00797453	0.175914	NA	0.754699
PAK6		0.523846	0.00797453	0.175914	NA	0.754699
NFKBIB		0.523846	0.00797453	0.175914	NA	0.754699
APTX		-0.523846	0.00797453	0.175914	NA	0.754699
DYDC2		-0.51792	0.00800376	0.176212	NA	0.753963
CPO		-0.517768	0.00802543	0.176433	NA	0.753421
SYT1		-0.523077	0.00807991	0.176984	NA	0.752066
TMEM67		-0.522308	0.00818646	0.17805	NA	0.749458
TCF19		0.522308	0.00818646	0.17805	NA	0.749458
PDZD2		-0.522308	0.00818646	0.17805	NA	0.749458
NHEJ1		-0.522308	0.00818646	0.17805	NA	0.749458
ZFYVE28		0.521538	0.00829419	0.179113	NA	0.746873
RPA3		-0.521538	0.00829419	0.179113	NA	0.746873
L3MBTL2		0.521538	0.00829419	0.179113	NA	0.746873
ZDBF2		-0.520769	0.00840311	0.180172	NA	0.744312
UBE3B		-0.520769	0.00840311	0.180172	NA	0.744312
TDP1		-0.520769	0.00840311	0.180172	NA	0.744312
MELK		-0.520769	0.00840311	0.180172	NA	0.744312
LARP1		0.520769	0.00840311	0.180172	NA	0.744312
UBE4B		-0.52	0.00851322	0.181228	NA	0.741774
TAGLN		0.52	0.00851322	0.181228	NA	0.741774
RPL24		-0.52	0.00851322	0.181228	NA	0.741774
GRK3		0.52	0.00851322	0.181228	NA	0.741774
DUSP8		0.52	0.00851322	0.181228	NA	0.741774
CHD8		-0.52	0.00851322	0.181228	NA	0.741774
CES5A		0.52	0.00851322	0.181228	NA	0.741774
AUH		-0.52	0.00851322	0.181228	NA	0.741774
DDN		-0.513081	0.00871888	0.183247	NA	0.736963
RANGAP1		0.518462	0.0087371	0.183423	NA	0.736546
CSNK1G1		0.518462	0.0087371	0.183423	NA	0.736546
AFF2		-0.518462	0.0087371	0.183423	NA	0.736546
IL37		0.512406	0.00882261	0.184246	NA	0.734603
TMEM182		-0.512372	0.00882797	0.184297	NA	0.734482
ADAMTS20		-0.517692	0.00885088	0.184516	NA	0.733967
WHAMM		0.517692	0.00885088	0.184516	NA	0.733967
SEL1L3		0.517692	0.00885088	0.184516	NA	0.733967
COL14A1		0.517692	0.00885088	0.184516	NA	0.733967
PREB		0.516923	0.00896591	0.185605	NA	0.731411
GGA1		0.516923	0.00896591	0.185605	NA	0.731411
CLEC2D		-0.516923	0.00896591	0.185605	NA	0.731411
PPP2R5B		0.516154	0.00908218	0.18669	NA	0.728878
MAPK14		-0.516154	0.00908218	0.18669	NA	0.728878
PODXL		0.515385	0.00919972	0.187772	NA	0.726369
EIF2AK1		-0.515385	0.00919972	0.187772	NA	0.726369
SIGIRR		0.514615	0.00931853	0.18885	NA	0.723882
SH3GL3		-0.514615	0.00931853	0.18885	NA	0.723882
PRPF4		-0.514615	0.00931853	0.18885	NA	0.723882
PDE7A		0.514615	0.00931853	0.18885	NA	0.723882
FRAT1		0.514615	0.00931853	0.18885	NA	0.723882
ACO1		-0.514615	0.00931853	0.18885	NA	0.723882
GLIPR1L2		0.508584	0.00943029	0.189851	NA	0.721588
STMN3		0.513846	0.00943863	0.189925	NA	0.721419
NFASC		0.508286	0.00947904	0.190283	NA	0.720601
UNC5B		0.513077	0.00956002	0.190995	NA	0.718977
SEC61A1		0.513077	0.00956002	0.190995	NA	0.718977
IER3		0.513077	0.00956002	0.190995	NA	0.718977
CACNB1		0.513077	0.00956002	0.190995	NA	0.718977
USF3		-0.512308	0.00968272	0.192062	NA	0.716558
MIX23		-0.512308	0.00968272	0.192062	NA	0.716558
PIGT		0.511538	0.00980674	0.193125	NA	0.714162
PDIA3		0.511538	0.00980674	0.193125	NA	0.714162
ADAMTSL2		0.511538	0.00980674	0.193125	NA	0.714162
ACE		0.511538	0.00980674	0.193125	NA	0.714162
TMC3		-0.505774	0.00989886	0.193904	NA	0.712412
ZNF175		-0.510769	0.00993208	0.194184	NA	0.711787
SLC66A2		0.510769	0.00993208	0.194184	NA	0.711787
GNS		0.510769	0.00993208	0.194184	NA	0.711787
DACT1		0.510769	0.00993208	0.194184	NA	0.711787
ST6GALNAC5		-0.51	0.0100588	0.195238	NA	0.709435
SPATA4		0.51	0.0100588	0.195238	NA	0.709435
RAB36		-0.51	0.0100588	0.195238	NA	0.709435
ITGA2B		0.51	0.0100588	0.195238	NA	0.709435
HAP1		-0.51	0.0100588	0.195238	NA	0.709435
CPLANE2		0.51	0.0100588	0.195238	NA	0.709435
BSND		0.51	0.0100588	0.195238	NA	0.709435
ATP1A4		0.51	0.0100588	0.195238	NA	0.709435
AATK		0.51	0.0100588	0.195238	NA	0.709435
MYBPHL		-0.509231	0.0101868	0.196289	NA	0.707104
GLRA4		0.509231	0.0101868	0.196289	NA	0.707104
CAMK1		0.509231	0.0101868	0.196289	NA	0.707104
CCKAR		0.503662	0.0102636	0.196912	NA	0.705728
SLC25A16		0.508462	0.0103162	0.197335	NA	0.704795
RFC4		-0.508462	0.0103162	0.197335	NA	0.704795
CLSPN		-0.508462	0.0103162	0.197335	NA	0.704795
CAMLG		-0.508462	0.0103162	0.197335	NA	0.704795
UMPS		-0.507692	0.010447	0.198377	NA	0.702508
GPR146		0.507692	0.010447	0.198377	NA	0.702508
EPS8L1		0.507692	0.010447	0.198377	NA	0.702508
TNIP3		-0.502022	0.0105544	0.199222	NA	0.700662
RUBCN		-0.506923	0.0105791	0.199415	NA	0.700242
MORC2		-0.506923	0.0105791	0.199415	NA	0.700242
GARRE1		-0.506923	0.0105791	0.199415	NA	0.700242
SNAP91		-0.506154	0.0107127	0.200448	NA	0.697997
NOS3		0.506154	0.0107127	0.200448	NA	0.697997
GYG1		-0.506154	0.0107127	0.200448	NA	0.697997
BCHE		-0.506154	0.0107127	0.200448	NA	0.697997
ALDH3B1		0.506154	0.0107127	0.200448	NA	0.697997
ABHD10		-0.506154	0.0107127	0.200448	NA	0.697997
ZXDC		0.505385	0.0108477	0.201477	NA	0.695774
SIPA1L3		0.505385	0.0108477	0.201477	NA	0.695774
NCEH1		0.505385	0.0108477	0.201477	NA	0.695774
IQCN		0.505385	0.0108477	0.201477	NA	0.695774
ABCD4		0.505385	0.0108477	0.201477	NA	0.695774
SEMA7A		0.504615	0.010984	0.202502	NA	0.693571
MCCD1		0.504615	0.010984	0.202502	NA	0.693571
HAGH		0.504615	0.010984	0.202502	NA	0.693571
CASP6		-0.504615	0.010984	0.202502	NA	0.693571
LRAT		-0.499283	0.0110556	0.203033	NA	0.692432
HECW1		0.498942	0.0111192	0.203503	NA	0.69143
TMEM232		-0.503846	0.0111218	0.203522	NA	0.691389
SPINK8		-0.503846	0.0111218	0.203522	NA	0.691389
SCAP		0.503846	0.0111218	0.203522	NA	0.691389
KLC2		0.503846	0.0111218	0.203522	NA	0.691389
KCNIP3		0.503846	0.0111218	0.203522	NA	0.691389
GDA		-0.503846	0.0111218	0.203522	NA	0.691389
CSF1		0.503846	0.0111218	0.203522	NA	0.691389
CLCN4		0.503846	0.0111218	0.203522	NA	0.691389
ANKRD2		0.503846	0.0111218	0.203522	NA	0.691389
PROM2		0.503077	0.0112611	0.204537	NA	0.689227
LPL		-0.503077	0.0112611	0.204537	NA	0.689227
LARS2		-0.503077	0.0112611	0.204537	NA	0.689227
HOMER3		0.503077	0.0112611	0.204537	NA	0.689227
ERMP1		-0.503077	0.0112611	0.204537	NA	0.689227
LTC4S		0.502308	0.0114018	0.205548	NA	0.687086
LRRC8B		-0.502308	0.0114018	0.205548	NA	0.687086
EXO1		-0.502308	0.0114018	0.205548	NA	0.687086
ELL2		-0.501538	0.011544	0.206554	NA	0.684966
LGMN		0.501538	0.011544	0.206554	NA	0.684966
SERPINA5		-0.496551	0.0115748	0.20677	NA	0.684512
GAL3ST3		-0.49634	0.0116157	0.207056	NA	0.683913
ZAP70		-0.500769	0.0116876	0.207556	NA	0.682865
POLR1E		-0.500769	0.0116876	0.207556	NA	0.682865
IL15		-0.500769	0.0116876	0.207556	NA	0.682865
FUCA1		0.500769	0.0116876	0.207556	NA	0.682865
CMTM3		-0.500769	0.0116876	0.207556	NA	0.682865
BTG4		-0.495892	0.0117029	0.207661	NA	0.682644
ZNF462		-0.5	0.0118328	0.208552	NA	0.680785
TNIK		-0.5	0.0118328	0.208552	NA	0.680785
RIPOR2		-0.5	0.0118328	0.208552	NA	0.680785
PCBD2		-0.5	0.0118328	0.208552	NA	0.680785
HPCAL1		0.5	0.0118328	0.208552	NA	0.680785
HASPIN		-0.5	0.0118328	0.208552	NA	0.680785
GABRG1		-0.494835	0.011911	0.209083	NA	0.67968
ZNF3		-0.499231	0.0119794	0.209544	NA	0.678724
TSHZ1		0.499231	0.0119794	0.209544	NA	0.678724
RIBC2		-0.499231	0.0119794	0.209544	NA	0.678724
ISCU		0.499231	0.0119794	0.209544	NA	0.678724
C1H19orf54		0.499231	0.0119794	0.209544	NA	0.678724
PPP1R14D		0.498462	0.0121276	0.210531	NA	0.676684
KCNJ2		-0.498462	0.0121276	0.210531	NA	0.676684
KCNJ16		-0.498462	0.0121276	0.210531	NA	0.676684
ALDH1L2		0.498462	0.0121276	0.210531	NA	0.676684
ZWILCH		-0.497692	0.0122773	0.211513	NA	0.674662
SLC39A7		0.497692	0.0122773	0.211513	NA	0.674662
PEMT		0.497692	0.0122773	0.211513	NA	0.674662
MPZL1		0.497692	0.0122773	0.211513	NA	0.674662
GJC2		0.497692	0.0122773	0.211513	NA	0.674662
DNAH3		-0.497692	0.0122773	0.211513	NA	0.674662
C16H4orf47		-0.497692	0.0122773	0.211513	NA	0.674662
ZNF215		-0.496923	0.0124285	0.21249	NA	0.672661
UTP11		-0.496923	0.0124285	0.21249	NA	0.672661
LAMTOR3		-0.496923	0.0124285	0.21249	NA	0.672661
GRIN2C		-0.496923	0.0124285	0.21249	NA	0.672661
ZFYVE27		0.496923	0.0124285	0.21249	NA	0.672661
TTC29		-0.491783	0.0125292	0.213133	NA	0.671349
SLC25A27		-0.496154	0.0125813	0.213463	NA	0.670678
HYAL1		0.496154	0.0125813	0.213463	NA	0.670678
GTPBP1		0.496154	0.0125813	0.213463	NA	0.670678
C10H2orf73		-0.496154	0.0125813	0.213463	NA	0.670678
AVPI1		0.496154	0.0125813	0.213463	NA	0.670678
TMC4		0.495385	0.0127356	0.21443	NA	0.668715
SLC49A4		-0.495385	0.0127356	0.21443	NA	0.668715
RPL35A		-0.495385	0.0127356	0.21443	NA	0.668715
P2RY10		-0.495385	0.0127356	0.21443	NA	0.668715
MCTP2		-0.495385	0.0127356	0.21443	NA	0.668715
FAF1		-0.495385	0.0127356	0.21443	NA	0.668715
ERAP1		-0.495385	0.0127356	0.21443	NA	0.668715
ANXA7		0.495385	0.0127356	0.21443	NA	0.668715
CITED1		-0.490293	0.0128405	0.215079	NA	0.667403
DUSP15		-0.490234	0.0128529	0.215155	NA	0.667248
VSIR		0.494615	0.0128915	0.215392	NA	0.66677
SPTAN1		0.494615	0.0128915	0.215392	NA	0.66677
KANSL1		-0.494615	0.0128915	0.215392	NA	0.66677
DYNLRB2		-0.494615	0.0128915	0.215392	NA	0.66677
ARHGEF2		0.494615	0.0128915	0.215392	NA	0.66677
AKIRIN2		0.494615	0.0128915	0.215392	NA	0.66677
SMKR1		-0.493846	0.013049	0.216349	NA	0.664844
MSRA		-0.493846	0.013049	0.216349	NA	0.664844
SREBF1		0.493846	0.013049	0.216349	NA	0.664844
PLXNB3		0.493846	0.013049	0.216349	NA	0.664844
ABCA13		0.493846	0.013049	0.216349	NA	0.664844
AADACL3		0.48923	0.0130663	0.216453	NA	0.664635
CRTAM		-0.489018	0.0131117	0.216726	NA	0.664088
DSN1		-0.493077	0.0132081	0.217301	NA	0.662937
DLG5		0.493077	0.0132081	0.217301	NA	0.662937
CCT4		-0.493077	0.0132081	0.217301	NA	0.662937
ADRA2C		0.493077	0.0132081	0.217301	NA	0.662937
GPRIN2		-0.488365	0.0132526	0.217644	NA	0.662254
LINGO2		-0.492308	0.0133688	0.218532	NA	0.660486
HMX3		-0.487534	0.0134335	0.219022	NA	0.659512
RPGRIP1		-0.491538	0.0135312	0.219758	NA	0.658055
L3MBTL3		-0.491538	0.0135312	0.219758	NA	0.658055
CALCB		0.486906	0.0135716	0.220061	NA	0.657457
PRLH		0.48657	0.0136461	0.220617	NA	0.656361
DUSP9		-0.486383	0.0136876	0.220925	NA	0.655754
USP28		-0.490769	0.0136952	0.220981	NA	0.655645
RPL32		-0.490769	0.0136952	0.220981	NA	0.655645
JAML		-0.490769	0.0136952	0.220981	NA	0.655645
C5H11orf52		0.490769	0.0136952	0.220981	NA	0.655645
IL4		-0.486032	0.0137659	0.221504	NA	0.654618
KCNN2		-0.485974	0.0137788	0.221599	NA	0.654433
WDR93		-0.49	0.0138608	0.222201	NA	0.653255
PHYHD1		0.49	0.0138608	0.222201	NA	0.653255
ADPRM		-0.49	0.0138608	0.222201	NA	0.653255
F13B		-0.485445	0.0138976	0.222469	NA	0.65273
TMPRSS9		0.489231	0.0140281	0.223416	NA	0.650885
RHOU		0.489231	0.0140281	0.223416	NA	0.650885
CSF2RB		0.489231	0.0140281	0.223416	NA	0.650885
RNF144A		-0.489231	0.0140281	0.223416	NA	0.650885
CSTF2		-0.489231	0.0140281	0.223416	NA	0.650885
AQP4		-0.489231	0.0140281	0.223416	NA	0.650885
SSPN		0.488462	0.014197	0.224628	NA	0.648536
C10H22orf23		0.488462	0.014197	0.224628	NA	0.648536
ZNF200		-0.487692	0.0143677	0.225836	NA	0.646207
WDPCP		-0.487692	0.0143677	0.225836	NA	0.646207
TNFSF18		-0.487692	0.0143677	0.225836	NA	0.646207
OXTR		0.483238	0.014402	0.226077	NA	0.645743
ZKSCAN8		-0.486923	0.01454	0.22704	NA	0.643897
WFDC2		0.486923	0.01454	0.22704	NA	0.643897
GLB1L		-0.486923	0.01454	0.22704	NA	0.643897
FAM186A		-0.486923	0.01454	0.22704	NA	0.643897
USP46		-0.486154	0.0147141	0.22824	NA	0.641608
TTLL7		0.486154	0.0147141	0.22824	NA	0.641608
IL1RL2		-0.486154	0.0147141	0.22824	NA	0.641608
IGSF23		0.485385	0.0148899	0.229436	NA	0.639338
ERO1B		0.485385	0.0148899	0.229436	NA	0.639338
KCTD18		-0.485385	0.0148899	0.229436	NA	0.639338
FAM205A		-0.485385	0.0148899	0.229436	NA	0.639338
TTC8		-0.484615	0.0150675	0.230628	NA	0.637088
RNF157		0.484615	0.0150675	0.230628	NA	0.637088
NRP1		-0.484615	0.0150675	0.230628	NA	0.637088
MREG		0.484615	0.0150675	0.230628	NA	0.637088
MMP25		-0.484615	0.0150675	0.230628	NA	0.637088
KIAA1671		0.484615	0.0150675	0.230628	NA	0.637088
EXOC8		0.484615	0.0150675	0.230628	NA	0.637088
CDC14B		-0.484615	0.0150675	0.230628	NA	0.637088
MORN2		-0.483846	0.0152467	0.231815	NA	0.634858
IQUB		-0.483846	0.0152467	0.231815	NA	0.634858
INTS9		-0.483846	0.0152467	0.231815	NA	0.634858
GSTO1		-0.483846	0.0152467	0.231815	NA	0.634858
FKBP15		-0.483846	0.0152467	0.231815	NA	0.634858
UMOD		-0.479522	0.0152853	0.232068	NA	0.634384
EVX2		0.479483	0.0152947	0.232131	NA	0.634268
ZNF664		-0.483077	0.0154278	0.232999	NA	0.632647
SLC18A2		-0.483077	0.0154278	0.232999	NA	0.632647
ECI2		-0.483077	0.0154278	0.232999	NA	0.632647
STAMBP		-0.482308	0.0156106	0.234178	NA	0.630455
ZNF385C		0.481538	0.0157953	0.235352	NA	0.628282
NINJ2		0.481538	0.0157953	0.235352	NA	0.628282
HAS3		-0.481538	0.0157953	0.235352	NA	0.628282
CYP1B1		-0.481538	0.0157953	0.235352	NA	0.628282
ABHD12		0.481538	0.0157953	0.235352	NA	0.628282
RNF212		-0.476771	0.0159675	0.236434	NA	0.62629
THOC7		-0.480769	0.0159817	0.236522	NA	0.626128
MEX3A		-0.480769	0.0159817	0.236522	NA	0.626128
MDH1B		-0.480769	0.0159817	0.236522	NA	0.626128
FZD6		0.480769	0.0159817	0.236522	NA	0.626128
FLOT1		0.480769	0.0159817	0.236522	NA	0.626128
ST3GAL5		0.48	0.01617	0.237688	NA	0.623993
SREBF2		0.48	0.01617	0.237688	NA	0.623993
MSRB3		0.48	0.01617	0.237688	NA	0.623993
FFAR2		0.48	0.01617	0.237688	NA	0.623993
FASTKD2		-0.48	0.01617	0.237688	NA	0.623993
MSX2		-0.475967	0.0161716	0.237698	NA	0.623975
VWDE		-0.475531	0.0162831	0.238381	NA	0.622729
GPR85		-0.475294	0.016344	0.238751	NA	0.622054
ZBTB9		0.479231	0.0163601	0.238849	NA	0.621876
SRMS		0.479231	0.0163601	0.238849	NA	0.621876
RASSF10		-0.479231	0.0163601	0.238849	NA	0.621876
COMMD2		-0.479231	0.0163601	0.238849	NA	0.621876
AK5		-0.479231	0.0163601	0.238849	NA	0.621876
DPP10		-0.474553	0.0165355	0.239907	NA	0.619958
TRAPPC14		0.477692	0.0167458	0.241158	NA	0.617699
OTULINL		0.477692	0.0167458	0.241158	NA	0.617699
HSPA5		0.477692	0.0167458	0.241158	NA	0.617699
E2F7		-0.477692	0.0167458	0.241158	NA	0.617699
COL4A2		0.477692	0.0167458	0.241158	NA	0.617699
CCDC88C		-0.477692	0.0167458	0.241158	NA	0.617699
GLYR1		0.476923	0.0169415	0.242305	NA	0.615638
F2RL2		0.476923	0.0169415	0.242305	NA	0.615638
DHH		0.476923	0.0169415	0.242305	NA	0.615638
AHCY		-0.476923	0.0169415	0.242305	NA	0.615638
HAPLN3		0.476154	0.0171391	0.243447	NA	0.613595
GYG2		-0.476154	0.0171391	0.243447	NA	0.613595
ASB13		0.476154	0.0171391	0.243447	NA	0.613595
ADAT1		-0.476154	0.0171391	0.243447	NA	0.613595
SNRPB2		-0.475385	0.0173386	0.244585	NA	0.611571
PIWIL2		-0.475385	0.0173386	0.244585	NA	0.611571
LGALS2		0.475385	0.0173386	0.244585	NA	0.611571
KLHL3		-0.475385	0.0173386	0.244585	NA	0.611571
ECHDC3		0.475385	0.0173386	0.244585	NA	0.611571
OPRM1		0.471244	0.0174134	0.245007	NA	0.610821
TRMT10C		-0.474615	0.0175399	0.245717	NA	0.609564
NSUN2		-0.474615	0.0175399	0.245717	NA	0.609564
HECTD2		-0.474615	0.0175399	0.245717	NA	0.609564
FREM1		-0.474615	0.0175399	0.245717	NA	0.609564
CD3D		-0.474615	0.0175399	0.245717	NA	0.609564
PTGFRN		0.474615	0.0175399	0.245717	NA	0.609564
GNG2		0.474615	0.0175399	0.245717	NA	0.609564
CHST7		0.474615	0.0175399	0.245717	NA	0.609564
RAB7A		0.473846	0.0177433	0.246845	NA	0.607575
RAB5B		0.473846	0.0177433	0.246845	NA	0.607575
KIF15		-0.473846	0.0177433	0.246845	NA	0.607575
HSD11B1		0.473846	0.0177433	0.246845	NA	0.607575
BICD1		0.473846	0.0177433	0.246845	NA	0.607575
WDR3		-0.473077	0.0179485	0.247968	NA	0.605604
TRIM3		0.473077	0.0179485	0.247968	NA	0.605604
PHF1		0.473077	0.0179485	0.247968	NA	0.605604
ORC6		-0.473077	0.0179485	0.247968	NA	0.605604
MT-ND5		0.473077	0.0179485	0.247968	NA	0.605604
ELMOD1		-0.473077	0.0179485	0.247968	NA	0.605604
C8orf58		-0.473077	0.0179485	0.247968	NA	0.605604
TSPAN13		0.472308	0.0181558	0.249086	NA	0.603651
SPATA5L1		0.472308	0.0181558	0.249086	NA	0.603651
SERBP1		-0.472308	0.0181558	0.249086	NA	0.603651
NAA60		0.472308	0.0181558	0.249086	NA	0.603651
MAPKAPK3		0.472308	0.0181558	0.249086	NA	0.603651
MAN2A1		-0.472308	0.0181558	0.249086	NA	0.603651
CDK18		0.472308	0.0181558	0.249086	NA	0.603651
KCNS2		0.467957	0.018323	0.249977	NA	0.6021
PPP4R4		-0.471538	0.018365	0.250199	NA	0.601715
KIF24		-0.471538	0.018365	0.250199	NA	0.601715
ENGASE		-0.471538	0.018365	0.250199	NA	0.601715
DHX35		-0.471538	0.018365	0.250199	NA	0.601715
ATP8A1		-0.471538	0.018365	0.250199	NA	0.601715
YDJC		0.471538	0.018365	0.250199	NA	0.601715
SOX13		0.471538	0.018365	0.250199	NA	0.601715
PIF1		0.471538	0.018365	0.250199	NA	0.601715
METTL23		0.471538	0.018365	0.250199	NA	0.601715
MAP3K7CL		0.471538	0.018365	0.250199	NA	0.601715
MANF		0.471538	0.018365	0.250199	NA	0.601715
CPEB2		0.471538	0.018365	0.250199	NA	0.601715
C18H11orf24		0.471538	0.018365	0.250199	NA	0.601715
RFC2		0.470769	0.0185761	0.251307	NA	0.599796
PLB1		-0.470769	0.0185761	0.251307	NA	0.599796
N4BP3		-0.470769	0.0185761	0.251307	NA	0.599796
MINDY1		0.470769	0.0185761	0.251307	NA	0.599796
ITGB6		0.470769	0.0185761	0.251307	NA	0.599796
IL36G		0.470769	0.0185761	0.251307	NA	0.599796
HMGB2		-0.470769	0.0185761	0.251307	NA	0.599796
FASTKD3		-0.470769	0.0185761	0.251307	NA	0.599796
DDX17		-0.470769	0.0185761	0.251307	NA	0.599796
RAD51AP2		-0.467063	0.0185771	0.251312	NA	0.599787
CLEC2B		-0.466513	0.0187347	0.252129	NA	0.598378
CALML5		-0.46634	0.0187846	0.252385	NA	0.597937
WHRN		0.47	0.0187893	0.252409	NA	0.597894
TRMT9B		-0.47	0.0187893	0.252409	NA	0.597894
SRRM3		0.47	0.0187893	0.252409	NA	0.597894
SLC39A14		-0.47	0.0187893	0.252409	NA	0.597894
NEURL1B		0.47	0.0187893	0.252409	NA	0.597894
ND4L		0.47	0.0187893	0.252409	NA	0.597894
NAPEPLD		0.47	0.0187893	0.252409	NA	0.597894
FOXP3		-0.47	0.0187893	0.252409	NA	0.597894
FAM118A		-0.47	0.0187893	0.252409	NA	0.597894
TRPC3		-0.469231	0.0190045	0.253511	NA	0.596002
PTPRA		-0.469231	0.0190045	0.253511	NA	0.596002
OMA1		-0.469231	0.0190045	0.253511	NA	0.596002
AGFG1		-0.469231	0.0190045	0.253511	NA	0.596002
ACHE		0.469231	0.0190045	0.253511	NA	0.596002
TLE7		-0.465451	0.0190422	0.253706	NA	0.59567
SP7		0.468462	0.0192217	0.254625	NA	0.594099
SLC17A5		0.468462	0.0192217	0.254625	NA	0.594099
MT-CO1		0.468462	0.0192217	0.254625	NA	0.594099
HCCS		-0.468462	0.0192217	0.254625	NA	0.594099
BMP6		0.468462	0.0192217	0.254625	NA	0.594099
GUCA1B		-0.467692	0.019441	0.255963	NA	0.591824
DLA-DQA1		-0.467692	0.019441	0.255963	NA	0.591824
CFAP45		-0.467692	0.019441	0.255963	NA	0.591824
THEMIS		-0.463935	0.0194882	0.256249	NA	0.591339
TLCD4		0.466923	0.0196623	0.257296	NA	0.589567
HOXB6		0.466923	0.0196623	0.257296	NA	0.589567
FBXO25		-0.466923	0.0196623	0.257296	NA	0.589567
CAP2		-0.466923	0.0196623	0.257296	NA	0.589567
ANKRD34A		-0.466923	0.0196623	0.257296	NA	0.589567
SLCO3A1		0.466154	0.0198857	0.258626	NA	0.587328
SBF2		-0.466154	0.0198857	0.258626	NA	0.587328
PDCD2		0.466154	0.0198857	0.258626	NA	0.587328
ESPN		-0.466154	0.0198857	0.258626	NA	0.587328
COPS7B		-0.466154	0.0198857	0.258626	NA	0.587328
COA7		-0.466154	0.0198857	0.258626	NA	0.587328
C35H6orf201		-0.466154	0.0198857	0.258626	NA	0.587328
OPN1LW		0.462494	0.0199204	0.258831	NA	0.586984
CNKSR1		0.465385	0.0201112	0.259952	NA	0.585107
HACD2		-0.465385	0.0201112	0.259952	NA	0.585107
FBXO5		-0.465385	0.0201112	0.259952	NA	0.585107
ADAM17		-0.465385	0.0201112	0.259952	NA	0.585107
TEX9		-0.463846	0.0205685	0.262591	NA	0.58072
GCGR		-0.463846	0.0205685	0.262591	NA	0.58072
FAM181A		0.463846	0.0205685	0.262591	NA	0.58072
PDK2		0.463077	0.0208004	0.263905	NA	0.578553
HLA-DQB2		-0.463077	0.0208004	0.263905	NA	0.578553
DOCK3		0.463077	0.0208004	0.263905	NA	0.578553
PAX2		-0.459035	0.0209889	0.264961	NA	0.576818
JPH1		-0.458934	0.0210207	0.265138	NA	0.576529
PGD		0.462308	0.0210344	0.265214	NA	0.576404
PCYT1B		0.462308	0.0210344	0.265214	NA	0.576404
PBX3		0.462308	0.0210344	0.265214	NA	0.576404
FICD		0.462308	0.0210344	0.265214	NA	0.576404
DNAJB12		0.462308	0.0210344	0.265214	NA	0.576404
PDZRN3		-0.462308	0.0210344	0.265214	NA	0.576404
MEST		-0.462308	0.0210344	0.265214	NA	0.576404
FAM184B		-0.462308	0.0210344	0.265214	NA	0.576404
B4GALNT4		-0.462308	0.0210344	0.265214	NA	0.576404
ADAMTS17		-0.462308	0.0210344	0.265214	NA	0.576404
VWA3B		-0.458815	0.0210585	0.265348	NA	0.576184
RNF180		-0.458815	0.0210585	0.265348	NA	0.576184
ARSH		-0.458165	0.0212649	0.266488	NA	0.574323
TBC1D30		0.461538	0.0212705	0.266519	NA	0.574272
TAF4		0.461538	0.0212705	0.266519	NA	0.574272
SRPRA		0.461538	0.0212705	0.266519	NA	0.574272
SPOCD1		0.461538	0.0212705	0.266519	NA	0.574272
PTX3		-0.461538	0.0212705	0.266519	NA	0.574272
POGZ		-0.461538	0.0212705	0.266519	NA	0.574272
MT-ND4		0.461538	0.0212705	0.266519	NA	0.574272
KREMEN1		0.461538	0.0212705	0.266519	NA	0.574272
KCNQ1		0.461538	0.0212705	0.266519	NA	0.574272
COQ5		-0.461538	0.0212705	0.266519	NA	0.574272
ANKZF1		-0.461538	0.0212705	0.266519	NA	0.574272
LYZF2		-0.457419	0.0215039	0.267792	NA	0.572202
ATP2C2		0.460769	0.0215088	0.267819	NA	0.572158
TUBGCP3		-0.46	0.0217493	0.269115	NA	0.570062
PELI3		0.46	0.0217493	0.269115	NA	0.570062
NEK10		-0.46	0.0217493	0.269115	NA	0.570062
TMEM140		0.459231	0.021992	0.270407	NA	0.567982
PLSCR1		0.459231	0.021992	0.270407	NA	0.567982
NUSAP1		-0.459231	0.021992	0.270407	NA	0.567982
KIF26A		0.459231	0.021992	0.270407	NA	0.567982
HDAC5		-0.459231	0.021992	0.270407	NA	0.567982
GRIP1		-0.459231	0.021992	0.270407	NA	0.567982
EME1		-0.459231	0.021992	0.270407	NA	0.567982
CAAP1		-0.459231	0.021992	0.270407	NA	0.567982
ANKRD54		0.459231	0.021992	0.270407	NA	0.567982
LRRTM1		0.455735	0.0220513	0.270719	NA	0.567481
SLC26A1		0.458462	0.022237	0.271694	NA	0.56592
SLAMF1		-0.458462	0.022237	0.271694	NA	0.56592
RSPRY1		-0.458462	0.022237	0.271694	NA	0.56592
RBBP5		-0.458462	0.022237	0.271694	NA	0.56592
POLH		-0.458462	0.022237	0.271694	NA	0.56592
SARDH		-0.457692	0.0224842	0.272976	NA	0.563875
RASD2		0.457692	0.0224842	0.272976	NA	0.563875
GAR1		-0.457692	0.0224842	0.272976	NA	0.563875
ARMCX4		-0.457692	0.0224842	0.272976	NA	0.563875
ZNF608		-0.456923	0.0227336	0.274254	NA	0.561847
TRIM55		0.456923	0.0227336	0.274254	NA	0.561847
TES		-0.456923	0.0227336	0.274254	NA	0.561847
PNMA1		0.456923	0.0227336	0.274254	NA	0.561847
EXTL3		-0.456923	0.0227336	0.274254	NA	0.561847
ECHDC2		0.456923	0.0227336	0.274254	NA	0.561847
COPG2		-0.456923	0.0227336	0.274254	NA	0.561847
MYL4		-0.453426	0.0228204	0.274695	NA	0.561149
VDR		-0.456154	0.0229853	0.275527	NA	0.559836
CAPS		0.456154	0.0229853	0.275527	NA	0.559836
ZC4H2		-0.455385	0.0232392	0.276795	NA	0.557841
SUN2		0.455385	0.0232392	0.276795	NA	0.557841
MOB3C		-0.455385	0.0232392	0.276795	NA	0.557841
C25H2orf72		0.455385	0.0232392	0.276795	NA	0.557841
ATP5PB		-0.455385	0.0232392	0.276795	NA	0.557841
ACO2		0.455385	0.0232392	0.276795	NA	0.557841
FOXI1		-0.451886	0.0233452	0.27732	NA	0.557019
RNF38		-0.454615	0.0234955	0.278059	NA	0.555863
PARD6A		0.454615	0.0234955	0.278059	NA	0.555863
HPS1		0.454615	0.0234955	0.278059	NA	0.555863
FARP2		0.454615	0.0234955	0.278059	NA	0.555863
DMKN		-0.454615	0.0234955	0.278059	NA	0.555863
SPIDR		-0.453846	0.0237541	0.279317	NA	0.553902
PRDM8		-0.453846	0.0237541	0.279317	NA	0.553902
DCTN5		-0.453846	0.0237541	0.279317	NA	0.553902
ROBO4		0.453846	0.0237541	0.279317	NA	0.553902
MAST2		0.453846	0.0237541	0.279317	NA	0.553902
ZFP36L2		-0.453077	0.024015	0.280571	NA	0.551957
SMTNL2		-0.453077	0.024015	0.280571	NA	0.551957
PNPLA4		0.453077	0.024015	0.280571	NA	0.551957
MCM4		-0.453077	0.024015	0.280571	NA	0.551957
EBNA1BP2		-0.453077	0.024015	0.280571	NA	0.551957
CDKN2D		0.453077	0.024015	0.280571	NA	0.551957
BTBD16		-0.453077	0.024015	0.280571	NA	0.551957
LINC00672		0.449615	0.024137	0.281152	NA	0.55106
PCARE		-0.449424	0.0242046	0.281472	NA	0.550565
KBTBD13		0.449326	0.0242392	0.281635	NA	0.550313
ZNF467		0.452308	0.0242782	0.28182	NA	0.550029
VAMP8		0.452308	0.0242782	0.28182	NA	0.550029
STRADB		-0.452308	0.0242782	0.28182	NA	0.550029
SMU1		-0.452308	0.0242782	0.28182	NA	0.550029
PFN2		-0.452308	0.0242782	0.28182	NA	0.550029
HOXB3		0.452308	0.0242782	0.28182	NA	0.550029
GNPTG		0.452308	0.0242782	0.28182	NA	0.550029
DLL4		0.452308	0.0242782	0.28182	NA	0.550029
CLEC14A		0.452308	0.0242782	0.28182	NA	0.550029
ACYP1		0.452308	0.0242782	0.28182	NA	0.550029
NGF		0.448932	0.0243792	0.282294	NA	0.549298
TBATA		-0.4488	0.0244264	0.282515	NA	0.548958
ZNF572		-0.451538	0.0245438	0.283063	NA	0.548117
TEX2		0.451538	0.0245438	0.283063	NA	0.548117
SLC25A42		0.451538	0.0245438	0.283063	NA	0.548117
CTSO		-0.451538	0.0245438	0.283063	NA	0.548117
BIRC7		0.448008	0.0247105	0.283835	NA	0.546933
DYRK4		-0.447927	0.0247395	0.283969	NA	0.546729
TMCO3		0.450769	0.0248118	0.284302	NA	0.54622
SUCLG2		-0.450769	0.0248118	0.284302	NA	0.54622
SLC5A2		0.450769	0.0248118	0.284302	NA	0.54622
[truncated: 13,014 more rows]

## Sheet: Supplementary Data 4
Supplementary Data 4. Pathways or gene sets enriched in MTC and FTC tumors.
Enrichment category	Description	Source	Normalized Enrichement Score (NES)	p value	Adjusted p value	Core enrichment genes
Enriched in MTC	KRAS.KIDNEY_UP.V1_UP	Oncogenic Signature	-2.12	0.0001	0.0001	GRIK2/GPM6A/ZNF536/NMNAT2/ADCY1/DLGAP2/PNMA2/SLC1A3/KCNJ8/SATB1/NOL4/GPR37/SLC12A5/SV2B/GABRR2/CPE/SCN2A/PCP4/SCG5/SNAP91/ARPP21/GCGR/SCG3/RTN1/NRXN1/SNAP25/CALB1/CHGB
Enriched in MTC	CAHOY_NEURONAL	Oncogenic Signature	-2.26	0.0001	0.0001	KIAA0319/SYT13/DMTN/SYT5/HPCA/RGS4/SLC6A17/KCNIP4/CALN1/EPHA7/SATB2/SV2B/SLC35F4/SIDT1/KRT222/PPFIA2/AMER3/SST/JPH4/GABRD/CALB1/SYT4/SCG2
Enriched in MTC	KRAS.50_UP.V1_UP	Oncogenic Signature	-2.13	0.0003	0.0003	SCG5/SNAP91/SCG3/SNAP25/CALB1/CHGB
Enriched in MTC	KRAS.600_UP.V1_UP	Oncogenic Signature	-1.96	0.0007	0.0007	PLEKHS1/DLGAP2/REEP2/SEMA3A/PNMA2/KCNJ8/SATB1/NOL4/GPR37/RUBCNL/CTNNA2/KCNH2/SCN2A/PCP4/MAPK10/SCG5/SNAP91/TAGLN3/SCG3/KCNK3/ST18/ANKRD34C/RTN1/SNAP25/CALB1/CHGB
Enriched in MTC	KRAS.300_UP.V1_UP	Oncogenic Signature	-2.03	0.0008	0.0008	KCNH2/SCN2A/PCP4/MAPK10/SCG5/SNAP91/SCG3/RTN1/SNAP25/CALB1/CHGB
Enriched in MTC	IL21_UP.V1_UP	Oncogenic Signature	-2.01	0.0009	0.0009	HOXB2/ABCC8/GRIA4/CLSTN3/DPYSL4/MYH15/PCDHA5/GPR85/ELOVL4/GABRB3/CCKAR/SST/PTPRN/ST8SIA3
Enriched in FTC	MEL18_DN.V1_UP	Oncogenic Signature	2.2	0.0012	0.0012	KCNJ15/GDF5/SLC6A9/WNT5B/VEGFC/PTHLH/CA12/ITGB8/VLDLR/COL13A1/TGFBR3/CLDN1/SLCO2A1/F3/CACNG4/PIEZO1/KCNN3/GPR3/CCN4
Enriched in MTC	KRAS.600.LUNG.BREAST_UP.V1_UP	Oncogenic Signature	-1.84	0.0041	0.0041	SYP/NTRK1/CTNNA2/TSPAN1/NCAM1/TMEM176B/KCNH2/MAPK10/SCG5/SNAP91/TAGLN3/OGDHL/SNAP25/CALB1
Enriched in MTC	WP_SYNAPTIC_VESICLE_PATHWAY	WikiPathway	-2.27	0.0003	0.0096	CLTCL1/CACNA1B/SLC1A3/SYN1/RIMS1/SYP/STX1B/CACNA1A/CPLX3/UNC13A/SLC18A1/CPLX2/SNAP25
Enriched in MTC	WP_BRAINDERIVED_NEUROTROPHIC_FACTOR_BDNF_SIGNALING_PATHWAY	WikiPathway	-2.14	0.0004	0.0096	GRIP1/SHC3/GRIN1/ACACB/SYN1/LINGO1/MAPT/KCNN2/NTRK1/NCAM1/CAMK4/MAPK10/GRIA1/GABRB3
Enriched in FTC	BMI1_DN_MEL18_DN.V1_UP	Oncogenic Signature	1.84	0.0114	0.0114	ADM2/GDF5/NKAIN1/SLC6A9/ITGB6/WNT5B/TIMP3/VEGFC/PTHLH/KRT75/ITGB8/VLDLR/PSAT1/COL13A1/CLDN1/F3/PIEZO1/KCNN3
Enriched in MTC	HALLMARK_PANCREAS_BETA_CELLS	Hallmark	-2.22	0.0004	0.0133	SST/PCSK1/PCSK2/FOXA2/ISL1/SCGN
Enriched in MTC	PRC2_SUZ12_UP.V1_UP	Oncogenic Signature	-1.71	0.0136	0.0136	PCBP3/SPTB/SCG5/DNAJC12/PRKG2/SST/BMP3/ST18/MYT1/SEMA3E
Enriched in FTC	BMI1_DN.V1_UP	Oncogenic Signature	1.78	0.0146	0.0146	ANPEP/GDF5/B4GALNT1/KCNC4/MMP3/ITGB6/TIMP3/VEGFC/PTHLH/GPRC5A/ITGB8/VLDLR/COL13A1/CLDN1/SLCO2A1/F3/PIEZO1/CD82/PANX1/CSPG5
Enriched in MTC	KRAS.600_UP.V1_DN	Oncogenic Signature	-1.69	0.0154	0.0154	CNGB1/CSDC2/MX2/CACNA1I/LFNG/DPT/HOXB8/PLBD1/CCDC33/ABCB1/PPFIA3/C1QL1/HAAO/SIDT1/NRXN3/SCN7A/WNT16/PNMT/CALCB/SCGN
Enriched in MTC	KRAS.LUNG.BREAST_UP.V1_UP	Oncogenic Signature	-1.73	0.0169	0.0169	CTNNA2/TSPAN1/SCG5/SNAP91/TAGLN3/SNAP25/CALB1
Enriched in MTC	KRAS.BREAST_UP.V1_UP	Oncogenic Signature	-1.72	0.0171	0.0171	TMEM176A/SYP/PDE3B/CTNNA2/SCG5/TAGLN3/WNT16/KCNK3/SNAP25/CALB1
Enriched in FTC	CSR_LATE_UP.V1_DN	Oncogenic Signature	1.74	0.0198	0.0198	MME/SLC22A18/GFRA1/PGF/FADS2/SCD/ITGB8/FADS1/TP53INP1/MAMLD1/PDE5A/ME1/COL8A2/RCAN2/PAMR1/PYROXD2/DKK2/FAM131C/CHL1/IGDCC4
Enriched in MTC	BMI1_DN_MEL18_DN.V1_DN	Oncogenic Signature	-1.67	0.0204	0.0204	NMNAT2/REEP2/MAOB/GAS2/TMEM176A/ASPHD1/TSPAN1/TMEM176B/PCP4/GPX3/OGDHL/CCKAR/PCSK1/SEMA3E
Enriched in FTC	WP_THYROID_HORMONES_PRODUCTION_AND_PERIPHERAL_DOWNSTREAM_SIGNALING_EFFECTS	WikiPathway	2.11	0.0012	0.0206	DUOX2/DUOXA2/SLC5A5/IYD/TPO/PPARGC1A/TG/PAX8
Enriched in FTC	WP_SMALL_CELL_LUNG_CANCER	WikiPathway	2.22	0.0015	0.0212	LAMB4/COL4A3/LAMB1/COL4A4/COL4A6/COL4A5/RXRG
Enriched in MTC	GOMF_SNARE_BINDING	GOMF	-2.24	0.0001	0.0223	SYT13/SYT5/SYT7/STXBP5L/KCNB1/STX1B/CACNA1A/SNAP91/SNCA/CPLX3/UNC13A/CPLX2/SNAP25/SYT4
Enriched in FTC	PDGF_UP.V1_DN	Oncogenic Signature	1.67	0.0304	0.0304	LRP2/SLC13A2/CBLN1/SLC22A18/ITGB6/KIAA1217/TIMP3/COL4A5
Enriched in FTC	MTOR_UP.V1_UP	Oncogenic Signature	1.62	0.0332	0.0332	ALPK2/DUOXA1/LIPG/TG/NKAIN1/TMPRSS4/ADRA2B/SERPINB5/DHCR24
Enriched in FTC	CAHOY_ASTROGLIAL	Oncogenic Signature	1.61	0.0368	0.0368	DEFB1/LRP2/CP/LBP/GNA14/COL4A6/COL8A1/ADGRG6/VLDLR/LTBP2
Enriched in MTC	PTEN_DN.V1_DN	Oncogenic Signature	-1.57	0.0369	0.0369	OLFM1/KRT14/GPM6A/TPPP3/PON3/TMPRSS6/TENM1/TMEM262/SV2C/SV2B/HAAO/BMERB1/GALNT14/WNT16/ANKRD34C/B3GALT5/PAH/CPLX2/ST8SIA3
Enriched in MTC	DCA_UP.V1_UP	Oncogenic Signature	-1.61	0.0393	0.0393	MAPK8IP2/GPA33/RIMS2/ELAVL4/GRIA1/WNT16/PNMT/SERPINA1
Enriched in MTC	KRAS.600.LUNG.BREAST_UP.V1_DN	Oncogenic Signature	-1.55	0.0426	0.0426	CACNA2D3/CACNA1I/HOXB3/DPT/PLBD1/SH3GL3/FGF1/RIMS1/KCNB1/PPFIA3/THBS3/SIDT1/BBOX1/PPFIA2/SCN7A/GRIA1/PCSK2/CALCB
Enriched in FTC	REACTOME_INTEGRIN_CELL_SURFACE_INTERACTIONS	Reactome	2.29	0.001	0.07	COL23A1/COL4A3/COL4A4/ITGB6/COL4A6/COL4A5/JAM2/COL8A1/ITGB8/COL10A1/COL13A1
Enriched in MTC	REACTOME_CARDIAC_CONDUCTION	Reactome	-2	0.001	0.07	KCNK12/ATP1B2/KCNIP4/KCNE4/SCN1A/SLC8A2/KCNJ11/SLC8A3/KCNH2/SCN2A/SCN3A/SCN7A/KCNK3/KCNK16/ATP1A3/FXYD2
Enriched in FTC	REACTOME_COLLAGEN_CHAIN_TRIMERIZATION	Reactome	2.13	0.0019	0.0734	COL23A1/COL4A3/COL4A4/COL4A6/COL4A5/COL8A1/COL24A1/COL10A1/COL13A1
Enriched in MTC	REACTOME_INTERACTION_BETWEEN_L1_AND_ANKYRINS	Reactome	-1.93	0.0022	0.0734	KCNQ2/SCN1A/SPTB/SCN2A/SCN3A/SCN7A/NFASC
Enriched in MTC	WP_COMMON_PATHWAYS_UNDERLYING_DRUG_ADDICTION	WikiPathway	-1.82	0.0067	0.0783	ADCY1/PPP1R1A/GRIN1/GRIA4/CAMK4/PRKCB/GRIA1/DRD2
Enriched in FTC	REACTOME_EXTRACELLULAR_MATRIX_ORGANIZATION	Reactome	1.83	0.0047	0.0817	CAPN6/COL23A1/GDF5/COL4A3/LAMB1/COL4A4/MMP3/ITGB6/CAPN14/COL4A6/COL4A5/JAM2/COL8A1/ITGB4/SCUBE1/TLL1/SCUBE3/NID2/ITGB8/COL24A1/COL10A1/MATN4/LTBP2/BMP7/COL13A1
Enriched in FTC	REACTOME_TRANSPORT_OF_BILE_SALTS_AND_ORGANIC_ACIDS_METAL_IONS_AND_AMINE_COMPOUNDS	Reactome	1.94	0.0052	0.0817	SLC14A2/SLC5A7/SLC13A2/SLC14A1/SLC30A2/SLC22A18/CP/SLC6A20/SLC39A14/SLC6A9/SLC6A12/SLC39A8
Enriched in FTC	REACTOME_DEGRADATION_OF_THE_EXTRACELLULAR_MATRIX	Reactome	1.89	0.0059	0.0817	CAPN6/COL23A1/COL4A3/LAMB1/COL4A4/MMP3/CAPN14/COL4A6/COL4A5/COL8A1/SCUBE1/TLL1/SCUBE3/COL10A1/COL13A1
Enriched in FTC	REACTOME_SLC_MEDIATED_TRANSMEMBRANE_TRANSPORT	Reactome	1.8	0.0069	0.0817	SLC14A2/SLC5A5/SLC28A3/SLC5A7/SLC13A2/SLC14A1/SLC30A2/SLC22A18/SLC4A5/CP/SLC26A7/SLC2A2/SLC38A3/SLC6A20/SLC39A14/SLC6A9
Enriched in FTC	REACTOME_COLLAGEN_BIOSYNTHESIS_AND_MODIFYING_ENZYMES	Reactome	1.96	0.0073	0.0817	COL23A1/COL4A3/COL4A4/COL4A6/COL4A5/COL8A1/TLL1/COL24A1/COL10A1/COL13A1
Enriched in MTC	REACTOME_REGULATION_OF_INSULIN_LIKE_GROWTH_FACTOR_IGF_TRANSPORT_AND_UPTAKE_BY_INSULIN_LIKE_GROWTH_FACTOR_BINDING_PROTEINS_IGFBPS	Reactome	-1.9	0.0044	0.0817	SCG3/SERPINA1/BPIFB2/PAPPA2/CHGB/SCG2
Enriched in MTC	REACTOME_PEPTIDE_HORMONE_METABOLISM	Reactome	-1.86	0.0044	0.0817	CPE/SLC30A8/PCSK1/PCSK2/ISL1/AGT
Enriched in MTC	REACTOME_TRANSMISSION_ACROSS_CHEMICAL_SYNAPSES	Reactome	-1.75	0.0066	0.0817	DLG2/CACNA2D3/SLC6A11/GRIK2/BCHE/ADCY2/GRIP1/ADCY1/CACNA1B/CHRNB2/GRIN1/SLC1A3/GRIA4/SYN1/SLC1A2/MAPT/RIMS1/PPFIA3/CAMK4/GABRR2/PRKAG3/CACNA1A/PPFIA2/GNG4/PRKCB/GRIN3A/CHRNB4/GRIA1/GABRB3/ERBB4/SNAP25
Enriched in MTC	WP_RETT_SYNDROME_CAUSING_GENES	WikiPathway	-1.81	0.0085	0.0852	SCN1A/SATB2/SRRM3/SCN2A/ACTL6B/GABRD
Enriched in MTC	REACTOME_L1CAM_INTERACTIONS	Reactome	-1.8	0.0084	0.0866	KCNQ2/SCN1A/NCAM1/SPTB/SCN2A/CNTN1/SCN3A/SCN7A/NFASC
Enriched in FTC	REACTOME_COLLAGEN_DEGRADATION	Reactome	1.88	0.0106	0.0948	COL23A1/COL4A3/COL4A4/MMP3/COL4A6/COL4A5/COL8A1/COL10A1/COL13A1
Enriched in MTC	REACTOME_PROTEIN_PROTEIN_INTERACTIONS_AT_SYNAPSES	Reactome	-1.78	0.0105	0.0948	DLG2/SYT7/LRFN2/DLGAP2/SHANK1/GRIN1/LRRC4B/GRIA4/SLITRK3/BEGAIN/PPFIA3/NRXN3/PPFIA2/GRIA1/NRXN1
Enriched in FTC	REACTOME_COLLAGEN_FORMATION	Reactome	1.87	0.0116	0.0974	COL23A1/COL4A3/COL4A4/MMP3/COL4A6/COL4A5/COL8A1/ITGB4/TLL1/COL24A1/COL10A1/COL13A1
Enriched in FTC	GOMF_TETRAPYRROLE_BINDING	GOMF	2.22	0.002	0.1164	DUOX2/TPO/DUOX1/LPO/CYP19A1/IDO2/STEAP4/FLVCR2/PTGS2/NOX5/CYP2J2/CYP21A2/GUCY1A2/CYP46A1
Enriched in FTC	GOMF_EXTRACELLULAR_MATRIX_STRUCTURAL_CONSTITUENT_CONFERRING_TENSILE_STRENGTH	GOMF	2.13	0.0022	0.1164	COL23A1/COL4A3/COL4A4/COL4A6/COL4A5/COL8A1/COL24A1/COL10A1/COL13A1
Enriched in FTC	GOMF_EXTRACELLULAR_MATRIX_STRUCTURAL_CONSTITUENT	GOMF	1.94	0.0037	0.1164	LAMB4/COL23A1/AMELX/SBSPON/COL4A3/LAMB1/COL4A4/COL4A6/COL4A5/COL8A1/NPNT/HMCN1/NID2/COL24A1/COL10A1/LTBP2/COL13A1/THSD4/ABI3BP
Enriched in MTC	GOMF_CALCIUM_DEPENDENT_PROTEIN_BINDING	GOMF	-1.89	0.0043	0.1164	SYN1/S100A2/STMN2/CPLX2/SNAP25
Enriched in MTC	GOMF_VOLTAGE_GATED_SODIUM_CHANNEL_ACTIVITY	GOMF	-1.91	0.0044	0.1164	SCN8A/HCN3/CACNA1I/SCN1A/NALCN/SCN2A/SCN3A/SCN7A/HCN4/CACNA1G
Enriched in FTC	REACTOME_METABOLISM_OF_AMINE_DERIVED_HORMONES	Reactome	1.84	0.015	0.1181	DUOX2/SLC5A5/IYD/TPO/DUOX1
Enriched in FTC	WP_LNCRNA_IN_CANONICAL_WNT_SIGNALING_AND_COLORECTAL_CANCER	WikiPathway	1.79	0.0159	0.126	NOTUM/TFAP2A/NKD2/WNT5B/FZD7/WNT5A/SERPINF1/TCF7/SFRP1/LEF1/TCF7L2
Enriched in FTC	WP_MALIGNANT_PLEURAL_MESOTHELIOMA	WikiPathway	1.64	0.0162	0.126	CDH16/NOTUM/FGFR2/PPARGC1A/AMOT/COL4A3/CDH3/AREG/LAMB1/COL4A4/MMP3/WNT5B/COL4A6/PGF/COL4A5/FGF10/FZD7/VEGFC/ITGB4/MAP3K6/WNT5A/PAK6/SERPINF1/TCF7
Enriched in MTC	WP_PHOSPHODIESTERASES_IN_NEURONAL_FUNCTION	WikiPathway	-1.69	0.0185	0.1296	ADCY2/ADCY1/GRIN1/PDE3B/PDE4C/GRIA1/DRD2
Enriched in MTC	GOMF_VOLTAGE_GATED_CATION_CHANNEL_ACTIVITY	GOMF	-1.79	0.0061	0.1388	KCNJ12/KCNJ16/KCNC1/KCNA6/ABCC9/KCNE2/HCN3/KCNJ6/KCNMA1/CACNA2D3/KCNQ5/CACNA1I/KCNT1/CACNA1B/KCNH1/ABCC8/GRIN1/KCNT2/KCNJ8/KCNE4/KCNQ2/KCNN2/KCNJ11/KCNB1/KCNH5/CACNA1A/KCNH2/HCN4/GRIN3A/KCNK3/CACNA1G/LRRC55/SNAP25
Enriched in MTC	GOMF_PHOSPHATIDYLINOSITOL_BISPHOSPHATE_BINDING	GOMF	-1.84	0.0074	0.1473	SYT5/LAPTM4B/SYT7/GSDME/GRAMD2A/KCNH1/MAPT/AMER3/SNAP91/PIRT/CLVS2
Enriched in MTC	REACTOME_MUSCLE_CONTRACTION	Reactome	-1.65	0.0203	0.151	KCNK12/ATP1B2/KCNIP4/KCNE4/SCN1A/SLC8A2/KCNJ11/SLC8A3/KCNH2/SCN2A/SCN3A/SCN7A/KCNK3/KCNK16/ATP1A3/FXYD2
Enriched in MTC	REACTOME_ACTIVATION_OF_NMDA_RECEPTORS_AND_POSTSYNAPTIC_EVENTS	Reactome	-1.67	0.0233	0.1646	DLG2/ADCY1/GRIN1/GRIA4/MAPT/CAMK4/PRKAG3/GRIN3A/GRIA1/ERBB4
Enriched in MTC	HALLMARK_KRAS_SIGNALING_UP	Hallmark	-1.74	0.0113	0.1693	SATB1/TMEM176A/ABCB1/SERPINA3/TSPAN1/TMEM176B/CPE/PCP4/SCG5/SNAP91/PRKG2/SCG3/SNAP25
Enriched in FTC	REACTOME_ASSEMBLY_OF_COLLAGEN_FIBRILS_AND_OTHER_MULTIMERIC_STRUCTURES	Reactome	1.69	0.0257	0.1723	COL4A3/COL4A4/MMP3/COL4A6/COL4A5/COL8A1/ITGB4/TLL1/COL24A1/COL10A1
Enriched in MTC	HALLMARK_SPERMATOGENESIS	Hallmark	-1.74	0.018	0.1795	CAMK4/SCG5/SNAP91/SCG3/CFTR/CLGN
Enriched in FTC	GOMF_ANTIOXIDANT_ACTIVITY	GOMF	1.83	0.0136	0.1869	DUOX2/MT3/TPO/DUOX1/LPO
Enriched in FTC	GOMF_CYTOKINE_BINDING	GOMF	1.81	0.0155	0.1869	UCMA/IL1R2/IL1RAPL1/GDF5/IL1R1/PRLR/SCUBE3/TWSG1/TGFBR3
Enriched in FTC	GOMF_SYMPORTER_ACTIVITY	GOMF	1.66	0.0188	0.1869	SLC5A5/SLC28A3/SLC5A7/SLC13A2/SLC22A18/SLC4A5/SLC38A3/SLC6A20/SLC39A14/SLC6A9/SLC24A4/SLC6A12/SLC39A8/SLC34A2/SLC12A7/SLC18A2/SLC16A2/SLC16A5/MFSD2A/SLC2A10/SLC12A8
Enriched in MTC	GOMF_PHOSPHATIDYLINOSITOL_PHOSPHATE_BINDING	GOMF	-1.76	0.0113	0.1869	SYT5/LAPTM4B/PLA2G4A/SYT7/GSDME/GRAMD2A/KCNH1/MAPT/RUBCNL/AMER3/SNAP91/PIRT/CLVS2
Enriched in MTC	GOMF_TRANSMEMBRANE_TRANSPORTER_BINDING	GOMF	-1.76	0.0133	0.1869	ABCC8/KCNE4/RIMS1/KCNJ11/KCNB1/KCNH5/RIMS2/DPP10/CASR/PIRT/LRRC55
Enriched in MTC	GOMF_HORMONE_ACTIVITY	GOMF	-1.76	0.0145	0.1869	VGF/INSL6/SST/CALCA/CALCB/AGT/CHGB
Enriched in MTC	GOMF_UDP_GLYCOSYLTRANSFERASE_ACTIVITY	GOMF	-1.71	0.0167	0.1869	GYS2/GALNT13/GALNT14/B3GALT1/B3GALT5/GALNT9
Enriched in MTC	GOMF_VOLTAGE_GATED_POTASSIUM_CHANNEL_ACTIVITY	GOMF	-1.69	0.0181	0.1869	KCNJ12/KCNJ16/KCNC1/KCNA6/ABCC9/KCNE2/HCN3/KCNJ6/KCNMA1/KCNQ5/KCNT1/KCNH1/ABCC8/KCNT2/KCNJ8/KCNE4/KCNQ2/KCNN2/KCNJ11/KCNB1/KCNH5/KCNH2/HCN4/KCNK3/LRRC55/SNAP25
Enriched in MTC	GOMF_PHOSPHATIDYLINOSITOL_BINDING	GOMF	-1.69	0.0217	0.1934	DPEP1/SYT5/LAPTM4B/PLA2G4A/SYT7/GSDME/GRAMD2A/KCNH1/SNX10/MAPT/RUBCNL/AMER3/SNAP91/PIRT/CLVS2
Enriched in MTC	GOMF_POTASSIUM_CHANNEL_ACTIVITY	GOMF	-1.65	0.0219	0.1934	KCNJ12/KCNJ16/KCNC1/KCNA6/ABCC9/KCNE2/HCN3/KCNJ6/KCNMA1/GRIK2/KCNQ5/KCNT1/KCNK12/KCNH1/ABCC8/KCNIP4/KCNT2/KCNJ8/KCNE4/KCNQ2/KCNN2/KCNJ11/KCNB1/KCNH5/KCNH2/HCN4/KCNK3/KCNK16/LRRC55/SNAP25
Enriched in MTC	WP_CALCIUM_REGULATION_IN_CARDIAC_CELLS	WikiPathway	-1.58	0.033	0.2097	RGS17/ARRB1/GNAZ/RGS2/ADRB2/ADCY2/GNAO1/ADCY1/ATP1B2/CACNA1B/RGS4/PRKCQ/PKIA/ADRB1/KCNB1/SLC8A3/CAMK4/CACNA1A/GNG4/PRKCB/RGS9/FXYD2
Enriched in FTC	WP_NCRNAS_INVOLVED_IN_WNT_SIGNALING_IN_HEPATOCELLULAR_CARCINOMA	WikiPathway	1.62	0.0375	0.2142	NOTUM/NKD2/WNT5B/FZD7/WNT5A/SERPINF1/TCF7/SFRP1/LEF1/TCF7L2
Enriched in MTC	WP_THERMOGENESIS	WikiPathway	-1.59	0.0398	0.2142	MAPK13/ADCY2/DPF3/CPT1C/ADCY1/ACSL6/PRKAG3/PRKG2/ACTL6B
Enriched in FTC	GOMF_SOLUTE_CATION_SYMPORTER_ACTIVITY	GOMF	1.58	0.0399	0.2243	SLC5A5/SLC28A3/SLC5A7/SLC13A2/SLC4A5/SLC6A20/SLC39A14/SLC6A9/SLC6A12/SLC39A8/SLC34A2/SLC12A7/SLC18A2
Enriched in FTC	GOMF_SOLUTE_SODIUM_SYMPORTER_ACTIVITY	GOMF	1.57	0.0406	0.2243	SLC5A5/SLC28A3/SLC5A7/SLC13A2/SLC4A5/SLC6A20/SLC6A9/SLC6A12/SLC34A2
Enriched in MTC	GOMF_AMINO_ACID_BINDING	GOMF	-1.64	0.0287	0.2243	CPS1/GRIN1/SLC1A3/GRM7/DDC/GRIN3A/CASR
Enriched in MTC	GOMF_POTASSIUM_ION_TRANSMEMBRANE_TRANSPORTER_ACTIVITY	GOMF	-1.59	0.03	0.2243	KCNJ12/KCNJ16/KCNC1/KCNA6/ABCC9/KCNE2/HCN3/KCNJ6/KCNMA1/GRIK2/KCNQ5/KCNT1/KCNK12/KCNH1/ABCC8/KCNIP4/KCNT2/KCNJ8/KCNE4/KCNQ2/KCNN2/KCNJ11/SLC12A5/KCNB1/KCNH5/KCNH2/HCN4/KCNK3/KCNK16/ATP1A3/LRRC55/SNAP25
Enriched in MTC	GOMF_CALMODULIN_BINDING	GOMF	-1.62	0.0301	0.2243	KCNQ5/SYT7/ADCY1/RGS4/KCNH1/GRIN1/KCNQ2/KCNN2/SLC8A2/KCNH5/SLC8A3/MAP6/CAMK4/MYH15/PCP4/ARPP21/UNC13A
Enriched in MTC	GOMF_GLYCOSYLTRANSFERASE_ACTIVITY	GOMF	-1.6	0.0329	0.2243	GYS2/GALNT13/GALNT14/B3GALT1/B3GALT5/ST8SIA3/GALNT9
Enriched in MTC	GOMF_PEPTIDE_RECEPTOR_ACTIVITY	GOMF	-1.61	0.036	0.2243	PRLHR/GPR37/GUCY2C/AVPR2/SORCS3/LGR5/NTSR2/GCGR/CCKAR/AVPR1B
Enriched in MTC	GOMF_TRANSMITTER_GATED_CHANNEL_ACTIVITY	GOMF	-1.61	0.0377	0.2243	CHRNB2/GRIN1/GRIA4/GABRR2/GRIN3A/CHRNB4/GRIA1/GABRB3/GABRD
Enriched in MTC	GOMF_NEUROTRANSMITTER_RECEPTOR_ACTIVITY	GOMF	-1.6	0.0379	0.2243	CHRNB2/GRIN1/ADRB1/GRIA4/GABRR2/GRIN3A/CHRNB4/GRIA1/GABRB3/GABRD/DRD2
Enriched in MTC	GOMF_HEXOSYLTRANSFERASE_ACTIVITY	GOMF	-1.58	0.0419	0.2243	GYS2/GALNT13/GALNT14/B3GALT1/B3GALT5/GALNT9
Enriched in MTC	GOMF_CLATHRIN_BINDING	GOMF	-1.59	0.042	0.2243	CEMIP/SYT11/STON2/SYT3/SYT13/SYT5/SYT7/CLTCL1/TRPC5/DNER/CALY/SNAP91/SYT4
Enriched in MTC	GOMF_ORGANIC_ACID_BINDING	GOMF	-1.59	0.043	0.2243	GRIN1/SLC1A3/ACACB/GRM7/DDC/GRIN3A/CASR
Enriched in MTC	GOMF_CHANNEL_REGULATOR_ACTIVITY	GOMF	-1.57	0.0443	0.2243	PRKCB/CFTR/DPP10/LRRC55/NRXN1/FXYD2
Enriched in MTC	GOMF_POSTSYNAPTIC_NEUROTRANSMITTER_RECEPTOR_ACTIVITY	GOMF	-1.58	0.0452	0.2243	CHRNB2/ADRB1/GABRR2/GRIN3A/CHRNB4/GRIA1/GABRD/DRD2
Enriched in MTC	GOMF_TRANSMEMBRANE_RECEPTOR_PROTEIN_TYROSINE_KINASE_ACTIVITY	GOMF	-1.55	0.0505	0.2435	INSRR/EPHA8/NTRK1/EPHA7/EPHA5/RET/ERBB4
Enriched in FTC	GOMF_GROWTH_FACTOR_BINDING	GOMF	1.51	0.0526	0.2457	LRP2/IL1R2/FGFR2/IL1RAPL1/NKD2/ERBB2

## Sheet: Supplementary Data 5
Supplementary Data 5. List of significant DEGs from FTC vs. Normal thyroid comparison (log2 FC>2; FDR<0.05).
Gene	Log2 fold change	p value	Adjusted p values
LPP	5.27385	1.56668e-129	7.12565e-126
ZBTB20	5.5036	1.85945e-66	3.3829e-63
C11H9orf131	6.04976	2.44307e-63	3.7039e-60
H4C8	8.50201	2.31987e-62	3.24656e-59
PTCH1	3.12396	8.09089e-59	9.81317e-56
OSGEPL1	6.13348	4.41028e-57	5.01477e-54
H4C14	6.93601	8.93411e-52	8.55464e-49
RPS25	-3.00509	1.39265e-48	1.15166e-45
H4C3	8.12432	2.29801e-39	1.44164e-36
INO80D	3.10718	2.58682e-38	1.47069e-35
H4C1	8.0628	6.34342e-38	3.39429e-35
SOCS7	2.20998	1.48771e-36	7.12259e-34
MYL5	-5.06847	1.75257e-36	8.17553e-34
H4C19	8.17773	1.92961e-36	8.77637e-34
RBMS3	4.88775	1.77181e-35	7.67488e-33
TP53INP1	4.24296	5.06752e-35	2.14403e-32
CCL19	-7.28449	7.11185e-35	2.94059e-32
IGHM	-9.69489	1.84446e-34	7.45696e-32
H1-5	7.48739	3.44409e-34	1.36214e-31
H2BC9	6.94854	1.43549e-33	5.55657e-31
PLAC8	-8.33466	1.56622e-33	5.9363e-31
H2AC21	5.77958	3.62484e-32	1.29307e-29
H4C4	9.03841	5.70452e-32	1.99581e-29
TET3	3.76233	2.46945e-31	8.47675e-29
SLC10A1	6.13692	3.43767e-31	1.13712e-28
RPS17	-2.51591	1.33652e-30	4.26583e-28
ZFHX3	3.07549	1.48831e-30	4.58931e-28
FGFBP1	-8.31648	3.31459e-30	1.00504e-27
CD3E	-7.4759	4.12506e-30	1.21044e-27
CD209	-8.41181	8.58052e-30	2.43915e-27
H4-16	6.71443	1.64089e-29	4.45564e-27
LGALS1	-4.85619	2.23246e-29	5.88625e-27
RAC2	-7.3876	7.30942e-29	1.89972e-26
ZNF652	2.3299	3.94783e-28	9.32765e-26
LRRTM2	6.26847	2.16917e-27	4.93297e-25
DCP2	4.60419	4.14166e-27	9.18894e-25
RPL32	-2.80811	2.37956e-26	4.81014e-24
CDKL5	4.16019	2.66182e-26	5.32159e-24
CD79B	-8.66711	2.9719e-26	5.87693e-24
SLC4A9	4.82396	4.13412e-26	8.00127e-24
CPE	-5.09512	4.47641e-26	8.57256e-24
RC3H1	2.79092	4.91283e-26	9.31032e-24
FLRT1	6.45472	1.1882e-25	2.20581e-23
H3C13	4.86557	2.00258e-25	3.51568e-23
RPL9	-2.63678	2.80179e-25	4.80876e-23
RPS27	-3.46238	2.83975e-25	4.82837e-23
RPS13	-2.21741	3.32299e-25	5.59771e-23
CARD11	-5.36917	3.91029e-25	6.47673e-23
DCDC2B	3.55288	8.55873e-25	1.39026e-22
CCL14	-6.1173	1.05342e-24	1.68114e-22
MZB1	-8.12345	2.17237e-24	3.26628e-22
TANC1	3.34347	2.1592e-24	3.26628e-22
GHRL	6.81375	3.31354e-24	4.86155e-22
KARS1	-2.03321	3.98444e-24	5.75309e-22
CDH19	-8.76292	7.99083e-24	1.10975e-21
IFNK	6.3225	1.2063e-23	1.65009e-21
FAT3	6.3299	1.23461e-23	1.67621e-21
CNNM3	2.96182	1.30046e-23	1.75254e-21
C9H17orf78	6.81902	1.49701e-23	2.00258e-21
MAST4	3.48478	2.23195e-23	2.96393e-21
CD3G	-7.20548	2.25632e-23	2.97458e-21
PSMA4	-3.08639	2.37866e-23	3.1133e-21
CD3D	-7.22015	2.49901e-23	3.24747e-21
SLC1A4	3.02148	8.6059e-23	1.06508e-20
GM2A	-4.51434	1.07906e-22	1.32645e-20
CHDH	-3.88809	1.38804e-22	1.68428e-20
RPS11	-2.51873	1.38867e-22	1.68428e-20
CIDEA	-6.82617	1.60208e-22	1.89264e-20
PLAAT4	-5.00589	1.69868e-22	1.98103e-20
LYVE1	-4.25864	1.75183e-22	2.03e-20
IL2RG	-7.03302	2.268e-22	2.53139e-20
CLEC2D	-7.16569	4.10623e-22	4.47333e-20
SOX4	4.1805	4.22337e-22	4.57356e-20
LCK	-5.89861	4.96725e-22	5.31583e-20
MRTFB	2.15645	1.4152e-21	1.47124e-19
FGF1	-4.31573	1.65018e-21	1.70578e-19
RPL26	-2.18938	1.9763e-21	2.01993e-19
IL2RB	-6.48063	2.30304e-21	2.32773e-19
CLEC10A	-6.46431	2.51351e-21	2.51255e-19
H3C1	5.34575	2.77906e-21	2.74779e-19
CCDC69	-4.8188	2.89996e-21	2.85183e-19
APOD	-5.36895	3.39753e-21	3.28784e-19
ABL2	2.58194	3.53482e-21	3.38468e-19
MYBPH	5.15452	4.35801e-21	4.12944e-19
SGCG	-5.86733	5.08245e-21	4.7418e-19
CD7	-6.24115	5.24892e-21	4.87212e-19
LAT	-6.41356	7.45517e-21	6.74786e-19
ITK	-6.37017	8.49571e-21	7.6516e-19
FAT1	3.05907	9.61956e-21	8.57886e-19
CIDEC	-7.01654	1.04263e-20	9.25293e-19
TMEM176B	-4.06628	1.21488e-20	1.06775e-18
GYPC	-4.24202	1.29066e-20	1.12889e-18
POU2F1	2.23485	1.52556e-20	1.32164e-18
RPL21	-2.1949	3.33845e-20	2.79891e-18
B2M	-3.5544	4.6029e-20	3.78917e-18
CCSAP	3.74919	4.72017e-20	3.8682e-18
KCNAB2	-5.93508	4.90931e-20	4.00516e-18
IGKC	-8.00273	6.19373e-20	5.00811e-18
DAB1	5.2063	8.02551e-20	6.40387e-18
EPM2AIP1	2.04995	8.28968e-20	6.58577e-18
FCER2	-5.49915	8.69547e-20	6.84834e-18
EIF3K	-2.34584	9.87194e-20	7.67522e-18
PDE3B	-5.6988	2.32258e-19	1.76061e-17
LCP2	-4.42115	2.67689e-19	2.01242e-17
CD22	-5.97119	2.91279e-19	2.17182e-17
CLEC3B	-6.41136	3.00399e-19	2.22404e-17
SIT1	-5.5377	3.15e-19	2.3108e-17
CINP	-2.31699	3.94506e-19	2.88243e-17
GATA3	-7.1087	4.24951e-19	3.09245e-17
FAM32A	-2.46672	5.25389e-19	3.77695e-17
ASXL2	2.0837	6.20276e-19	4.40808e-17
PTMA	-2.02323	7.02421e-19	4.93403e-17
CFP	-4.79492	7.74716e-19	5.40496e-17
STAB2	-5.27717	7.75406e-19	5.40496e-17
FLT3LG	-2.68325	8.98786e-19	6.21735e-17
KIF19	4.45647	9.08949e-19	6.26383e-17
FCMR	-5.28633	1.07958e-18	7.41163e-17
TDRD12	6.18053	1.16075e-18	7.93889e-17
RARRES2	-4.25756	1.32996e-18	9.02833e-17
DGKH	4.08457	1.7393e-18	1.17197e-16
KLRD1	-6.22158	2.11053e-18	1.40134e-16
SH2D1A	-7.08357	2.45462e-18	1.60636e-16
H4C13	9.24136	2.47121e-18	1.61142e-16
UBN2	2.72692	2.56932e-18	1.66942e-16
H3C6	3.38472	2.82506e-18	1.81948e-16
PVRIG	-7.52944	2.83027e-18	1.81948e-16
PLIN1	-7.85702	3.02095e-18	1.93522e-16
OR10V4	4.21671	3.49308e-18	2.20659e-16
EMP3	-3.76428	3.82877e-18	2.41027e-16
ZFP36	-3.10408	5.04208e-18	3.16312e-16
LIPE	-2.90735	5.93856e-18	3.68859e-16
LTB	-6.7914	5.96078e-18	3.68859e-16
PPP6C	-2.56774	6.03482e-18	3.70917e-16
BTBD17	5.30123	6.38541e-18	3.88528e-16
TTN	8.28253	6.99135e-18	4.21171e-16
RPL23	-2.22758	8.91892e-18	5.33756e-16
AVPR2	-5.61504	1.06425e-17	6.266e-16
CCR7	-7.77008	1.33565e-17	7.83854e-16
DLA-DOA	-5.63557	1.48628e-17	8.66664e-16
CD6	-5.68062	2.02466e-17	1.16565e-15
RPL36AL	-2.08245	2.46612e-17	1.3977e-15
AMELX	8.60602	2.75389e-17	1.55595e-15
C27H12orf71	8.37266	3.15656e-17	1.76157e-15
CD27	-5.69721	3.34247e-17	1.85962e-15
NDUFAF2	-2.52327	3.86667e-17	2.13171e-15
OSBPL3	3.37374	4.8064e-17	2.61805e-15
FER1L5	2.47295	5.01747e-17	2.72486e-15
GRID1	7.11637	5.22496e-17	2.82554e-15
TRPS1	2.94588	6.00401e-17	3.21268e-15
RETN	-4.68285	6.25699e-17	3.33822e-15
ACVR2B	3.05327	6.71456e-17	3.54081e-15
GZMB	-4.88126	7.1541e-17	3.74007e-15
CD8A	-5.48062	8.71272e-17	4.51597e-15
GALR1	4.69007	8.89206e-17	4.58281e-15
ZAP70	-5.99298	9.01394e-17	4.61946e-15
SERPIND1	4.21982	9.33581e-17	4.77096e-15
FREM2	4.36023	1.11794e-16	5.63397e-15
DEPP1	-3.77112	1.18893e-16	5.95874e-15
P2RY10	-6.7449	1.44139e-16	7.18442e-15
KCNJ13	5.59574	1.579e-16	7.80616e-15
NUP210L	2.50058	1.67846e-16	8.27542e-15
ZNF19	2.34733	2.04245e-16	9.98877e-15
OPCML	4.83254	2.12739e-16	1.03209e-14
APOBEC3Z3	-4.46735	2.20316e-16	1.06601e-14
PTX4	8.22633	2.27339e-16	1.09129e-14
TF	-5.59486	2.51399e-16	1.19418e-14
ICAM2	-3.51901	2.52752e-16	1.19748e-14
IL18BP	-3.54021	2.57682e-16	1.21766e-14
ZNF697	2.22736	2.59652e-16	1.22063e-14
BMPR1B	4.50279	2.7345e-16	1.27889e-14
H2AC7	3.82643	2.8266e-16	1.30777e-14
HCST	-4.45712	2.83219e-16	1.30777e-14
FBXL22	3.08943	3.1014e-16	1.42126e-14
TNFRSF14	-3.6786	3.09398e-16	1.42126e-14
VWA5A	-4.02937	3.37071e-16	1.53693e-14
H3C8	4.71091	4.00181e-16	1.79322e-14
AP3M2	-3.97322	4.31179e-16	1.91796e-14
SELL	-5.87617	4.38596e-16	1.9459e-14
CD74	-4.12143	4.57076e-16	2.01346e-14
ANXA3	-2.52591	4.98008e-16	2.1832e-14
RPS7	-2.26338	5.09945e-16	2.23015e-14
SORL1	2.89591	5.27805e-16	2.30273e-14
IMPG2	2.78711	5.4042e-16	2.35212e-14
CORO1A	-4.8525	5.44168e-16	2.36278e-14
GMFG	-3.28401	6.52497e-16	2.80635e-14
TMEM150C	-3.63776	6.72978e-16	2.87406e-14
TMEM170B	2.73695	6.89809e-16	2.93904e-14
TSSK4	2.83857	7.01857e-16	2.98338e-14
WAS	-4.3373	7.75464e-16	3.27332e-14
PTPN14	2.33471	8.00849e-16	3.37265e-14
MYBPC2	-4.69961	8.08378e-16	3.3965e-14
NIBAN3	-5.44862	8.62642e-16	3.61614e-14
VLDLR	3.51232	1.05709e-15	4.35106e-14
NR6A1	2.81666	1.09042e-15	4.45799e-14
GPR132	-5.47157	1.10106e-15	4.48134e-14
GRINA	-2.39795	1.20999e-15	4.89187e-14
PI3	-6.43245	1.23099e-15	4.95475e-14
TNKS	2.25157	1.37957e-15	5.51617e-14
SH3RF1	2.64346	1.39876e-15	5.58061e-14
POLN	2.80732	1.72743e-15	6.832e-14
CLMN	3.13555	1.75523e-15	6.92128e-14
SELENOP	-4.60637	1.91244e-15	7.48237e-14
ADAMTSL5	-3.33523	2.07139e-15	8.06954e-14
WNT4	3.76093	2.07953e-15	8.08397e-14
SP100	-3.46724	2.19695e-15	8.48602e-14
ANGPTL4	-3.9515	2.21705e-15	8.54552e-14
PLCH1	5.5388	2.25101e-15	8.65807e-14
PRKCQ	-5.49386	2.26788e-15	8.70456e-14
PLIN4	-4.81602	2.50652e-15	9.53794e-14
NINJ1	-2.09255	3.10057e-15	1.17518e-13
RASAL3	-3.87656	3.25017e-15	1.22677e-13
TBC1D10C	-5.28366	3.49672e-15	1.31438e-13
RHOH	-6.00487	3.58891e-15	1.34625e-13
IL16	-4.49687	3.60753e-15	1.35045e-13
TRARG1	-6.60683	3.99777e-15	1.48129e-13
KCNA1	3.48297	4.24247e-15	1.56559e-13
ETV7	-3.35319	4.27472e-15	1.57429e-13
CXCL13	-8.30805	4.33687e-15	1.58435e-13
LEAP2	3.24277	4.3867e-15	1.59934e-13
GIMAP4	-4.83809	4.98125e-15	1.79809e-13
TMOD4	-2.53538	5.06242e-15	1.82378e-13
GZMK	-5.34967	5.37677e-15	1.9296e-13
CNRIP1	-3.20403	5.91721e-15	2.10669e-13
ZACN	4.66111	6.55232e-15	2.31469e-13
LIMD2	-4.44872	6.70188e-15	2.34927e-13
SLC16A4	3.28034	6.79217e-15	2.37634e-13
BTLA	-7.46987	8.17198e-15	2.79784e-13
BEST1	6.90514	8.402e-15	2.86787e-13
JCHAIN	-5.66899	8.71931e-15	2.97061e-13
IL7R	-5.04371	8.89901e-15	3.02052e-13
ANXA6	-3.0538	9.48343e-15	3.21289e-13
FOXN3	3.29062	1.01225e-14	3.4104e-13
TMEM176A	-3.84329	1.01227e-14	3.4104e-13
CYP2W1	3.12747	1.08702e-14	3.63533e-13
CD2	-4.8377	1.16921e-14	3.89587e-13
ACVR1C	-6.09052	1.21449e-14	4.03935e-13
UBASH3A	-5.84615	1.27065e-14	4.21841e-13
PCK1	-10.5265	1.29042e-14	4.27625e-13
CA4	-5.72477	1.31062e-14	4.32742e-13
SH2D2A	-5.05264	1.35646e-14	4.46258e-13
ADM5	-3.61495	1.5603e-14	5.09633e-13
ID4	4.11259	1.55842e-14	5.09633e-13
MFSD4B	2.9409	1.64614e-14	5.34789e-13
TMEM71	-4.41025	1.79943e-14	5.83548e-13
CD19	-4.05765	1.82528e-14	5.90878e-13
UQCRB	-2.16225	1.85824e-14	5.99415e-13
H3C3	4.00065	2.02256e-14	6.48967e-13
ABCB1	-4.97214	2.24208e-14	7.14365e-13
TAP1	-2.39451	2.48091e-14	7.84959e-13
HIC2	2.97604	2.52696e-14	7.98143e-13
H3C7	7.69997	2.62307e-14	8.25632e-13
MAN1A1	-3.18016	2.89676e-14	9.03957e-13
RPL24	-2.10628	3.01328e-14	9.33913e-13
FXYD1	-4.55949	3.16107e-14	9.76391e-13
DDI1	6.61728	3.37048e-14	1.03755e-12
PAPPA	3.62674	3.75255e-14	1.15321e-12
INSYN2A	3.9288	3.96649e-14	1.21078e-12
MTRNR2L3	8.05098	3.98754e-14	1.21516e-12
GIMAP8	-4.52844	4.17236e-14	1.26936e-12
GPR182	-5.6166	4.27434e-14	1.29389e-12
DOCK3	2.3982	4.31486e-14	1.30399e-12
KIF26B	5.38609	4.48454e-14	1.35302e-12
LYZ	-3.99866	4.55985e-14	1.36893e-12
H2AC6	3.04415	4.81562e-14	1.44096e-12
ZNF516	2.93194	4.84237e-14	1.44659e-12
LSP1	-4.44685	4.86839e-14	1.45198e-12
ADAM32	4.37896	4.96417e-14	1.4733e-12
THEMIS	-6.72987	4.95825e-14	1.4733e-12
SEPTIN1	-4.80196	5.0985e-14	1.50579e-12
ALOX15	-3.21205	5.24924e-14	1.5453e-12
IFGGB2	-4.50839	5.72957e-14	1.67585e-12
CDC25B	-3.27901	5.77386e-14	1.6861e-12
RNASEH2B	-2.43162	6.31324e-14	1.83477e-12
TRAF3IP3	-2.8536	6.30659e-14	1.83477e-12
SUSD5	5.71137	6.61679e-14	1.91992e-12
COL10A1	4.8726	7.1849e-14	2.07814e-12
ISG20	-4.31665	7.35865e-14	2.12501e-12
MEST	5.05441	9.15051e-14	2.60933e-12
RHOG	-2.57273	9.50893e-14	2.70729e-12
ABCA1	2.39086	9.67938e-14	2.74294e-12
DPP4	-7.02568	1.0184e-13	2.88147e-12
SRGN	-4.14653	1.04596e-13	2.94113e-12
CD5L	-7.51246	1.06269e-13	2.98357e-12
IKZF1	-4.2708	1.28347e-13	3.56491e-12
DLA-DRA	-3.97873	1.29596e-13	3.5941e-12
C1R	-4.91638	1.38375e-13	3.82592e-12
TPC3	-3.84008	1.41011e-13	3.88698e-12
LONRF2	3.65868	1.41716e-13	3.90053e-12
CPEB3	2.94773	1.65852e-13	4.52376e-12
CACNA2D2	4.03902	1.73529e-13	4.72606e-12
VTN	-2.82893	1.82319e-13	4.95065e-12
EOMES	-6.35865	1.84948e-13	5.01453e-12
TRIM22	-5.43924	2.06539e-13	5.54212e-12
FGF7	-4.69338	2.16294e-13	5.76985e-12
MARCO	-8.78905	2.17486e-13	5.78468e-12
TET1	3.87509	2.17306e-13	5.78468e-12
JAK3	-4.04153	2.22185e-13	5.89243e-12
ECM1	-3.30424	2.35638e-13	6.22199e-12
ATP4B	7.02516	2.37655e-13	6.2571e-12
TMCO5A	8.91322	2.38966e-13	6.28254e-12
SETBP1	2.89123	2.5246e-13	6.61817e-12
AGO2	2.0056	2.90329e-13	7.54566e-12
LAX1	-4.27368	3.03914e-13	7.86502e-12
RPS24	-2.18174	3.07959e-13	7.94709e-12
CD69	-5.17138	3.24678e-13	8.34303e-12
ACAP1	-3.47614	3.45e-13	8.81543e-12
H2AC9	2.43732	3.4473e-13	8.81543e-12
SNX20	-4.17002	3.65315e-13	9.26943e-12
UBA52	-2.05314	3.76576e-13	9.52858e-12
SHANK2	5.48754	4.12552e-13	1.04099e-11
ANGPTL3	7.69155	4.21692e-13	1.06111e-11
C21H11orf42	2.19834	4.33505e-13	1.08633e-11
GRM4	6.80387	4.57717e-13	1.14385e-11
TMEM262	4.07031	5.13499e-13	1.27439e-11
DUSP4	3.63477	5.15017e-13	1.27479e-11
XAF1	-4.19735	5.20292e-13	1.2861e-11
TBX1	-3.81155	5.25788e-13	1.29792e-11
BIRC3	-4.41051	5.27001e-13	1.29915e-11
SASH3	-4.30411	5.44905e-13	1.33966e-11
MAPK3	-2.0804	5.54269e-13	1.35718e-11
VCAM1	-4.28771	5.54118e-13	1.35718e-11
GBP1	-4.03269	5.55122e-13	1.35744e-11
SLC14A2	6.42245	5.57604e-13	1.36168e-11
PIM2	-3.88759	5.73056e-13	1.39753e-11
ARHGAP45	-3.92492	6.24511e-13	1.51288e-11
SERPING1	-3.48329	6.39153e-13	1.54629e-11
CHRNA1	3.85379	6.43321e-13	1.55225e-11
CYP2B6	-5.20082	6.7211e-13	1.61528e-11
EBI3	-4.8398	7.22857e-13	1.72584e-11
TBX3	3.60345	7.21915e-13	1.72584e-11
FCHO1	-4.27538	7.34661e-13	1.75173e-11
GIMAP1	-5.20151	7.5964e-13	1.80892e-11
LCLAT1	2.4789	7.682e-13	1.82452e-11
STOML3	5.10442	7.89485e-13	1.87019e-11
MRC2	3.78122	8.76712e-13	2.06339e-11
BACE2	-2.80336	9.02714e-13	2.12184e-11
LAT2	-3.07203	1.07754e-12	2.50047e-11
ASGR2	-7.3357	1.15198e-12	2.6529e-11
CD72	-4.65945	1.15423e-12	2.65472e-11
CECR2	2.05665	1.18674e-12	2.71919e-11
PLA1A	-2.44391	1.18962e-12	2.72237e-11
CD53	-4.29644	1.19365e-12	2.72815e-11
ROBO2	-6.21348	1.20252e-12	2.74498e-11
CD52	-6.01249	1.22071e-12	2.783e-11
EAF2	-4.72476	1.26288e-12	2.87195e-11
SYNJ2	2.38631	1.298e-12	2.94079e-11
ARHGAP15	-4.40571	1.34536e-12	3.03297e-11
ZNF683	-3.4491	1.34461e-12	3.03297e-11
MFNG	-3.54296	1.39638e-12	3.12862e-11
VEGFD	-4.82618	1.48529e-12	3.3115e-11
LZTS1	3.54455	1.51103e-12	3.36477e-11
SLAMF7	-5.35329	1.57261e-12	3.48909e-11
C9H17orf99	-5.19451	1.62769e-12	3.59813e-11
CDS2	2.33085	1.65871e-12	3.65781e-11
GSTO1	-2.36484	1.70475e-12	3.75478e-11
GLRA1	4.81236	1.74667e-12	3.83546e-11
PANX2	3.73187	1.74771e-12	3.83546e-11
PGAP1	2.94365	1.83168e-12	4.00045e-11
CLMP	-3.72805	1.87263e-12	4.08499e-11
TMEM178B	5.4598	1.94398e-12	4.21034e-11
RND2	-3.67954	1.95785e-12	4.23363e-11
TRIM36	2.38549	2.05793e-12	4.43077e-11
PKHD1L1	-3.79404	2.15787e-12	4.62405e-11
H3C11	5.11701	2.1663e-12	4.63664e-11
LSM10	-2.46933	2.20618e-12	4.71093e-11
PSMB10	-2.49819	2.26807e-12	4.83739e-11
OSR1	-4.7735	2.2969e-12	4.89315e-11
MPO	-5.71274	2.42043e-12	5.13227e-11
EFCAB9	3.43634	2.48472e-12	5.23807e-11
GPIHBP1	-4.83554	2.52364e-12	5.30781e-11
TRPM5	4.75933	2.63143e-12	5.52175e-11
RPL31	-2.63107	2.70998e-12	5.6735e-11
DGAT2	-5.4093	2.80082e-12	5.85022e-11
PID1	-2.37213	2.9961e-12	6.23661e-11
C1QC	-3.95643	3.37647e-12	6.97254e-11
PRICKLE1	2.30842	3.57503e-12	7.33265e-11
STXBP6	2.80997	3.85381e-12	7.82504e-11
SPINK7	7.53267	3.88762e-12	7.88489e-11
CPA5	5.53555	3.89943e-12	7.90004e-11
GPR22	6.60131	4.03886e-12	8.16433e-11
CTSW	-4.26587	4.13504e-12	8.34021e-11
CD28	-5.05043	4.58511e-12	9.22754e-11
DLG5	2.81071	4.9993e-12	1.005e-10
EEF1A1	-2.00301	5.16312e-12	1.03336e-10
FN1	3.87983	5.19066e-12	1.03659e-10
CALML4	-2.58701	5.35431e-12	1.06577e-10
GPC4	2.57645	5.40929e-12	1.07553e-10
SIDT1	-4.70743	5.8749e-12	1.15423e-10
RBM47	3.09259	6.23638e-12	1.21737e-10
KCNJ3	-6.51224	6.41042e-12	1.24866e-10
CERKL	-4.29353	6.66396e-12	1.29389e-10
ZNF275	2.47455	6.99662e-12	1.35559e-10
LAMB1	2.56437	7.16597e-12	1.38565e-10
RASGRP2	-3.95001	7.16704e-12	1.38565e-10
MIOX	4.8642	7.6517e-12	1.47309e-10
PCOLCE	-3.27407	8.18316e-12	1.57042e-10
B3GNT4	-2.21976	8.19916e-12	1.57184e-10
SLAMF1	-5.0979	8.37637e-12	1.60243e-10
PSMB9	-3.0147	8.55333e-12	1.63285e-10
ECM2	-2.86825	8.63139e-12	1.64603e-10
GGN	2.86498	8.73171e-12	1.66167e-10
ITGA2	2.85069	8.84921e-12	1.68227e-10
RSPH4A	3.89382	8.93996e-12	1.69775e-10
CDK2AP2	-2.59876	9.01864e-12	1.71091e-10
CD300LG	-3.57415	9.40527e-12	1.775e-10
KLHL10	4.08426	9.68082e-12	1.82322e-10
GPR52	4.11912	9.77878e-12	1.83977e-10
KEL	-3.41664	9.85783e-12	1.85081e-10
VEGFA	2.374	9.96059e-12	1.86817e-10
RYR3	3.73361	1.01765e-11	1.90671e-10
DNASE1L3	-3.93221	1.04225e-11	1.94877e-10
FNDC9	5.36177	1.05287e-11	1.9646e-10
FNDC3B	2.19974	1.11258e-11	2.06331e-10
KIAA1549	2.83036	1.32302e-11	2.41907e-10
COL4A5	2.72305	1.33686e-11	2.43459e-10
OPN1SW	3.41328	1.38554e-11	2.51317e-10
VPS13D	2.3923	1.39921e-11	2.53544e-10
ZBTB37	2.49062	1.40714e-11	2.54474e-10
CCNI2	-2.57013	1.44228e-11	2.6057e-10
GRIK3	7.61807	1.45614e-11	2.62814e-10
FHL1	-3.40156	1.52753e-11	2.75424e-10
ATOX1	-2.53135	1.5404e-11	2.77195e-10
PTGES	-2.83081	1.60842e-11	2.88865e-10
MOGAT1	4.06964	1.61991e-11	2.90642e-10
KLRK1	-5.59192	1.65281e-11	2.95547e-10
MNDA	-3.12456	1.66428e-11	2.97137e-10
TCHHL1	7.02826	1.69569e-11	3.02151e-10
FGD3	-3.89912	1.73724e-11	3.08648e-10
ZNF697	6.46993	1.74355e-11	3.09468e-10
CD40LG	-4.07082	1.76212e-11	3.12155e-10
GNA14	2.48572	1.78919e-11	3.16641e-10
TNFSF11	-6.31364	1.81542e-11	3.20472e-10
TPPP3	-2.56055	1.81612e-11	3.20472e-10
LGALS9	-3.01869	1.87616e-11	3.30426e-10
ACKR1	-5.03436	1.92033e-11	3.37551e-10
RPL35A	-2.27447	2.04246e-11	3.56607e-10
CRYBA1	5.99412	2.16751e-11	3.76994e-10
CNN2	-3.34416	2.29898e-11	3.98279e-10
CAMK4	-5.08486	2.39561e-11	4.13112e-10
PTPRC	-4.67982	2.39864e-11	4.13243e-10
CMA1	-4.55247	2.5321e-11	4.33362e-10
PRKCB	-4.17913	2.66789e-11	4.53193e-10
SVOPL	7.68113	2.67343e-11	4.5371e-10
TNFRSF13C	-4.34615	2.70222e-11	4.58168e-10
IGSF22	4.05793	2.76638e-11	4.6774e-10
SCN7A	-7.01396	2.84581e-11	4.80324e-10
FCRL2	-5.99196	2.9713e-11	5.00527e-10
HTRA3	-4.32444	3.03125e-11	5.10153e-10
SLIT1	5.33437	3.06055e-11	5.14608e-10
XPNPEP2	-4.03203	3.08341e-11	5.17973e-10
CARD19	-2.26996	3.10259e-11	5.20234e-10
MED11	-2.38477	3.17861e-11	5.32e-10
CD109	-5.31737	3.61777e-11	6.01628e-10
IKZF3	-5.43562	3.75847e-11	6.23885e-10
FAM83C	2.89412	4.03589e-11	6.66289e-10
CD48	-4.25186	4.10389e-11	6.76287e-10
IL24	-3.96044	4.17779e-11	6.85979e-10
NEURL3	-4.61484	4.22603e-11	6.93275e-10
LY86	-3.72004	4.2952e-11	7.03988e-10
H2AC18	4.87761	4.77709e-11	7.75287e-10
SCAMPER	2.38233	4.81273e-11	7.78985e-10
PTPN6	-3.11645	4.95891e-11	8.01221e-10
KCTD4	6.78196	4.97957e-11	8.03845e-10
RPS28	-3.32741	5.58782e-11	8.92531e-10
RGS9BP	4.74609	5.73376e-11	9.11838e-10
CYP4B1	-6.75086	6.29503e-11	9.95874e-10
CLDN20	7.11562	6.36028e-11	1.00532e-09
PBX1	2.11287	6.88213e-11	1.0831e-09
RIMS1	2.95846	6.92115e-11	1.0883e-09
SATB1	-4.12065	6.98889e-11	1.09706e-09
ST6GALNAC1	5.22325	7.05089e-11	1.10393e-09
KRT75	6.48328	7.43703e-11	1.16039e-09
ARFGEF3	2.97352	7.48959e-11	1.16759e-09
IGF2	-4.96807	7.53985e-11	1.17442e-09
TNFAIP6	-4.31298	7.60375e-11	1.18235e-09
HRH2	-3.44497	7.64429e-11	1.18687e-09
GABRA2	5.04793	7.80503e-11	1.20934e-09
DLEC1	2.31894	8.00553e-11	1.23742e-09
PITX1	6.19587	8.1867e-11	1.26435e-09
CXCR3	-4.2562	8.32466e-11	1.28348e-09
SP140	-3.02946	8.56241e-11	1.31679e-09
GPD1	-3.73196	9.02651e-11	1.38465e-09
LPXN	-3.79851	9.37865e-11	1.43383e-09
FMO2	-6.82777	1.03105e-10	1.56144e-09
ST8SIA2	6.57401	1.03164e-10	1.56144e-09
IGLV2-33	-8.83447	1.03591e-10	1.56626e-09
OSR2	-3.79674	1.06357e-10	1.60444e-09
KXD1	-2.13531	1.0753e-10	1.62065e-09
KIF16B	2.15442	1.09591e-10	1.64912e-09
CXCL12	-3.70927	1.10906e-10	1.66753e-09
LRGUK	2.88097	1.12184e-10	1.68487e-09
TAPBPL	-2.27161	1.12244e-10	1.68487e-09
ARSI	6.64033	1.12775e-10	1.69144e-09
TBX21	-4.15568	1.1574e-10	1.73021e-09
LRG1	-3.01966	1.19551e-10	1.78425e-09
PIK3R5	-3.08991	1.19787e-10	1.78631e-09
PRTFDC1	-2.78748	1.21516e-10	1.80911e-09
TCF20	2.02288	1.23929e-10	1.84354e-09
CAPN11	4.27787	1.24433e-10	1.84952e-09
C1QB	-3.68319	1.27592e-10	1.89337e-09
SOX10	3.13805	1.28059e-10	1.89722e-09
PRF1	-4.70676	1.2877e-10	1.90619e-09
MARCHF10	6.80911	1.30861e-10	1.934e-09
NRXN1	-5.0409	1.35553e-10	1.99524e-09
TNFSF8	-3.47001	1.40489e-10	2.06455e-09
PRPH2	3.09667	1.42905e-10	2.09667e-09
IRGQ	2.10378	1.45808e-10	2.13754e-09
RAB6B	3.82686	1.46033e-10	2.13912e-09
KCND3	4.71107	1.48871e-10	2.17193e-09
FAM186A	3.77647	1.51409e-10	2.2019e-09
PTPRZ1	6.74841	1.53855e-10	2.23546e-09
PIP5K1B	2.51437	1.60457e-10	2.32606e-09
CLEC4G	-8.03652	1.61297e-10	2.33637e-09
PLPP7	-3.57087	1.62036e-10	2.34521e-09
FAM199X	2.04409	1.72588e-10	2.48212e-09
CACNA1C	3.55458	1.76142e-10	2.52762e-09
RASA3	-2.35827	1.76168e-10	2.52762e-09
PRKCH	-2.37214	1.76727e-10	2.53165e-09
KIAA1671	2.23832	1.7951e-10	2.56257e-09
CEP295NL	4.47615	1.81594e-10	2.58914e-09
THSD7B	6.29571	1.85614e-10	2.64438e-09
BANK1	-2.9629	1.89057e-10	2.68922e-09
SUSD3	-5.0392	1.98188e-10	2.81251e-09
H2AC11	4.19243	2.02419e-10	2.86807e-09
DPT	-5.58118	2.03108e-10	2.87561e-09
FERMT3	-3.6045	2.03919e-10	2.88483e-09
FEM1C	2.20248	2.12762e-10	3.0006e-09
SIGLEC15	7.05247	2.13705e-10	3.01157e-09
ATP2C2	2.75949	2.18931e-10	3.0767e-09
LMAN1L	-4.55264	2.19003e-10	3.0767e-09
CD37	-3.45788	2.20431e-10	3.09437e-09
LRRN3	4.75763	2.28246e-10	3.19667e-09
GLIS3	2.97548	2.33559e-10	3.26606e-09
REST	2.35249	2.37625e-10	3.31781e-09
MICAL3	2.5726	2.39562e-10	3.33973e-09
HIPK2	2.16385	2.55802e-10	3.54083e-09
FRMD3	-3.87281	2.56936e-10	3.54931e-09
IL18	-4.31958	2.60727e-10	3.59349e-09
A4GALT	-3.54145	2.63917e-10	3.63471e-09
DOK3	-3.44446	2.68868e-10	3.70009e-09
MEGF11	2.7858	2.73491e-10	3.76086e-09
FZD10	3.72675	2.76018e-10	3.78703e-09
IGFBP4	-3.18445	2.77488e-10	3.80432e-09
ADCY1	2.2733	2.78512e-10	3.81548e-09
PPP1R3B	2.14184	2.94823e-10	4.01476e-09
PCDHGB5	2.53558	2.97738e-10	4.05141e-09
PARP15	-2.76769	3.2028e-10	4.32902e-09
LY9	-3.66919	3.25008e-10	4.38315e-09
CBLN1	8.50341	3.31426e-10	4.4664e-09
UNC13D	-3.19493	3.338e-10	4.49173e-09
CLIC5	-3.26354	3.39102e-10	4.55297e-09
C6H16orf54	-3.34118	3.39682e-10	4.5574e-09
DLA-79	-3.3627	3.40577e-10	4.56604e-09
RGS14	-3.9963	3.47499e-10	4.64515e-09
BCAS1	-4.70123	3.54544e-10	4.73237e-09
CYP2J2	-3.57048	3.57147e-10	4.75947e-09
TAGLN2	-2.08713	3.66412e-10	4.86224e-09
LRRN4CL	-3.1179	3.68286e-10	4.88355e-09
GPM6A	-3.84572	3.72329e-10	4.92997e-09
ARHGAP4	-3.66993	3.78666e-10	5.01024e-09
FAM78A	-3.60456	3.88231e-10	5.12933e-09
NKPD1	5.73529	3.91246e-10	5.16167e-09
OMG	3.71016	3.95659e-10	5.20298e-09
SOAT2	-3.90553	3.95715e-10	5.20298e-09
BTK	-3.62108	4.0353e-10	5.30066e-09
H4C11	6.84978	4.05969e-10	5.32501e-09
GBP6	-3.06153	4.07082e-10	5.33192e-09
LAPTM5	-3.51199	4.16738e-10	5.44663e-09
RFX3	2.90935	4.17839e-10	5.4571e-09
WNT2B	3.94456	4.2985e-10	5.59389e-09
HCLS1	-3.00636	4.30704e-10	5.601e-09
PLEC	2.27377	4.50901e-10	5.82203e-09
SLC22A18	5.18448	4.56834e-10	5.88611e-09
SEC14L4	-5.00647	5.38017e-10	6.86406e-09
IRAG2	-4.06053	5.60591e-10	7.12706e-09
CLCA1	3.63534	5.70068e-10	7.22232e-09
ZHX3	2.30935	5.75076e-10	7.27563e-09
ZNRF3	2.11998	6.25287e-10	7.86711e-09
LRRC7	7.84424	6.32966e-10	7.95272e-09
LGI2	-6.32966	6.38676e-10	8.0134e-09
RC3H2	2.37518	6.70365e-10	8.38786e-09
BST2	-2.85106	6.78159e-10	8.47373e-09
TNFRSF18	-4.93638	7.06806e-10	8.79543e-09
ARHGEF28	2.62126	7.59144e-10	9.36346e-09
CLIC2	-2.55108	7.80212e-10	9.58433e-09
PIK3CD	-3.17772	8.01459e-10	9.83206e-09
OASL	-3.5423	8.06762e-10	9.87049e-09
RGS4	-2.47608	8.21289e-10	1.0028e-08
CCDC122	5.74976	8.27001e-10	1.0091e-08
SLC38A5	-3.00962	8.42031e-10	1.02606e-08
DUSP2	-5.2296	8.89762e-10	1.07916e-08
IFIT3	-2.53723	9.0098e-10	1.09059e-08
KIRREL3	4.42832	9.05371e-10	1.09517e-08
CTIF	2.40565	9.59176e-10	1.15718e-08
SNRPD2	-2.03801	9.71554e-10	1.17134e-08
RUBCNL	-3.73455	1.04773e-09	1.25569e-08
PLAC8A	-5.27058	1.05023e-09	1.25785e-08
MVB12B	2.20593	1.05158e-09	1.25865e-08
NT5C1A	8.12175	1.09897e-09	1.31192e-08
FAM110D	-3.06146	1.13662e-09	1.3533e-08
H4C7	4.35047	1.16802e-09	1.38781e-08
FHIT	-2.33252	1.20862e-09	1.43061e-08
LCOR	2.40651	1.23909e-09	1.46097e-08
ACTL10	3.21561	1.24509e-09	1.46615e-08
IRF1	-2.25956	1.25355e-09	1.4742e-08
NBEAL1	2.66936	1.25983e-09	1.48062e-08
DAPK1	2.09803	1.28828e-09	1.51015e-08
PANX3	2.94934	1.30777e-09	1.53202e-08
ARL5C	-3.46622	1.30891e-09	1.53237e-08
LNPEP	2.67787	1.31348e-09	1.53575e-08
ARHGAP30	-2.64258	1.32623e-09	1.54866e-08
DISP2	6.30043	1.33494e-09	1.55783e-08
SLC34A1	2.99656	1.35897e-09	1.58283e-08
C7	-4.60929	1.37296e-09	1.59809e-08
ADARB2	7.15812	1.38676e-09	1.61292e-08
FGL2	-3.52483	1.38747e-09	1.61292e-08
PRR29	-2.89685	1.4076e-09	1.63528e-08
ZBP1	-3.73619	1.41115e-09	1.63767e-08
SIX1	-4.37025	1.41402e-09	1.6396e-08
PDGFRA	-3.77128	1.43049e-09	1.65658e-08
CDKL1	4.38597	1.47533e-09	1.70634e-08
H1-6	3.3024	1.55719e-09	1.79417e-08
TAS1R1	3.11454	1.58546e-09	1.82097e-08
PRDM11	2.07873	1.61708e-09	1.85378e-08
MCC	2.13174	1.61998e-09	1.85594e-08
HLA-DQB2	-3.11407	1.64276e-09	1.88085e-08
SH3BGRL3	-2.1004	1.70447e-09	1.94417e-08
TNP2	2.97089	1.70729e-09	1.94616e-08
IRF5	-3.20604	1.72717e-09	1.96758e-08
CLEC16A	2.47145	1.77701e-09	2.01805e-08
TLN2	2.65365	1.79965e-09	2.04122e-08
FNDC8	3.58596	1.82476e-09	2.06583e-08
SLC7A9	7.16815	1.89487e-09	2.14254e-08
MYO1H	5.71692	1.92749e-09	2.17401e-08
BSN	2.91559	1.94734e-09	2.19504e-08
SOCS1	3.26561	2.0742e-09	2.32938e-08
GZMA	-4.24882	2.09655e-09	2.35012e-08
SLC13A4	3.92682	2.10643e-09	2.35974e-08
HECW1	8.15165	2.11724e-09	2.37039e-08
BCL2L14	-3.70649	2.12481e-09	2.37741e-08
SKIDA1	2.95315	2.14322e-09	2.39507e-08
KSR1	2.42643	2.26948e-09	2.52068e-08
OAF	-2.90491	2.32052e-09	2.56952e-08
STMN2	-5.86901	2.35226e-09	2.6015e-08
APOBEC4	6.51937	2.3992e-09	2.64859e-08
MCUB	-2.85179	2.40329e-09	2.64988e-08
KLB	-2.88177	2.40557e-09	2.65079e-08
CLEC2B	-5.29556	2.42115e-09	2.66473e-08
RADIL	-2.36675	2.47558e-09	2.72134e-08
BIN2	-3.42372	2.47763e-09	2.72196e-08
PLA2G4A	-3.25826	2.49906e-09	2.74384e-08
RASL11A	-2.6505	2.55085e-09	2.79732e-08
TNFRSF9	-4.94997	2.55054e-09	2.79732e-08
H4C12	6.96818	2.59198e-09	2.83559e-08
GCHFR	-2.18457	2.63736e-09	2.88177e-08
UBN1	2.77849	2.71929e-09	2.96773e-08
PTPN7	-3.42667	2.74587e-09	2.99315e-08
ASPA	-3.75355	2.7904e-09	3.03441e-08
ANKRD9	3.12403	2.82565e-09	3.06541e-08
CASR	-7.41955	2.87129e-09	3.11122e-08
LRP6	2.06041	2.89499e-09	3.13503e-08
TNFRSF25	-3.10344	2.94116e-09	3.1737e-08
TANC2	2.28454	3.10182e-09	3.32928e-08
CFAP99	4.22039	3.16333e-09	3.3933e-08
SLC2A3	-2.89187	3.19143e-09	3.41941e-08
SAP25	-3.03412	3.35406e-09	3.58733e-08
GRIA1	-4.22319	3.5143e-09	3.7499e-08
ABCA13	4.70124	3.51673e-09	3.75028e-08
FCER1A	-3.71615	3.65374e-09	3.88274e-08
ENOX1	2.95588	3.67862e-09	3.9069e-08
LPL	-2.98897	3.7315e-09	3.95613e-08
CACNA1E	4.09568	3.85942e-09	4.07986e-08
IGFBP5	2.90731	3.86523e-09	4.0834e-08
TAS1R3	3.30476	3.86726e-09	4.0834e-08
NDRG1	-2.22704	3.89188e-09	4.10702e-08
ANGPTL8	3.62381	3.89852e-09	4.10926e-08
FMNL1	-3.26786	3.92601e-09	4.13584e-08
PPM1E	3.06405	3.94469e-09	4.15311e-08
CHRDL2	6.57231	3.97825e-09	4.18603e-08
ARPC1B	-2.17219	4.0197e-09	4.22475e-08
MED12L	3.77046	4.042e-09	4.24574e-08
XYLB	2.10369	4.06415e-09	4.26654e-08
EPSTI1	-2.51796	4.15171e-09	4.35343e-08
GPR1	-3.17871	4.16254e-09	4.36228e-08
PPARGC1B	2.29279	4.21423e-09	4.4069e-08
RCAN2	-2.7538	4.38302e-09	4.55659e-08
TESPA1	-3.79422	4.39049e-09	4.5597e-08
CA10	-5.91737	4.55332e-09	4.69873e-08
RCSD1	-3.2113	4.60285e-09	4.74446e-08
MGST1	-4.23051	4.61864e-09	4.75804e-08
FST	-3.74472	4.74897e-09	4.884e-08
MYOC	-5.51205	4.84548e-09	4.96271e-08
SAMSN1	-3.87096	4.91385e-09	5.01952e-08
HAAO	-3.77446	5.05033e-09	5.14449e-08
SYT2	4.058	5.23346e-09	5.30136e-08
COL23A1	4.23831	5.32482e-09	5.38491e-08
RHOU	2.20793	5.36469e-09	5.4192e-08
LYN	-2.34227	5.9512e-09	5.98508e-08
PLSCR3	-2.05172	6.20535e-09	6.23379e-08
ICOS	-4.82527	6.242e-09	6.26714e-08
CD84	-3.74129	6.27373e-09	6.29206e-08
ZMAT3	2.27915	6.31065e-09	6.3256e-08
EFEMP2	-2.57428	6.37846e-09	6.39005e-08
SLC4A5	4.44423	6.46721e-09	6.46828e-08
FASLG	-4.5072	6.49379e-09	6.4913e-08
IL21R	-3.70378	6.62667e-09	6.6096e-08
TSACC	-2.91906	6.73235e-09	6.70764e-08
TMEM150B	-2.81588	7.05857e-09	7.01346e-08
RHBDL3	3.07148	7.21297e-09	7.14736e-08
DENND2C	2.96854	7.47458e-09	7.39451e-08
KCNJ8	-2.58034	7.56893e-09	7.47971e-08
PRSS53	4.18052	7.9692e-09	7.84119e-08
S100B	-2.82496	7.98012e-09	7.84769e-08
S100A5	-2.97662	8.19095e-09	8.03765e-08
TXK	-5.43995	8.24431e-09	8.08565e-08
SHLD1	-2.54402	8.3942e-09	8.22821e-08
TAS2R39	5.89496	8.58253e-09	8.39473e-08
ACAN	5.19978	8.62287e-09	8.42965e-08
BPIFB1	5.07177	8.78579e-09	8.5797e-08
FMO3	-4.18525	8.80013e-09	8.5891e-08
POU2F2	-3.6853	8.87006e-09	8.65271e-08
PDE2A	-3.06999	9.40984e-09	9.14983e-08
AIF1	-2.95938	9.55239e-09	9.27852e-08
PTAR1	2.30552	9.59615e-09	9.31605e-08
DRP2	-5.1357	9.94034e-09	9.62948e-08
KCNAB1	2.56494	9.94547e-09	9.62948e-08
DERL3	-2.03233	1.01274e-08	9.78475e-08
HDDC3	-2.0099	1.02257e-08	9.86401e-08
CRIP1	-2.66058	1.02949e-08	9.91252e-08
ITIH2	-3.24187	1.02916e-08	9.91252e-08
MYPN	4.07055	1.02929e-08	9.91252e-08
GPR87	6.1823	1.04053e-08	1.00108e-07
CARNS1	-3.17358	1.05198e-08	1.01049e-07
SCD5	-3.37142	1.05529e-08	1.01314e-07
RORA	2.71111	1.05871e-08	1.01535e-07
IRF4	-4.66429	1.09906e-08	1.05238e-07
MFAP5	-5.75052	1.10807e-08	1.06045e-07
NAV2	3.03866	1.16211e-08	1.10925e-07
CLCA4	3.31638	1.17042e-08	1.1166e-07
INAFM2	3.06704	1.2434e-08	1.18065e-07
MYOZ3	2.80564	1.27589e-08	1.2096e-07
C32H4orf36	2.55435	1.29912e-08	1.22842e-07
NFAT5	2.34425	1.30992e-08	1.23668e-07
ARNT2	2.29575	1.33678e-08	1.2601e-07
MT-ND6	2.97242	1.39047e-08	1.30194e-07
HNF4A	-3.17838	1.40458e-08	1.31245e-07
B3GALT2	3.40625	1.44987e-08	1.352e-07
GALNT13	-4.70859	1.45345e-08	1.35395e-07
SCML2	3.88936	1.46131e-08	1.36051e-07
ART4	-3.69897	1.47042e-08	1.36766e-07
GIMAP2	-3.6901	1.47308e-08	1.36873e-07
TCIM	-3.00119	1.47252e-08	1.36873e-07
RAB37	-3.3041	1.52925e-08	1.41802e-07
IDO1	-3.36779	1.56885e-08	1.45326e-07
ARHGAP39	2.16668	1.57593e-08	1.45907e-07
APOL5	-2.37399	1.59655e-08	1.47517e-07
TSPO	-2.23271	1.60948e-08	1.48561e-07
WDR38	2.80021	1.61132e-08	1.48655e-07
NRCAM	3.97682	1.70477e-08	1.56799e-07
DYNLRB2	-3.11383	1.70703e-08	1.56927e-07
CYP2A13	-5.89756	1.71128e-08	1.57239e-07
INSYN2B	5.56488	1.74341e-08	1.59708e-07
PAK3	3.95853	1.75289e-08	1.60495e-07
MGAT3	3.23243	1.76573e-08	1.61508e-07
LRIT3	3.80395	1.76953e-08	1.61775e-07
GPAT2	3.2253	1.84921e-08	1.68298e-07
HKDC1	6.02357	1.95361e-08	1.77021e-07
FLT3	-2.9054	1.97164e-08	1.78192e-07
NRARP	2.46285	1.98715e-08	1.79415e-07
ADM	-2.98427	2.00103e-08	1.80489e-07
GNAT2	2.26234	2.0303e-08	1.83039e-07
ANGPTL6	-2.21458	2.06051e-08	1.85486e-07
SLC16A3	3.97368	2.06434e-08	1.85739e-07
HEPH	6.69557	2.10828e-08	1.89132e-07
BMX	-3.08671	2.20714e-08	1.96962e-07
CCDC115	-2.24796	2.22342e-08	1.98191e-07
POU2AF1	-5.6111	2.31112e-08	2.05504e-07
TTLL2	2.85852	2.31256e-08	2.05532e-07
EXOC3L4	-4.45256	2.32469e-08	2.06408e-07
FLI1	-2.42322	2.39506e-08	2.12035e-07
HIF3A	-3.30665	2.39466e-08	2.12035e-07
NOP10	-2.2329	2.41885e-08	2.14038e-07
RND1	-2.36187	2.55038e-08	2.24693e-07
ANKRD61	2.80935	2.59945e-08	2.28683e-07
DEFB124	5.26405	2.61026e-08	2.29523e-07
BEND3	4.32612	2.64881e-08	2.32576e-07
PLXNA1	2.09675	2.65216e-08	2.32758e-07
FXYD4	3.3934	2.66442e-08	2.33534e-07
ITGB7	-3.32081	2.6643e-08	2.33534e-07
SCN4B	-4.2951	2.7157e-08	2.37876e-07
TRHR	5.16579	2.72272e-08	2.38376e-07
COL26A1	5.05326	2.76878e-08	2.42059e-07
SCARA5	-4.05323	2.92305e-08	2.54933e-07
PI16	-3.86703	2.93298e-08	2.55676e-07
INSR	2.12251	2.93748e-08	2.55701e-07
RASSF6	-6.04096	2.93565e-08	2.55701e-07
DNAH11	2.99826	2.96033e-08	2.57444e-07
GRAMD1B	2.25903	2.99566e-08	2.60144e-07
PAPLN	-2.46657	3.00073e-08	2.60208e-07
GLRA4	5.47674	3.04193e-08	2.63282e-07
ITGA3	2.5096	3.10453e-08	2.68317e-07
ATP6V0A4	4.98647	3.1616e-08	2.72731e-07
ANKLE1	-2.31888	3.19094e-08	2.75001e-07
FFAR2	-2.70696	3.26628e-08	2.81228e-07
H2AC17	5.44245	3.31937e-08	2.85664e-07
ST6GAL2	4.81711	3.38291e-08	2.90856e-07
MAB21L3	3.4352	3.39806e-08	2.92021e-07
GSDMA	-2.96868	3.42943e-08	2.94439e-07
MBOAT1	-2.69502	3.45759e-08	2.96437e-07
TP53TG5	2.59039	3.57376e-08	3.05246e-07
SYT13	5.3076	3.58678e-08	3.06214e-07
H4C9	4.10861	3.60836e-08	3.07912e-07
GNG11	-2.27462	3.67872e-08	3.12743e-07
DOCK2	-2.60866	3.7604e-08	3.18866e-07
CSTA	-4.44217	3.78378e-08	3.20476e-07
IQCN	3.66513	3.98908e-08	3.36299e-07
KIF5C	3.07244	4.04796e-08	3.40947e-07
PTPN4	2.62365	4.09927e-08	3.45109e-07
FYB1	-3.16177	4.17229e-08	3.51094e-07
CD226	-3.56597	4.1967e-08	3.52821e-07
FAM83B	4.53994	4.24494e-08	3.56548e-07
TLR6	-3.23265	4.37787e-08	3.66023e-07
ACP3	-2.63644	4.54105e-08	3.78796e-07
PCOLCE2	-3.22228	4.54084e-08	3.78796e-07
NEFH	4.93944	4.5875e-08	3.82495e-07
COLEC12	-2.26423	4.60084e-08	3.83431e-07
GRAP2	-3.64948	4.79896e-08	3.98846e-07
RGS2	-2.28303	4.8155e-08	3.99855e-07
OR1F15	4.66497	4.93005e-08	4.08249e-07
CHST8	3.46368	4.94081e-08	4.08768e-07
DLX5	4.57642	5.07947e-08	4.18717e-07
RIPK3	-2.24746	5.10183e-08	4.20369e-07
MAML3	2.24313	5.14665e-08	4.23487e-07
UBA7	-2.19576	5.14573e-08	4.23487e-07
PNPLA2	-2.28669	5.1571e-08	4.24155e-07
TNFSF18	3.72889	5.16065e-08	4.24255e-07
INPP5D	-2.46967	5.16552e-08	4.24464e-07
C1QTNF7	-3.43526	5.16869e-08	4.24533e-07
H3C10	3.09987	5.34529e-08	4.38049e-07
PPEF1	3.61441	5.36017e-08	4.39071e-07
ACMSD	3.8393	5.90565e-08	4.81369e-07
SRSF12	2.10164	5.94279e-08	4.83097e-07
LOXL4	3.19182	6.0279e-08	4.89578e-07
TBX20	-2.67257	6.12127e-08	4.96497e-07
ADGRG5	-3.52525	6.19284e-08	5.02078e-07
HSH2D	-4.91889	6.25668e-08	5.06802e-07
FOXJ1	5.71654	6.2838e-08	5.08546e-07
LAMB4	3.74321	6.30269e-08	5.09621e-07
GREM1	-3.68061	6.46906e-08	5.22377e-07
ACSS3	-2.63236	6.57127e-08	5.29456e-07
ASMT	4.15126	6.65984e-08	5.36117e-07
WNT5A	2.32265	6.77037e-08	5.44052e-07
CNR2	-3.85831	6.89257e-08	5.53138e-07
RDH16	-4.30782	6.90159e-08	5.53619e-07
BAMBI	3.87961	6.94849e-08	5.57135e-07
ANKFN1	5.76858	7.0375e-08	5.63527e-07
IL18RAP	-3.50461	7.0621e-08	5.65248e-07
IL7	-3.16655	7.1269e-08	5.69682e-07
SLC9A3R1	-2.60764	7.23549e-08	5.77601e-07
LRRC17	-2.74281	7.30909e-08	5.81944e-07
NELL2	6.59197	7.41485e-08	5.89334e-07
PLD4	-3.88995	7.43383e-08	5.90584e-07
HHEX	2.02394	7.5527e-08	5.99242e-07
SAT2	-2.3841	7.67496e-08	6.08147e-07
ADM2	4.18721	7.80982e-08	6.15615e-07
PLXNA4	3.97828	7.87865e-08	6.20235e-07
CCL5	-2.96523	7.91234e-08	6.22349e-07
LAMTOR1	-2.0452	8.11259e-08	6.36448e-07
FZD7	2.02483	8.22851e-08	6.44153e-07
OTOP2	6.24	8.28355e-08	6.47905e-07
CATSPER3	2.34001	8.47132e-08	6.60038e-07
TMEM218	-2.33193	8.50098e-08	6.61215e-07
FGL1	-2.83143	8.54226e-08	6.63575e-07
DCST2	3.63687	8.64176e-08	6.70446e-07
IFI35	-2.01236	8.65239e-08	6.70699e-07
THSD4	3.90478	8.75559e-08	6.77255e-07
ODF3	3.64589	8.79457e-08	6.79981e-07
UNC79	3.01595	8.8035e-08	6.80383e-07
H2AC5	3.10174	9.11859e-08	7.03539e-07
STRA6	-4.78807	9.4235e-08	7.2614e-07
ADAM28	2.36964	9.72136e-08	7.46563e-07
MUC5B	4.51552	9.83178e-08	7.53452e-07
HSD17B14	-3.33725	1.00127e-07	7.65707e-07
H1-7	4.32767	1.05616e-07	8.05169e-07
STK17B	-3.11357	1.07788e-07	8.19471e-07
DCN	-4.83335	1.09413e-07	8.30089e-07
C1QA	-2.88614	1.09595e-07	8.30772e-07
IGFALS	2.49466	1.11893e-07	8.46431e-07
ITGA4	-3.11387	1.13287e-07	8.55197e-07
TNFRSF4	-4.47398	1.13371e-07	8.55317e-07
ESR2	4.91799	1.13551e-07	8.56128e-07
SMCO1	3.07721	1.14681e-07	8.6393e-07
KLK4	-4.73643	1.16618e-07	8.76343e-07
ABCC11	5.17844	1.18432e-07	8.88879e-07
MEOX1	-2.77749	1.20585e-07	9.04289e-07
GPR156	2.26516	1.23109e-07	9.21318e-07
SLC17A9	-3.12227	1.26008e-07	9.41075e-07
ACLY	2.48009	1.27479e-07	9.50503e-07
LCP1	-2.93983	1.30378e-07	9.70128e-07
AR	4.15415	1.31261e-07	9.75502e-07
IER5	-3.09709	1.3276e-07	9.85836e-07
CCDC80	-3.01538	1.33671e-07	9.90982e-07
ARG1	2.32505	1.34435e-07	9.95433e-07
DUSP22	-2.08517	1.34505e-07	9.95544e-07
SRRM4	3.72457	1.35805e-07	1.00313e-06
TMEM154	-2.60085	1.39958e-07	1.03255e-06
SPDYA	3.07524	1.44076e-07	1.0612e-06
UCP2	-2.51064	1.44819e-07	1.06599e-06
NR1H3	-2.15677	1.48869e-07	1.09253e-06
ETNK1	2.20822	1.524e-07	1.11619e-06
GPR142	4.07089	1.53663e-07	1.12454e-06
PLCG2	-2.79221	1.54192e-07	1.1275e-06
PDE11A	4.13076	1.54472e-07	1.12909e-06
ADAMTS8	-2.81967	1.56899e-07	1.14545e-06
CXCR5	-4.2502	1.58922e-07	1.15929e-06
TMC8	-3.53417	1.64969e-07	1.19956e-06
RBP4	-3.22731	1.66143e-07	1.20713e-06
ICAM3	-3.00977	1.66459e-07	1.20894e-06
ISM1	-2.70376	1.67816e-07	1.21831e-06
TMPRSS9	4.36992	1.71373e-07	1.24264e-06
ETV4	3.84611	1.72036e-07	1.24695e-06
NKAIN3	5.66959	1.72611e-07	1.24963e-06
C26H22orf31	5.09628	1.74846e-07	1.26388e-06
SPOCK1	5.45693	1.78131e-07	1.28397e-06
FIBCD1	5.84966	1.78277e-07	1.28451e-06
SSPO	3.78123	1.78487e-07	1.28552e-06
JAML	-2.84934	1.81155e-07	1.30215e-06
CIITA	-2.92875	1.84007e-07	1.32109e-06
LRP2	6.53542	1.92412e-07	1.37925e-06
EVA1A	2.49286	1.93388e-07	1.38516e-06
FGFR2	2.28442	1.94539e-07	1.39231e-06
CTLA4	-5.05359	1.95173e-07	1.3963e-06
H2AC14	4.17781	1.96413e-07	1.40461e-06
SAMHD1	-2.16104	1.97993e-07	1.41481e-06
ADA2	-3.02054	2.00957e-07	1.43429e-06
CREG2	3.32309	2.01966e-07	1.4398e-06
LMBRD2	2.35876	2.06739e-07	1.46864e-06
SYNPO2L	2.02245	2.10146e-07	1.49052e-06
CNDP1	2.79011	2.1026e-07	1.49075e-06
NTN3	5.10899	2.13816e-07	1.51301e-06
ADAM18	6.23634	2.1409e-07	1.51436e-06
CRLF3	-2.336	2.20072e-07	1.55426e-06
NLRC5	-2.63831	2.23385e-07	1.5746e-06
BNC2	2.92408	2.24237e-07	1.57939e-06
SCUBE3	4.35247	2.25147e-07	1.58457e-06
KIT	3.41189	2.34321e-07	1.64214e-06
DLA-DMA	-2.39798	2.43313e-07	1.69927e-06
A3GALT2	5.17185	2.47932e-07	1.7302e-06
RPL7	-2.06525	2.49988e-07	1.74388e-06
C28H10orf71	-9.75284	2.51534e-07	1.75295e-06
DLA-DQA1	-3.01909	2.51578e-07	1.75295e-06
SEPTIN6	-3.1169	2.51466e-07	1.75295e-06
JPH3	3.78594	2.53763e-07	1.76682e-06
LIPC	-2.92187	2.61242e-07	1.81473e-06
LAPTM4B	-3.966	2.67077e-07	1.85032e-06
SGSM1	3.73452	2.68098e-07	1.85527e-06
CRACDL	2.33772	2.7023e-07	1.86861e-06
HSD3B2	2.91181	2.7074e-07	1.87142e-06
LY6E	-3.53117	2.72349e-07	1.88111e-06
YBX2	-3.40669	2.77765e-07	1.91343e-06
MEF2B	-2.12744	2.80723e-07	1.93234e-06
PRLR	3.34799	2.86095e-07	1.96784e-06
CDH11	-2.83672	2.8693e-07	1.97208e-06
ERAP2	-3.31276	2.88257e-07	1.98046e-06
COL6A6	-6.16227	3.02807e-07	2.07572e-06
CHRM5	4.22461	3.04907e-07	2.08933e-06
PITPNM3	3.39939	3.15835e-07	2.16258e-06
CAR1	3.34152	3.34467e-07	2.28243e-06
CCN5	-3.33978	3.38342e-07	2.30715e-06
TMEM45A	-2.43962	3.52649e-07	2.39662e-06
PNLDC1	2.90099	3.56418e-07	2.42042e-06
PDE6A	5.10192	3.60046e-07	2.44324e-06
MYB	-3.41082	3.61947e-07	2.45522e-06
CYP26B1	3.39983	3.62868e-07	2.46055e-06
EPHA4	2.96435	3.69675e-07	2.50298e-06
LGI1	-4.36482	3.79763e-07	2.56746e-06
P2RX3	-3.52492	4.00502e-07	2.69664e-06
FZD3	3.44441	4.01425e-07	2.70186e-06
KCNK2	4.92764	4.0352e-07	2.71395e-06
CFAP77	5.52234	4.03895e-07	2.71547e-06
NCF4	-2.86073	4.04108e-07	2.7159e-06
ADAMDEC1	-5.00806	4.09486e-07	2.75001e-06
PALM	-2.78146	4.19936e-07	2.81707e-06
ABCG4	3.30103	4.20497e-07	2.81803e-06
IGF2BP3	3.05573	4.33649e-07	2.89625e-06
H2BU1	5.60325	4.3464e-07	2.90074e-06
PDZD2	2.48329	4.37982e-07	2.91983e-06
CA2	-2.79003	4.38378e-07	2.9214e-06
ELL3	-2.14676	4.43797e-07	2.95426e-06
CCL24	-3.51485	4.51573e-07	2.99944e-06
PLEK	-2.32331	4.6362e-07	3.06602e-06
SIPA1	-2.59758	4.63891e-07	3.06671e-06
ATP6V0C	-2.16533	4.7458e-07	3.13054e-06
TSPAN6	-3.04025	4.83217e-07	3.1852e-06
FBXO36	2.02047	4.96005e-07	3.26123e-06
SLC35F3	3.462	4.96401e-07	3.26265e-06
CSPG4	2.56227	4.9935e-07	3.27976e-06
FCER1G	-2.41547	5.00483e-07	3.28592e-06
FGF14	2.98767	5.06063e-07	3.31777e-06
CD68	-2.89439	5.07768e-07	3.32655e-06
DOK5	4.98196	5.09792e-07	3.33381e-06
NR3C2	2.36645	5.10159e-07	3.33501e-06
KCP	-2.31195	5.12141e-07	3.34676e-06
MYO3B	-3.67473	5.14093e-07	3.35638e-06
SPC25	-2.17071	5.14046e-07	3.35638e-06
TAS2R3	5.33803	5.14167e-07	3.35638e-06
PRDM6	-4.59788	5.1658e-07	3.37093e-06
ACTRT3	4.78233	5.28137e-07	3.43771e-06
TNFAIP8L3	-2.46663	5.32206e-07	3.46048e-06
SAMD9L	-2.97909	5.33452e-07	3.46611e-06
PTGS1	-2.64117	5.33926e-07	3.46736e-06
THY1	-2.35849	5.34567e-07	3.46963e-06
SOWAHB	2.4364	5.45247e-07	3.53265e-06
CD96	-4.46142	5.58197e-07	3.61141e-06
ARRB2	-2.02955	5.63457e-07	3.64156e-06
SLC2A9	2.99043	5.79258e-07	3.73306e-06
COX6A2	-2.44877	5.84331e-07	3.76309e-06
ALDH1A2	-3.40133	5.87727e-07	3.78228e-06
GRM3	7.56897	5.9501e-07	3.82645e-06
MORN5	2.619	5.95575e-07	3.82873e-06
LEP	-3.97474	5.98817e-07	3.84821e-06
IFI44L	-2.70771	6.05903e-07	3.88962e-06
CYSLTR1	-3.64647	6.07378e-07	3.89772e-06
PARVG	-2.82774	6.11533e-07	3.92162e-06
IGFBP2	4.07096	6.13131e-07	3.93048e-06
SNCA	-5.50844	6.16975e-07	3.95372e-06
SATL1	3.39342	6.24605e-07	3.99558e-06
GABRB1	3.09153	6.3874e-07	4.07883e-06
TTC12	-3.87686	6.44241e-07	4.11108e-06
IL17B	2.41858	6.51309e-07	4.15181e-06
CHGB	-4.9244	6.5508e-07	4.17147e-06
ADGRB2	2.82123	6.66825e-07	4.2418e-06
NDUFAF8	2.14911	6.84679e-07	4.34054e-06
OR9A8	5.66746	6.84325e-07	4.34054e-06
SH2D3C	-2.37282	6.84732e-07	4.34054e-06
TBC1D32	2.8175	6.85718e-07	4.34527e-06
PIWIL2	3.97865	6.9303e-07	4.38549e-06
HSPB2	-2.04603	7.06918e-07	4.47182e-06
MYCT1	-2.23915	7.08484e-07	4.47861e-06
SLC1A5	-2.3742	7.19532e-07	4.54529e-06
VXN	-2.65912	7.25111e-07	4.57895e-06
PLEKHG6	2.15139	7.39944e-07	4.65484e-06
SELPLG	-2.91577	7.39798e-07	4.65484e-06
ABCD2	-3.89673	7.59329e-07	4.76197e-06
ARMH4	3.86662	7.7787e-07	4.86985e-06
MSANTD1	3.62355	7.86132e-07	4.91481e-06
CCL4	-2.975	8.09663e-07	5.04804e-06
GPR179	3.95692	8.16362e-07	5.08633e-06
RRAD	-2.92515	8.17494e-07	5.09164e-06
P2RX6	7.19386	8.32913e-07	5.18235e-06
MMP23	-2.37053	8.56081e-07	5.31196e-06
CASP8	-2.49197	8.60604e-07	5.33821e-06
SYN2	-2.70782	8.87394e-07	5.48941e-06
WFIKKN1	2.04082	9.21386e-07	5.68422e-06
TMEM132C	4.0925	9.37161e-07	5.77371e-06
PAMR1	-2.15683	9.37533e-07	5.77405e-06
GREB1L	2.85742	9.52222e-07	5.86055e-06
OR6V1	5.20953	9.80674e-07	6.01936e-06
GPR17	2.8943	9.87327e-07	6.05203e-06
LPAR2	2.92478	9.89218e-07	6.05949e-06
MEDAG	-3.79799	1.0241e-06	6.25844e-06
CHRNG	3.87109	1.05211e-06	6.40382e-06
MSRA	-2.48721	1.05443e-06	6.41367e-06
CHAD	2.58117	1.08402e-06	6.57825e-06
MROH5	3.60373	1.08591e-06	6.58535e-06
HGF	-2.72149	1.09944e-06	6.65404e-06
NOX5	-2.92863	1.11436e-06	6.7309e-06
SLC6A20	6.02785	1.13172e-06	6.82896e-06
TCTE1	6.08024	1.14357e-06	6.89361e-06
TMEM31	6.06249	1.14352e-06	6.89361e-06
SLC2A4	-2.38079	1.16162e-06	6.99548e-06
FRS2	2.5288	1.17762e-06	7.08013e-06
ADCY2	-3.80911	1.23639e-06	7.40655e-06
SLC25A45	4.85788	1.2474e-06	7.46263e-06
GJC2	3.28329	1.25104e-06	7.47951e-06
FAM167B	-2.89977	1.26058e-06	7.5316e-06
CCR2	-3.05288	1.26609e-06	7.56035e-06
CSK	-2.03946	1.28822e-06	7.68414e-06
TPPP	-2.18581	1.29766e-06	7.73283e-06
SELENOI	2.38566	1.32101e-06	7.85907e-06
GFPT2	-3.61044	1.32152e-06	7.85957e-06
GASK1A	3.68378	1.33723e-06	7.94339e-06
TULP1	3.35532	1.33736e-06	7.94339e-06
CRYAB	-3.0325	1.33931e-06	7.95239e-06
DNASE2	-2.13086	1.34881e-06	8.00616e-06
IL12A	-2.30573	1.36659e-06	8.10112e-06
PDLIM2	-2.44218	1.36786e-06	8.10602e-06
CRISPLD2	-3.15824	1.39067e-06	8.23045e-06
PTGER4	-2.49653	1.39478e-06	8.24941e-06
TMEM37	-2.6932	1.42439e-06	8.41364e-06
MSI1	4.30873	1.43215e-06	8.45394e-06
SRMS	3.05047	1.46486e-06	8.62186e-06
DEPDC7	-2.63401	1.48787e-06	8.75166e-06
VAV1	-2.64264	1.53531e-06	9.01031e-06
NBEA	2.40074	1.58717e-06	9.29367e-06
GSG1L	5.64131	1.60153e-06	9.36868e-06
MLC1	3.55887	1.60333e-06	9.3762e-06
VIM	-2.07076	1.63022e-06	9.52427e-06
TNS4	3.89624	1.7111e-06	9.9616e-06
SALL1	3.1697	1.74338e-06	1.01269e-05
TMEM132B	2.89177	1.74302e-06	1.01269e-05
OR9S23P	5.54677	1.74575e-06	1.01342e-05
AKNAD1	2.50746	1.76441e-06	1.02327e-05
PDLIM3	-2.85929	1.76799e-06	1.02502e-05
NCKAP1L	-2.49785	1.77444e-06	1.02817e-05
PDPN	-2.33366	1.78595e-06	1.03345e-05
LCN15	2.13188	1.79473e-06	1.0382e-05
TMC2	-4.00448	1.84968e-06	1.06761e-05
KATNAL1	2.3118	1.85748e-06	1.0711e-05
CTPS1	-2.05299	1.8677e-06	1.07529e-05
SHANK1	5.22308	1.88733e-06	1.0859e-05
IL10RA	-2.261	1.90101e-06	1.0917e-05
IGSF8	2.23904	1.97616e-06	1.132e-05
LVRN	-3.41167	2.01494e-06	1.15131e-05
PDZD9	3.35274	2.01712e-06	1.15219e-05
MX2	-2.30643	2.01961e-06	1.15326e-05
PROKR1	-2.94895	2.06113e-06	1.17512e-05
KALRN	2.34464	2.07676e-06	1.18311e-05
C17orf113	2.06299	2.17347e-06	1.23261e-05
PSME4	2.10215	2.17994e-06	1.23589e-05
FOXI1	6.09033	2.18355e-06	1.23755e-05
HRC	-2.38227	2.1921e-06	1.24197e-05
FTL	-2.05912	2.19339e-06	1.24197e-05
C32H4orf54	3.92156	2.20219e-06	1.24581e-05
CA14	2.85061	2.20223e-06	1.24581e-05
RND3	-2.23849	2.34081e-06	1.31806e-05
CATSPERE	3.26216	2.38658e-06	1.34217e-05
CXCL10	-3.50568	2.39158e-06	1.34373e-05
SIGLEC1	-3.50635	2.40862e-06	1.35205e-05
ABCC6	-2.28535	2.44897e-06	1.37216e-05
VSTM2A	6.57003	2.46851e-06	1.38226e-05
CROCC2	2.67154	2.54835e-06	1.42128e-05
ADAM20	3.46073	2.5961e-06	1.44437e-05
SCG5	-4.38435	2.62139e-06	1.45706e-05
ZNF484	2.10847	2.66317e-06	1.47761e-05
IL33	-2.5382	2.66616e-06	1.47882e-05
DPY19L3	2.65917	2.72078e-06	1.50728e-05
RPS6KA1	-2.09453	2.74876e-06	1.52093e-05
EFR3B	2.93332	2.76153e-06	1.52707e-05
TAC4	2.88073	2.78162e-06	1.53659e-05
MAP3K6	2.01185	2.80102e-06	1.54561e-05
TMEM116	-2.98529	2.86721e-06	1.57783e-05
C20H3orf49	4.92925	2.91618e-06	1.60046e-05
NFAM1	-2.42581	2.92741e-06	1.6061e-05
BLK	-4.72993	3.01431e-06	1.65079e-05
XCR1	-4.05759	3.07737e-06	1.68178e-05
PRMT8	3.78417	3.08072e-06	1.68311e-05
ERICH3	-4.15388	3.09999e-06	1.69262e-05
AOX4	6.4224	3.1321e-06	1.70912e-05
ADGRV1	3.05615	3.16472e-06	1.72486e-05
TEX47	5.55909	3.17913e-06	1.73115e-05
CORIN	-3.17886	3.18311e-06	1.73229e-05
PADI6	4.62694	3.21422e-06	1.74608e-05
PGM5	-2.50258	3.23414e-06	1.75481e-05
CASTOR2	2.06	3.23917e-06	1.75701e-05
FAM71C	5.35699	3.32185e-06	1.79918e-05
ITIH1	-2.50089	3.32985e-06	1.80297e-05
SHCBP1L	5.31499	3.33231e-06	1.80377e-05
TDRD6	-6.04278	3.33426e-06	1.80429e-05
M1AP	2.62752	3.41847e-06	1.84601e-05
RADX	-2.92583	3.4657e-06	1.8693e-05
CAMK2A	3.18124	3.46875e-06	1.87039e-05
NPPC	4.84866	3.47537e-06	1.87298e-05
PHLDA1	2.8932	3.53269e-06	1.8998e-05
PIK3R6	-2.03957	3.58875e-06	1.92653e-05
GSC	-3.22078	3.60592e-06	1.93461e-05
FRMD5	2.34894	3.60815e-06	1.93523e-05
C1S	-3.13674	3.68694e-06	1.97516e-05
ENPP1	-2.72866	3.69357e-06	1.97813e-05
NKX6-2	7.48793	3.81914e-06	2.03998e-05
SCN3A	-3.98405	3.82877e-06	2.04392e-05
C6	-3.73713	3.84335e-06	2.0505e-05
TEX11	3.35178	3.86436e-06	2.06111e-05
SLC17A5	-2.6284	3.91056e-06	2.08331e-05
REN	2.74532	3.92599e-06	2.09091e-05
PRSS38	5.86976	4.01856e-06	2.13589e-05
ROPN1L	2.71577	4.02071e-06	2.13635e-05
SAMD3	4.96516	4.02525e-06	2.13728e-05
C25H2orf72	3.65486	4.13627e-06	2.19199e-05
SCAI	2.14825	4.17311e-06	2.20894e-05
SEZ6	2.05937	4.18838e-06	2.21638e-05
HDAC4	2.01479	4.2092e-06	2.2261e-05
TACR1	-2.81856	4.21524e-06	2.22865e-05
FMO5	-2.18674	4.2471e-06	2.24289e-05
RTN1	-4.43227	4.26151e-06	2.24984e-05
TOX2	-2.78382	4.29817e-06	2.26854e-05
CPEB2	2.13358	4.34038e-06	2.28816e-05
S100G	4.33467	4.35551e-06	2.29415e-05
GAS2	-2.98524	4.4811e-06	2.35619e-05
THPO	2.22223	4.48237e-06	2.35619e-05
AQP5	3.61232	4.54205e-06	2.3851e-05
TMEM40	-2.77474	4.58105e-06	2.39974e-05
HMCN2	-4.08741	4.58881e-06	2.40242e-05
ADGRG2	4.25429	4.59695e-06	2.40599e-05
CLEC1B	-2.77278	4.64571e-06	2.42872e-05
FMO4	-2.04527	4.66581e-06	2.43853e-05
IGF1R	2.01064	4.67735e-06	2.44385e-05
DTHD1	-4.72089	4.74437e-06	2.47603e-05
GPR65	-3.11707	4.82922e-06	2.51815e-05
TGFBI	-2.52197	4.85156e-06	2.52762e-05
LMLN	2.03521	4.88621e-06	2.54421e-05
FAM133B	2.17593	4.89138e-06	2.54618e-05
MECOM	2.28833	5.02266e-06	2.61078e-05
HAVCR1	-2.79428	5.04672e-06	2.62254e-05
TMEM213	4.30203	5.23031e-06	2.7102e-05
IQSEC3	3.01228	5.30786e-06	2.74491e-05
GALR2	6.00393	5.32404e-06	2.75171e-05
KLHL35	2.45982	5.3495e-06	2.76252e-05
DENND1C	-2.05101	5.39348e-06	2.78444e-05
SPIC	-4.85093	5.41843e-06	2.79414e-05
NMB	-2.66752	5.45645e-06	2.81296e-05
PLEKHO1	-2.23296	5.47727e-06	2.82209e-05
WNT11	-3.68513	5.48659e-06	2.82609e-05
OR52W1	3.93218	5.48959e-06	2.8267e-05
ZNF385C	2.53843	5.49088e-06	2.8267e-05
INHBA	2.27865	5.68439e-06	2.91477e-05
TNFAIP8L2	-2.4398	5.70416e-06	2.92326e-05
C17H1orf162	-2.15447	5.71429e-06	2.92763e-05
PLBD1	-2.21543	5.75906e-06	2.94891e-05
AKAP12	-2.19491	5.77615e-06	2.95682e-05
CYP39A1	-3.49683	5.77826e-06	2.95707e-05
NKX2-4	2.64151	5.85443e-06	2.991e-05
MRPS36	2.93475	5.89325e-06	3.00915e-05
LURAP1L	-2.08656	5.97413e-06	3.04788e-05
C14H7orf31	3.48964	5.98103e-06	3.05055e-05
EBF3	-2.05784	6.13682e-06	3.12475e-05
SPINK9	3.13812	6.19619e-06	3.15145e-05
CADM3	-3.32612	6.25036e-06	3.17722e-05
CASP12	-2.80905	6.33547e-06	3.21599e-05
SEMA5B	2.56135	6.38731e-06	3.23689e-05
S100A2	-2.22104	6.40138e-06	3.24312e-05
SLC24A4	3.69485	6.44014e-06	3.26184e-05
SLC9A9	-2.15999	6.65761e-06	3.36263e-05
CCDC197	5.27838	6.74589e-06	3.4025e-05
AOAH	-2.64788	6.82051e-06	3.43157e-05
S100A8	-2.27608	6.95415e-06	3.49398e-05
KCNK1	2.3779	7.14842e-06	3.58268e-05
ENPP2	-3.09249	7.20095e-06	3.60503e-05
RTP4	-2.08193	7.21684e-06	3.61199e-05
CCR4	-3.03265	7.22541e-06	3.61529e-05
FOSL1	2.21675	7.31281e-06	3.655e-05
PLA2G3	3.39514	7.35636e-06	3.67273e-05
SNCB	4.73144	7.3915e-06	3.68825e-05
CCR6	-3.75764	7.49008e-06	3.73329e-05
HS6ST3	2.80114	7.50067e-06	3.73555e-05
PPM1H	2.15436	7.52998e-06	3.7481e-05
G6PC1	-2.60891	7.63272e-06	3.79413e-05
LRRC34	2.12891	7.63289e-06	3.79413e-05
FA2H	3.75348	7.69608e-06	3.82345e-05
ADAMTS12	2.62143	7.71055e-06	3.8296e-05
TLL2	2.48224	7.76745e-06	3.85575e-05
KCNG3	3.4816	7.77337e-06	3.85763e-05
RGS10	-2.43992	7.8315e-06	3.8833e-05
IGSF23	5.91975	7.91181e-06	3.91886e-05
RALYL	2.54785	8.01537e-06	3.96475e-05
PSTPIP1	-2.58887	8.08858e-06	3.99662e-05
MGARP	-2.3779	8.28076e-06	4.08492e-05
FGR	-2.22429	8.34096e-06	4.11127e-05
KCNJ10	-4.37933	8.41912e-06	4.1434e-05
FGD2	-2.29447	8.50201e-06	4.17707e-05
GNA15	-2.15807	8.50978e-06	4.17976e-05
NIPAL1	-3.07541	8.51852e-06	4.18293e-05
H2BC13	4.2	8.54334e-06	4.19398e-05
C26H5orf52	3.42346	8.62699e-06	4.23162e-05
EMID1	-2.6914	8.65942e-06	4.24524e-05
CUX2	3.72049	8.6849e-06	4.25658e-05
GALNT14	-3.29239	8.77426e-06	4.29459e-05
TMEFF2	2.58134	9.00549e-06	4.40185e-05
ADRB2	-2.12191	9.04116e-06	4.4181e-05
PRMT6	2.10505	9.08212e-06	4.43692e-05
GPSM3	-2.73113	9.15102e-06	4.46818e-05
PPFIA4	2.54099	9.22878e-06	4.50132e-05
USH1G	4.95308	9.26668e-06	4.51859e-05
KLHDC8A	3.1489	9.30668e-06	4.53324e-05
STXBP5L	3.81874	9.33014e-06	4.54223e-05
PAQR5	-4.75292	9.44029e-06	4.58971e-05
IL12RB2	-2.20194	9.47815e-06	4.60443e-05
PYCARD	-2.16717	9.63432e-06	4.67406e-05
MTHFD2L	2.08164	9.69044e-06	4.69878e-05
RBP5	-6.48784	9.74046e-06	4.72177e-05
TRPM3	2.49922	9.89204e-06	4.7876e-05
LRRIQ4	4.80659	9.96867e-06	4.82084e-05
SULT4A1	3.50824	1.00906e-05	4.87461e-05
COL8A2	3.2694	1.01029e-05	4.87926e-05
AOC1	4.08555	1.0162e-05	4.90131e-05
RASSF5	-2.77022	1.01659e-05	4.90154e-05
SYN3	2.26691	1.0205e-05	4.91814e-05
ENPP7	2.62489	1.02091e-05	4.91883e-05
DLA88	-2.28364	1.03652e-05	4.98611e-05
SLCO4A1	-2.07543	1.10312e-05	5.27441e-05
RANBP17	2.05147	1.11839e-05	5.3432e-05
CTBS	2.99547	1.13377e-05	5.41239e-05
SBF1	2.00569	1.1335e-05	5.41239e-05
PDZRN3	3.09942	1.14393e-05	5.45659e-05
ADGRL2	2.0745	1.14434e-05	5.45713e-05
TFCP2L1	4.25513	1.14472e-05	5.45754e-05
TLR7	-2.54697	1.15252e-05	5.49327e-05
FMN2	-2.80215	1.15376e-05	5.49776e-05
OMD	-2.17107	1.16306e-05	5.53771e-05
PDE5A	2.21601	1.18242e-05	5.619e-05
TNFRSF17	-2.64003	1.19715e-05	5.68071e-05
CALHM4	4.17453	1.20038e-05	5.69155e-05
CRIP3	-2.81001	1.23115e-05	5.82381e-05
LFNG	-2.12991	1.24506e-05	5.88652e-05
ABCA5	-2.1988	1.29602e-05	6.10999e-05
AMOTL1	2.14727	1.29809e-05	6.11816e-05
CHD5	2.2697	1.32129e-05	6.20756e-05
CSF3R	-2.62492	1.3462e-05	6.31549e-05
GPR143	2.57689	1.35587e-05	6.35755e-05
ADORA3	-2.36295	1.36846e-05	6.40836e-05
MYRFL	2.8625	1.40029e-05	6.54562e-05
RAB3B	2.54535	1.40287e-05	6.55428e-05
GPM6B	-3.25693	1.41461e-05	6.60574e-05
CNTNAP5	3.92178	1.4338e-05	6.69022e-05
BCL2A1	-2.98716	1.46308e-05	6.81168e-05
DES	-2.65488	1.48783e-05	6.92454e-05
PPP2R3A	2.60958	1.52323e-05	7.0712e-05
ACKR2	-2.38676	1.52808e-05	7.08974e-05
MAPK12	3.02339	1.52785e-05	7.08974e-05
FAM180B	-2.76834	1.53324e-05	7.10863e-05
ARHGAP5	2.60192	1.5471e-05	7.16742e-05
CACNG4	3.42152	1.5469e-05	7.16742e-05
SLC2A2	6.02252	1.55588e-05	7.20238e-05
IGSF3	2.22972	1.56202e-05	7.22548e-05
SCN8A	2.31269	1.5986e-05	7.38157e-05
OLR1	2.63304	1.60867e-05	7.41816e-05
MCEMP1	-2.65876	1.60986e-05	7.41846e-05
CHI3L1	2.57115	1.62364e-05	7.47594e-05
PLCL1	-2.2687	1.62397e-05	7.47594e-05
CLEC20A	2.8187	1.64376e-05	7.55555e-05
FER1L6	2.83356	1.67152e-05	7.67155e-05
H2AC10	2.18874	1.69447e-05	7.76708e-05
ANO1	2.47216	1.70688e-05	7.82003e-05
MBOAT4	4.69079	1.7515e-05	7.99624e-05
MCOLN3	2.21313	1.75217e-05	7.99729e-05
MAK	-3.53056	1.76556e-05	8.05641e-05
FAM227A	2.44771	1.78857e-05	8.15117e-05
TPBGL	4.88869	1.79396e-05	8.16959e-05
PDE10A	3.0813	1.8156e-05	8.26193e-05
TAGAP	-2.30129	1.84181e-05	8.36957e-05
MOB1B	2.1004	1.85777e-05	8.42854e-05
LUM	-3.52754	1.86884e-05	8.47243e-05
SLCO1C1	3.95437	1.86981e-05	8.47469e-05
SULF2	3.60407	1.8713e-05	8.47933e-05
ADAMTSL2	2.94864	1.88107e-05	8.51726e-05
SLC4A8	2.22062	1.91211e-05	8.64705e-05
THBS3	-2.70232	1.91793e-05	8.66905e-05
TIAM2	2.36711	1.93254e-05	8.7329e-05
SCUBE1	3.46616	1.94785e-05	8.79335e-05
SGK2	-3.13104	1.96667e-05	8.86953e-05
KLHL32	2.69547	1.97528e-05	8.8982e-05
APCDD1	2.4477	1.99254e-05	8.96396e-05
CCDC3	-3.30256	2.01224e-05	9.04366e-05
CCDC154	3.24717	2.03717e-05	9.15117e-05
RGS1	-3.32394	2.03987e-05	9.15878e-05
SMPD3	2.26762	2.05345e-05	9.21519e-05
TMEM238	2.33923	2.05599e-05	9.22431e-05
DOCK10	-2.44129	2.16276e-05	9.66046e-05
SLC9A2	2.30198	2.25166e-05	0.000100227
MEFV	-2.85058	2.27364e-05	0.000101142
LANCL3	3.05804	2.28485e-05	0.000101609
COL4A6	2.57532	2.33237e-05	0.000103545
TDRD5	3.97701	2.39348e-05	0.000106103
MAP4K1	-2.21857	2.39742e-05	0.000106252
BRINP2	4.44114	2.40565e-05	0.00010659
KCNT2	-2.85406	2.44072e-05	0.000107986
SHISAL2A	-3.4134	2.4614e-05	0.000108769
NNMT	-2.97702	2.47499e-05	0.000109343
OTOGL	2.69331	2.50493e-05	0.000110548
SHBG	-2.82713	2.5242e-05	0.000111301
MOV10L1	2.70398	2.59011e-05	0.000114043
SMAD9	2.14389	2.59004e-05	0.000114043
TMEM88	-2.36658	2.60428e-05	0.00011461
TBX15	-2.5341	2.60536e-05	0.000114629
CHD9	2.0944	2.65155e-05	0.000116465
ELF5	2.78137	2.69335e-05	0.000118186
GPR183	-2.94241	2.70544e-05	0.000118602
CD55	-2.60201	2.72412e-05	0.000119335
GCSAML	4.38027	2.73798e-05	0.00011991
SLC13A2	5.60877	2.75069e-05	0.000120326
SRRM3	3.4495	2.80997e-05	0.0001228
FRAT2	3.37383	2.81212e-05	0.000122865
KYNU	-3.28091	2.81321e-05	0.000122883
AGT	-3.80543	2.84022e-05	0.000124003
KCNC1	4.06429	2.86036e-05	0.000124823
SLC12A7	2.8215	2.90254e-05	0.000126451
RFTN1	-2.20582	2.91139e-05	0.000126715
RGS19	-2.38329	2.93958e-05	0.00012785
SPI1	-2.20604	2.94959e-05	0.000128186
EDN2	4.41533	2.95402e-05	0.000128325
SLC26A4	3.24148	2.97268e-05	0.000129012
FAM163B	4.2059	2.99403e-05	0.000129846
DAPP1	-2.8922	3.07541e-05	0.00013309
DNAJC12	-2.50625	3.14308e-05	0.000135857
CMYA5	-3.67386	3.20115e-05	0.00013817
FYB2	3.91299	3.20773e-05	0.000138403
LHFPL5	3.79782	3.23675e-05	0.000139607
ADAM21	2.85522	3.25759e-05	0.000140273
LAMA3	2.51028	3.26872e-05	0.000140719
RFLNA	2.48025	3.28143e-05	0.000141199
TSPAN15	2.09074	3.34774e-05	0.000143848
CYTH4	-2.13993	3.35804e-05	0.000144223
NUPR1	-2.20486	3.37422e-05	0.000144815
CRH	-2.04879	3.49801e-05	0.000149634
SEPTIN5	-2.00291	3.51211e-05	0.000150061
SPTBN4	2.66144	3.59296e-05	0.000153227
GABRA4	3.081	3.61159e-05	0.000153862
CASP4	-2.21894	3.75542e-05	0.000159445
TMEM207	4.20991	3.75534e-05	0.000159445
ESM1	2.3926	3.87621e-05	0.000164229
XG	-2.00983	3.88199e-05	0.000164436
IQCD	-2.37974	3.89483e-05	0.000164941
CLSTN3	-3.02299	3.94796e-05	0.000166997
CCDC175	2.38429	4.00939e-05	0.00016928
IL29L	3.55035	4.02413e-05	0.000169863
SPIN4	-2.45313	4.1286e-05	0.000173843
C5H16orf74	-2.01971	4.16535e-05	0.000175134
AKNA	-2.23875	4.17637e-05	0.000175556
ADAMTSL3	2.3727	4.19324e-05	0.000176184
C20H19orf67	2.16418	4.27314e-05	0.000179169
LRRC10B	4.89919	4.32187e-05	0.000180878
COL25A1	4.19146	4.32766e-05	0.000181037
DNAH10	2.38166	4.39506e-05	0.000183561
RD3L	5.15434	4.68243e-05	0.000194714
GPR31	-2.94383	4.71368e-05	0.000195879
CCDC87	3.23415	4.72343e-05	0.00019615
PLK5	-3.51248	4.80127e-05	0.000199201
KCNH1	3.17263	4.80339e-05	0.000199243
SMIM5	2.37624	4.81599e-05	0.00019972
PCYT1B	3.63864	4.82144e-05	0.000199901
TESC	-2.95488	4.88896e-05	0.000202331
CIT	2.1434	5.07576e-05	0.00020949
P2RY11	-2.31321	5.07483e-05	0.00020949
FAM169A	2.71647	5.12263e-05	0.000211233
AQP2	3.62165	5.13598e-05	0.000211735
GIPR	3.51018	5.2047e-05	0.000214423
ADRA2A	3.03227	5.20758e-05	0.000214493
DLGAP5	-2.67487	5.24733e-05	0.000216081
ADGRG3	-2.51875	5.2884e-05	0.000217674
SOX12	2.15252	5.36025e-05	0.000220432
ADAMTS17	3.43897	5.36834e-05	0.000220715
CLEC2L	2.67818	5.37169e-05	0.000220803
MAMDC2	-3.17092	5.718e-05	0.000233665
EPGN	2.93508	5.76553e-05	0.00023529
CD36	-3.23815	5.89398e-05	0.000240155
TMEM108	-3.7591	5.90574e-05	0.00024058
FAM205A	3.3616	5.90849e-05	0.000240638
COTL1	-2.07298	5.91548e-05	0.000240869
PLA2G4F	3.45633	5.93486e-05	0.00024155
TIAM1	2.13745	6.11084e-05	0.000248102
HES5	3.91015	6.13761e-05	0.000249022
PCDHGA1	2.25771	6.23946e-05	0.00025276
SPAAR	-2.38753	6.25045e-05	0.000253092
SYT6	6.19617	6.28699e-05	0.000254345
IGFBP3	-2.59514	6.29998e-05	0.000254701
SLC9A4	5.42842	6.34323e-05	0.000256222
PKIA	-3.79325	6.36871e-05	0.000257137
FGF20	3.90619	6.41566e-05	0.000258631
GPR119	2.86112	6.41792e-05	0.000258664
TBX2	2.79032	6.45761e-05	0.000259919
ATP2B2	4.12584	6.46454e-05	0.00026014
CBX2	2.44591	6.58867e-05	0.00026455
CPNE9	3.96334	6.6922e-05	0.000268292
DNAH17	2.76298	6.72032e-05	0.000269361
HDX	-2.02876	6.75563e-05	0.000270657
CNTFR	-3.78149	6.7766e-05	0.000271377
ANKS1B	2.43875	6.93716e-05	0.000277014
SLCO5A1	-3.01459	7.15798e-05	0.000285411
CLDN1	3.30807	7.24543e-05	0.000288691
CRACR2A	2.76789	7.25941e-05	0.000289121
GPR82	2.97957	7.3336e-05	0.000291717
HSF5	3.20068	7.35817e-05	0.000292519
SYNPR	3.40753	7.40123e-05	0.000293997
TLR1	-2.63914	7.44594e-05	0.000295503
CD5	-2.18945	7.70756e-05	0.000304768
VAT1L	3.64447	7.78866e-05	0.00030744
SUCNR1	-3.5641	7.81264e-05	0.000308119
GCGR	-4.33302	7.84141e-05	0.00030912
TNNI3K	3.09301	7.88625e-05	0.000310685
PI15	-3.25838	7.99648e-05	0.000314619
INSC	3.62999	8.05924e-05	0.000316815
ADO	3.56329	8.10624e-05	0.000318456
H3C12	3.26031	8.50445e-05	0.000333093
PPY	2.76262	8.6069e-05	0.000336815
GPR171	-2.8825	8.66404e-05	0.000338833
TMEM211	3.67348	8.73926e-05	0.000341261
ORC1	-2.56187	8.77443e-05	0.000342487
TTPA	-2.94963	8.79346e-05	0.000343156
KLHL30	2.36085	8.87067e-05	0.000345724
MATN4	2.66132	8.92415e-05	0.000347546
KLHL6	-2.12468	8.96261e-05	0.00034871
ABI3BP	-2.62113	9.05519e-05	0.000351861
CHN1	2.08171	9.14646e-05	0.000355104
SLC26A10	2.84424	9.20068e-05	0.000356904
SLC1A2	-2.74207	9.21255e-05	0.000357288
SNCG	-2.02024	9.23533e-05	0.000357943
TTLL8	2.47186	9.39727e-05	0.000363754
KIAA1210	4.4541	9.44372e-05	0.000365319
UBE2C	-2.55748	9.47066e-05	0.000366206
BRSK2	2.33467	9.51855e-05	0.000367823
ICAM1	-2.10458	9.58935e-05	0.000370166
SPATA3	4.86841	9.66968e-05	0.00037295
RPTN	4.36705	9.71474e-05	0.000374529
PDCD1LG2	-2.46619	9.7721e-05	0.000376459
MMP13	-4.48659	9.92413e-05	0.000381873
HCK	-2.25089	9.95009e-05	0.00038271
MS4A2	-2.77644	0.00010065	0.000386721
H2AC13	3.95897	0.000101868	0.000390904
PDCD1	-2.9299	0.000101924	0.000391039
TTLL9	2.15154	0.000103637	0.00039669
VGF	3.5825	0.000105571	0.000403245
RIMS2	4.10966	0.000106605	0.000406851
ATP10B	6.01946	0.0001068	0.00040734
PIK3AP1	-2.15771	0.000109573	0.00041678
C20H19orf38	-2.03498	0.000109981	0.000417982
MRC1	-2.53745	0.000110877	0.000420861
ABCG5	3.55999	0.000111115	0.000421499
IL12RB1	-2.64208	0.000111186	0.000421683
WDFY4	-2.3122	0.000112919	0.000427718
PTCHD1	5.51204	0.000113385	0.000429215
RTKN2	2.3413	0.000113441	0.000429338
GRK1	2.13457	0.000114051	0.00043138
AP3B2	2.1352	0.00011428	0.000432065
UNC5D	4.5905	0.0001144	0.000432428
STK31	3.60981	0.000114996	0.00043405
MTARC1	-2.63834	0.000117195	0.000441892
HACD1	2.04986	0.000117874	0.000444267
SCEL	-2.4046	0.000118834	0.000447421
C12H6orf15	5.25766	0.0001205	0.000453225
LRRC38	2.6443	0.000122702	0.00046084
KRT20	2.56163	0.000127182	0.000476095
CYP2C18	2.33256	0.000128038	0.000478807
RSPO3	-4.03287	0.000128692	0.000481153
GCNT3	4.59824	0.00012897	0.000481993
SHH	3.90299	0.000129138	0.000482524
CDK1	-2.06222	0.000129562	0.000483911
TNC	-3.35804	0.000130326	0.000486464
ST8SIA1	-2.32861	0.000130677	0.000487572
ABHD16B	3.91754	0.000133391	0.000496783
RCAN1	-2.24596	0.000133365	0.000496783
RBPJL	3.12948	0.000135601	0.000504703
C5orf58	-2.53513	0.000135649	0.000504777
PRKG2	-5.96341	0.000136048	0.000506056
NKX6-3	3.83902	0.000136482	0.000507568
PHF24	3.01125	0.000136886	0.000508966
COL7A1	-2.0828	0.00014054	0.000521911
ART1	3.14476	0.000142574	0.000529034
MMP26	-4.04637	0.000142672	0.0005292
SLC39A14	2.284	0.000143531	0.000532041
ADAM2	5.9198	0.000143579	0.000532111
FXYD5	-2.02455	0.000144869	0.000536564
NPTX1	3.98203	0.000146875	0.000543109
NAV3	-2.57604	0.000147669	0.000545603
STAG3	3.38207	0.000148569	0.000548706
C15H4orf45	3.66526	0.000148985	0.00055013
ZFP92	2.61572	0.000149576	0.000551863
CDH2	3.2696	0.000151916	0.000560085
H2BC12	3.60035	0.000152183	0.000560685
GLRB	-2.71767	0.000153921	0.000566567
TNXB	-2.44173	0.000153935	0.000566567
SLC2A6	-2.15792	0.000154016	0.000566644
IGFBP6	-2.0156	0.000154118	0.00056678
CST6	-3.58823	0.00015518	0.000570332
KCNQ5	-3.13783	0.000155209	0.000570332
SLC4A10	6.96181	0.000155724	0.000571764
SLC34A2	4.05141	0.00015636	0.000573751
PLK1	-2.1659	0.000163236	0.000596936
CPA3	-3.2397	0.000163275	0.000596958
GPX3	-2.8165	0.000164664	0.000601431
NAGS	2.13653	0.000165965	0.000605454
GRIN2D	2.61412	0.000166758	0.000607615
CYP26A1	4.72369	0.000167859	0.000611383
TDRD9	2.71458	0.000169007	0.000615254
MYBPC1	3.15217	0.000171186	0.000622505
BASP1	-2.74907	0.000174155	0.000632417
GRIK4	2.33353	0.000174318	0.00063288
TREM2	2.02907	0.000175133	0.000635714
IFNLR1	-2.24045	0.000177222	0.0006427
RGMA	2.06092	0.000177234	0.0006427
FRAS1	3.16016	0.000177358	0.000642893
ATP13A4	3.75872	0.000178908	0.000648251
CLDN16	3.94441	0.000182101	0.000659036
RTN4RL1	2.14877	0.000184222	0.000666311
CBY3	2.92658	0.00018434	0.000666608
TRIM69	-2.43193	0.000186555	0.000673544
TRABD2B	2.69715	0.000186697	0.000673923
FZD5	2.36469	0.000188862	0.000680794
COL2A1	2.03457	0.000189409	0.000682495
HJV	-2.19504	0.000192014	0.000691196
NRSN2	2.87238	0.000193077	0.000694335
NUF2	-2.1515	0.000196436	0.000705578
STAT4	-2.26881	0.000197418	0.000708688
MSMO1	2.89981	0.000197867	0.000710158
PRIMA1	2.74176	0.000203445	0.000728024
IGSF11	3.08954	0.000206184	0.000736087
AVIL	2.47702	0.000208026	0.000741209
HS3ST2	3.30552	0.000210179	0.000748001
PRR5	-2.30621	0.000212248	0.000754331
SPEM2	3.74079	0.000216094	0.000766354
AIF1L	-3.09295	0.000217493	0.000770866
EYA1	-3.49553	0.000220355	0.000780553
CEMIP	2.56279	0.0002209	0.000781875
GPR45	4.02028	0.00022211	0.00078585
LRRC63	-2.68274	0.000223904	0.000791737
AADACL4	5.23254	0.000226754	0.000800259
FCRL4	-3.55151	0.000234588	0.000825823
CYP19A1	3.13203	0.000234751	0.000826237
RCOR2	2.65052	0.000235552	0.000828736
PRDM8	-2.51612	0.000235623	0.000828825
ASB5	-2.71663	0.00023597	0.000829564
S100A1	-2.41563	0.000236927	0.000832449
C20H3orf84	2.94926	0.000238396	0.000836777
WWC1	2.05272	0.000239371	0.000839576
EMR4	2.21429	0.000241909	0.000847641
UNC80	3.89744	0.000243807	0.00085349
PPFIA2	-2.33466	0.000246889	0.000863612
CSMD1	7.11384	0.000247171	0.000864265
CLSTN2	2.61797	0.000248078	0.000867272
LGALS12	-2.85952	0.000249108	0.000869538
SH3GL3	-2.69051	0.000249709	0.000871128
GPR137C	2.37984	0.00025305	0.000881434
IL23R	-3.47983	0.000254572	0.000886163
RGS18	-2.41768	0.000255178	0.00088749
CD180	-2.23423	0.000255249	0.000887565
GPC3	-3.35687	0.000255827	0.000889408
PDE4B	-2.00266	0.000256322	0.000890785
CHRNB4	-2.74373	0.000259038	0.000899708
IL1RAPL1	3.25821	0.000259652	0.000901499
SLC13A3	4.37608	0.000260852	0.000904972
ANKRD1	2.39459	0.00026442	0.000916303
CA12	2.95474	0.000266151	0.000921601
F2RL1	2.2783	0.000274839	0.000948255
DGKB	6.48828	0.000277035	0.000955287
OXTR	4.5356	0.000278637	0.000960084
CABP5	-2.52286	0.000284412	0.000978686
SMIM22	-2.61853	0.000284504	0.000978816
PTPRT	3.18248	0.000285396	0.000981512
PRSS35	2.25465	0.000286671	0.000985434
GPR68	-2.94059	0.000292313	0.0010036
PLEKHG4	2.25348	0.000293119	0.00100579
TTR	-2.85938	0.000294582	0.00100986
PPP1R14C	2.77167	0.00029676	0.0010163
PIGR	3.77249	0.000299931	0.00102588
SP6	3.17872	0.000300698	0.00102773
E2F2	-2.64561	0.000305619	0.00104278
CD244	-2.45076	0.000307617	0.00104823
MAOB	-2.48687	0.000312588	0.00106317
RESF1	-2.43573	0.000315326	0.00107088
SYT11	2.03021	0.000316454	0.00107452
CD300H	-2.3945	0.000320761	0.00108772
BVES	-3.72694	0.000322316	0.00109218
ANKRD55	-2.07876	0.00032277	0.00109331
SPATA46	2.3959	0.000326434	0.00110401
VSIG8	2.62022	0.000326885	0.00110519
MXRA8	-2.32568	0.000327486	0.00110681
ICAM4	-2.28483	0.000329874	0.00111384
SHISA2	2.51425	0.000338368	0.00113978
SPEM1	3.70724	0.00033914	0.00114174
CFAP65	-2.89733	0.000339619	0.00114314
CRB2	3.79734	0.000341021	0.00114744
FBN3	3.2751	0.000341363	0.00114838
ERICH6	2.63345	0.000341575	0.00114888
EVI2B	-2.12816	0.000351721	0.00118016
FBLN1	-2.79449	0.00035226	0.00118176
C26H22orf15	2.47031	0.000358614	0.00119953
CTSS	-2.27653	0.000370974	0.00123701
TENM2	-2.28141	0.000372027	0.00124029
MMP21	2.35669	0.000383762	0.00127638
HRH1	-2.15497	0.000384254	0.00127731
PDE7B	2.13299	0.000384248	0.00127731
LGR6	3.56116	0.000393213	0.00130495
STPG4	2.46556	0.000396346	0.00131415
TNNI3	-2.37407	0.00039736	0.00131696
KCNS2	4.65258	0.000402591	0.00133146
IL17REL	-3.43927	0.000406593	0.00134225
CENPM	-2.01953	0.000409444	0.0013497
PLAGL1	-2.0204	0.000418088	0.00137521
ST8SIA6	2.71237	0.000430575	0.00141296
COL24A1	2.64284	0.000433252	0.00142098
CFAP44	2.12651	0.000436935	0.00143151
RGSL1	2.04787	0.000445209	0.00145625
CARMIL2	-2.5037	0.00044596	0.00145845
GABRQ	2.95915	0.000449068	0.00146703
RINL	-2.02231	0.000449484	0.00146812
IGF2BP2	3.24361	0.000450917	0.00147201
FGFR4	2.15269	0.000456348	0.00148787
MLIP	2.86463	0.000457385	0.00149099
TMEM145	2.31472	0.000458441	0.00149363
CKM	-2.55165	0.000458742	0.00149434
TDRD1	5.04843	0.000459753	0.0014971
CYP2D15	-2.11556	0.000462404	0.00150465
PTPRN2	2.66172	0.000470093	0.00152858
SLC7A11	3.42959	0.000488878	0.00158287
IRX5	3.65352	0.000491662	0.00159062
FAM83F	2.36782	0.000495424	0.00160093
OCA2	3.13452	0.000496124	0.00160262
AIPL1	2.97247	0.000505944	0.00163261
TDRD15	4.01902	0.000507462	0.00163663
MAFA	2.70441	0.000508465	0.00163958
TRIB3	2.14216	0.000512357	0.00165125
MASP1	3.44358	0.000513234	0.00165378
PSCA	3.9993	0.000516749	0.00166334
SERTM1	2.95525	0.000522398	0.00167915
CYP27B1	3.14511	0.000533773	0.0017145
ZNF711	-2.02699	0.000534188	0.00171553
ISG15	-2.42113	0.00056243	0.00179829
IFIT1	-2.25501	0.000579287	0.00184797
ECT2L	2.04369	0.000580232	0.00185066
PDZRN4	-2.85207	0.000581804	0.00185502
PEX5L	3.49768	0.000581725	0.00185502
OLFML1	-2.07156	0.000582481	0.00185686
SRPX2	-2.00241	0.000584508	0.00186234
SLC16A10	-2.40153	0.000585157	0.00186408
ST6GALNAC5	2.67274	0.000589486	0.00187656
PNMA6A	3.79258	0.000595907	0.00189401
NTRK2	-3.38898	0.000598403	0.0019006
KCNH8	5.46833	0.000605033	0.00191933
GRPR	2.32358	0.000608187	0.00192766
NANOS3	2.59369	0.00061449	0.00194594
KCNMB2	4.31914	0.000615348	0.00194832
PLSCR5	2.25235	0.000617317	0.00195353
SMIM24	2.7534	0.000622411	0.00196862
SPATA9	2.36009	0.000624446	0.00197437
TRIM71	2.87346	0.000628296	0.00198379
FRZB	-2.26423	0.000640447	0.00201935
IFT22	-2.01758	0.000641559	0.00202251
ANGPTL1	-2.2466	0.000642668	0.00202565
E2F8	-2.24739	0.000645931	0.00203523
SLC38A3	3.03181	0.000649453	0.00204491
DMC1	2.3509	0.000657972	0.00206923
IGSF1	4.39886	0.000659935	0.00207432
DEFB1	5.79498	0.000667433	0.00209536
LAMA1	3.07143	0.000673725	0.00211438
PRG4	2.05803	0.000677006	0.00212395
KCNN3	2.04059	0.00068015	0.00213308
SLC44A5	3.51048	0.000682367	0.00213818
TREH	2.11496	0.000688584	0.00215544
SLC25A2	2.86676	0.000693505	0.00216972
CD160	-2.03999	0.00070315	0.00219575
C10H12orf56	2.39289	0.000703434	0.00219588
HHATL	-2.88129	0.000705388	0.00220084
KLHL41	-3.25783	0.000728465	0.00226701
NTM	4.11329	0.000739451	0.00229727
ASIC2	2.12323	0.000753667	0.00233944
MPPED1	2.86401	0.00077867	0.00240597
PDLIM4	-2.28497	0.000793156	0.00244657
EDIL3	3.05455	0.000797883	0.00245907
ADORA2A	-2.16714	0.000800366	0.00246505
BTBD16	2.25993	0.000813659	0.00250176
ANXA13	2.57417	0.000826181	0.00253426
CPLX2	-2.94762	0.00083092	0.00254751
HPCAL4	3.31974	0.000836267	0.00256145
GPC2	2.55604	0.00084107	0.00257516
LRRC18	2.79192	0.000842858	0.0025802
LPAR4	-2.86042	0.000849161	0.002596
ARHGDIB	-2.10966	0.00087067	0.00265239
LHX8	-2.76316	0.000885195	0.00269258
NFASC	-2.78441	0.000888605	0.00270251
KCNT1	3.22931	0.000890775	0.00270775
PDE6B	2.0804	0.000904802	0.00274717
HCN2	2.4706	0.000929662	0.00281233
CELSR1	2.03261	0.000945048	0.00285233
SLC35F1	2.69688	0.000945549	0.00285233
HTR3A	4.10567	0.000972479	0.0029258
TOPAZ1	3.30742	0.000981453	0.00294987
GFRA4	-2.9365	0.000982902	0.00295325
PROX1	-2.1516	0.000983837	0.00295509
RBFOX3	2.15054	0.000999809	0.00300058
HR	-2.00876	0.00100344	0.00301047
ITGB8	2.38362	0.00104432	0.00312282
CFAP45	2.77711	0.00108038	0.0032222
HMGCS2	4.45513	0.00108256	0.00322817
NR0B1	3.90271	0.00109265	0.00325558
PTPRN	-2.34286	0.00110584	0.00329056
NYAP2	3.14764	0.00110664	0.00329218
LRRC74B	4.32897	0.00111747	0.00331975
NHS	2.05693	0.00114502	0.00338998
LAMC2	2.36583	0.00114568	0.00339136
COL11A1	2.74671	0.00116032	0.00342912
WFIKKN2	2.26175	0.00116886	0.00345156
CNGB1	-2.00543	0.00117408	0.00346473
TMEM100	-2.85734	0.00117624	0.00346942
C33H3orf52	2.34806	0.00117812	0.00347383
MPP6	2.26321	0.00119593	0.00352407
COLEC11	-2.05312	0.00122482	0.00359923
FNDC11	2.04569	0.00122878	0.00360799
KCNA2	2.67544	0.00124909	0.0036629
TEX48	2.81872	0.00124894	0.0036629
WDR87	2.56479	0.00125377	0.00367427
SEMA3E	-3.88212	0.00126122	0.00369074
FNDC5	2.19714	0.00126743	0.00370832
TTC22	-3.66779	0.00126793	0.00370918
C6H16orf89	5.96994	0.00127216	0.00372036
SV2B	-2.6312	0.0012726	0.00372105
CHRDL1	-2.38715	0.00128822	0.00376188
PDK4	-2.45215	0.00128972	0.00376506
PRSS48	2.21776	0.00129156	0.00376983
ENGASE	2.23943	0.00130808	0.00381344
PRELP	-2.07275	0.00130818	0.00381344
UGGT2	2.14884	0.0013168	0.00383612
NEBL	2.49948	0.00135656	0.00394123
CXCR4	-2.02188	0.00135803	0.00394378
CEP55	-2.25743	0.00136447	0.00395978
MPP3	2.001	0.00137954	0.00399905
PGF	2.15369	0.00138277	0.00400647
KCNJ16	2.28582	0.00138578	0.00401393
MEIS2	-2.27186	0.00139813	0.004045
OR4S7	2.33607	0.00141054	0.00407528
EFEMP1	-2.30628	0.00143189	0.00412864
SERPINC1	2.10105	0.00143674	0.00413999
KCNE4	-2.01946	0.00143786	0.0041417
PPP1R1A	-2.54031	0.00144333	0.00415482
DDO	2.03319	0.00145864	0.00419358
SLC16A14	2.61088	0.00147819	0.00424444
MFAP4	-2.70297	0.00148249	0.00425542
CFAP299	-2.97318	0.00148788	0.00426753
DPF1	3.90414	0.00149436	0.00428478
NPTXR	2.29	0.00149767	0.00429291
TRIM46	2.61149	0.0014993	0.00429622
HAS2	-2.8629	0.0015004	0.00429742
PCDH15	2.28223	0.00151516	0.00433416
CPXM2	-2.23929	0.00151596	0.0043351
MLNR	2.22355	0.00153279	0.00437979
USP50	2.03477	0.00155662	0.00443951
HS3ST3B1	-2.29077	0.00156169	0.00445188
KREMEN2	3.14043	0.00159714	0.00454154
C4BPB	-2.11864	0.00161686	0.00459259
KCNQ3	4.16898	0.00164239	0.00465784
DNAH8	-2.7883	0.00164661	0.00466688
RFX4	4.17049	0.00164649	0.00466688
PCDHA13	2.17181	0.00165488	0.00468815
OR2C3	5.83345	0.00166353	0.00471043
SLC22A16	2.89094	0.00167847	0.00474684
GRM8	3.09437	0.00168655	0.00476821
SAPCD1	2.21041	0.00169271	0.00478191
VPREB3	-2.46366	0.00170618	0.00481343
CNTN3	2.18293	0.00171342	0.00483067
GPA33	-2.36041	0.0017185	0.00484348
ASB2	-2.54247	0.00173685	0.00489141
CXXC4	4.07867	0.00174202	0.00490294
TMEM92	-2.7572	0.0017609	0.00494996
CAPN6	4.69315	0.00176353	0.00495505
KCNJ15	3.77955	0.00177575	0.00498629
CRYAA	3.52041	0.00178736	0.00501504
SDK2	2.49647	0.00180865	0.00507086
ANPEP	3.20832	0.00181222	0.0050767
TFAP2A	3.72748	0.00182564	0.00510982
ELFN2	2.84371	0.00183547	0.00513417
CPA4	2.365	0.00184458	0.00515808
SDR16C5	-2.50279	0.00188086	0.00524421
TACR2	-2.4401	0.00188648	0.00525826
RNF152	2.36548	0.00190166	0.00529572
LAMA2	-2.42132	0.00191638	0.00533456
SERPINF1	2.37954	0.00195015	0.00541499
CLEC12A	-2.14317	0.00196202	0.00544463
ERICH6B	2.43014	0.00196364	0.00544831
HOXB7	4.2155	0.00196768	0.00545867
DBX2	2.30091	0.00197901	0.0054876
KCNF1	2.73287	0.00198072	0.00548983
ZNF648	2.34804	0.00201858	0.00557524
MAP3K19	-2.20283	0.00202411	0.00558858
PCDHB2	2.1585	0.00205446	0.00565885
TTLL10	3.00428	0.0020648	0.00568563
FOXI2	2.85843	0.00208591	0.00573594
GOLGA7B	2.19477	0.00208696	0.00573797
SEPTIN12	4.13211	0.00209217	0.0057514
SYTL2	2.10354	0.00209482	0.00575608
TNIP3	-2.92095	0.00210315	0.00577462
MAT1A	-4.33133	0.00211969	0.005813
GCLC	2.13859	0.00213374	0.00584362
PROX2	2.3682	0.00213961	0.00585794
PLAG1	2.26266	0.00215177	0.00588502
KCNK18	5.30546	0.00218047	0.0059556
OTOA	-2.42781	0.00220698	0.00602062
SCN1A	-2.16269	0.00224286	0.0061121
POU1F1	2.56888	0.00224632	0.0061206
FNDC4	-2.1	0.00225702	0.00614609
SPARCL1	-2.08652	0.00226218	0.00615921
HOXB8	4.57107	0.00229897	0.00625097
PIANP	2.96999	0.00229948	0.00625141
ITGB6	2.65812	0.00244384	0.00660342
APCDD1L	3.01435	0.00249737	0.00673106
NMNAT2	2.0662	0.00249861	0.00673241
VWDE	-2.48119	0.00251217	0.00676293
GDA	2.22663	0.00255262	0.00685863
TMEM156	-2.14946	0.00260063	0.00696809
ARHGEF38	2.05003	0.00260693	0.00698188
HOXA7	-2.98376	0.00263493	0.00705063
ADGRF1	-2.32724	0.00264159	0.00706639
B4GALT6	-2.11004	0.00266182	0.0071111
IL36G	2.53013	0.00267169	0.00713641
ZYG11A	2.07815	0.00272936	0.00727443
MFSD2A	2.2447	0.00274029	0.00729904
SGCA	-2.07261	0.00283564	0.00752134
GPR3	3.01534	0.00293443	0.00775624
SALL4	-2.23591	0.00295376	0.00780164
FABP3	-2.0608	0.00297597	0.00785297
HOPX	-2.01918	0.00306552	0.0080629
BDNF	2.39841	0.00310098	0.00814276
CSRNP3	3.21005	0.00313398	0.008218
GFRA1	4.34442	0.0033971	0.00881898
HLA-DQB1	-2.10948	0.00342203	0.00887485
GRM2	2.05362	0.00349161	0.00903596
ARHGAP36	5.3451	0.00349451	0.0090422
NELL1	3.59212	0.00353004	0.00912246
NPTX2	2.399	0.00353207	0.0091264
RXFP1	2.37936	0.00355863	0.00918979
AREG	3.54368	0.00360022	0.00928534
ADAMTS18	3.09825	0.00366671	0.00944612
PPFIA3	2.56132	0.00370018	0.00952156
PKLR	2.2216	0.0037052	0.00953312
GABRP	3.7661	0.00370855	0.00954038
ABCC8	2.0012	0.00375021	0.00964212
MMP12	-2.58561	0.00381636	0.00979557
TMEM95	2.43454	0.00386175	0.0099023
SLC5A7	6.33969	0.00390085	0.00998847
COL22A1	3.79981	0.00400819	0.0102288
TINAG	3.93537	0.00401938	0.0102559
UPK3B	2.16222	0.00409061	0.0104114
MEX3A	2.18499	0.00411739	0.0104722
SLC18A2	2.29129	0.00412764	0.0104953
ESRRB	-2.73389	0.00414198	0.0105274
SAG	2.1841	0.00419067	0.0106287
SLC6A15	3.69869	0.00420035	0.010649
H2BC10	2.57891	0.00420217	0.0106521
ALDH3A1	-4.62761	0.00428745	0.0108343
C14orf132	3.16424	0.00433738	0.010946
IGSF9B	2.72694	0.0043646	0.0110031
CCDC83	2.63531	0.00446906	0.0112285
PCSK1	2.74467	0.00448143	0.0112565
HSD17B2	-3.43923	0.00453042	0.0113732
FREM1	-2.11032	0.00468175	0.0117173
ALPK2	2.8656	0.00483066	0.0120455
FBLL1	2.68773	0.00494422	0.0122967
GIMD1	2.56507	0.00499413	0.0124087
VSTM2B	2.88053	0.00499473	0.0124087
MYO16	-2.08699	0.00501032	0.0124424
GPR101	4.16764	0.00503981	0.0125019
OR6AE1	2.96434	0.00505997	0.0125502
PTGS2	-2.09379	0.0051069	0.012658
CARD14	3.16906	0.00516446	0.0127901
SLC19A3	-3.63761	0.00520223	0.0128753
NID2	2.00584	0.00524609	0.0129756
HPGD	-2.85944	0.00535591	0.0132212
MSC	-2.31139	0.00538013	0.0132756
OTOP3	3.75788	0.00544688	0.0134184
ADRA1A	-2.23555	0.00550161	0.0135441
RERGL	-2.82295	0.00569772	0.0139664
C7H1orf116	2.30761	0.00599986	0.0146243
SVEP1	-2.15652	0.00606869	0.0147663
STPG2	-2.04343	0.00611798	0.0148704
LRRIQ1	2.6462	0.0061677	0.0149772
UNC5C	2.15033	0.00621026	0.0150665
MELTF	2.04371	0.0064897	0.0156692
KCNK10	-2.74278	0.00653238	0.0157513
CCDC187	2.60823	0.00654195	0.0157717
NECAB1	-2.79937	0.00659922	0.0158977
CDH4	-2.6321	0.00662984	0.0159652
FAM81B	2.66692	0.00665388	0.0160209
DUOXA1	2.16455	0.00665921	0.0160316
NALCN	-2.12191	0.00679411	0.0163132
PCDH20	2.52573	0.00682276	0.016369
SPHKAP	-4.91827	0.00698063	0.0167054
GATA5	-2.82275	0.00705563	0.0168566
BPIFB4	-2.6811	0.00726521	0.0173118
HSPB7	-2.09987	0.00726721	0.0173144
PGR	-2.44017	0.00738406	0.0175583
BARX2	3.73692	0.00742698	0.0176419
FGF16	-2.83296	0.00751953	0.0178338
GDF5	2.78383	0.00755194	0.0179013
SFRP1	2.37274	0.00755723	0.0179115
ADGRB1	-2.58095	0.00766855	0.0181423
CEACAM16	2.51701	0.00771757	0.0182464
EGFLAM	2.57551	0.00793269	0.0187015
TMEM229A	2.75452	0.00809442	0.0190334
TLX2	2.94881	0.00822084	0.0192834
GYG2	-2.47927	0.00842963	0.0197273
FRMPD4	2.9941	0.0086671	0.0201792
CD4	-2.22303	0.00877112	0.0203745
TMC5	2.11206	0.00880233	0.0204313
JAKMIP1	-2.3361	0.00974622	0.0223795
ELAVL2	2.91902	0.00980938	0.0225103
TMEM238L	4.61829	0.00992254	0.0227413
CNTN6	4.71649	0.00993486	0.022761
CCL16	2.25282	0.0100094	0.0229086
PHYHIPL	2.38883	0.0101343	0.0231654
COL28A1	-3.83404	0.0101377	0.0231702
ACSM4	-2.16825	0.0102117	0.0233276
ANTXRL	2.53876	0.0104434	0.0237854
TWIST2	-2.16721	0.0104871	0.0238728
MTTP	2.6957	0.0108826	0.0246406
ROR2	-2.25277	0.0108943	0.0246579
SPATA4	2.13004	0.0112403	0.0253307
DUOX2	2.62297	0.0116823	0.0262165
KY	2.15836	0.0121081	0.0270618
CCDC160	-2.3504	0.0121742	0.0271954
VGLL1	4.49111	0.0122828	0.0274186
ACTA1	2.10804	0.0126832	0.0282291
[truncated: 2,387 more rows]

## Sheet: Supplementary Data 6
Supplementary Data 6. List of significant DEGs from MTC vs. Normal thyroid comparison (log2 FC>2; FDR<0.05).
Gene	Log2 fold change	p value	Adjusted p values	DEG Human MTC vs Normal Thyroid (Minna et al. 2022)
RIMS2	9.72784	8.41976e-46	2.19377e-42	Up-regulated
PCSK1	11.8851	1.75652e-43	3.92281e-40	Up-regulated
KCNH2	6.7084	8.33644e-40	1.18476e-36	Up-regulated
RASD2	7.32703	8.77892e-39	9.80292e-36	Up-regulated
HOXB8	8.6367	3.6884e-38	3.6038e-35	Up-regulated
GNAO1	5.39346	1.72377e-35	1.4183e-32	Up-regulated
ISL1	8.21715	3.38316e-35	2.64445e-32	Up-regulated
PCLO	6.28584	1.01889e-34	7.58493e-32	Up-regulated
CHRNB2	5.27282	1.09516e-29	5.70688e-27	Up-regulated
RUNDC3A	7.2637	2.45189e-29	1.23646e-26	Up-regulated
NRXN3	8.25037	3.8982e-29	1.90439e-26	Up-regulated
HOXB6	5.83695	1.80275e-28	8.28894e-26	Up-regulated
PTPRN	7.52431	1.03427e-27	4.36994e-25	Up-regulated
BSN	5.77627	1.51985e-27	6.25259e-25	Up-regulated
RET	5.70319	1.73025e-27	6.93564e-25	Up-regulated
ABCC8	6.28761	1.0672e-26	3.87989e-24	Up-regulated
CACNA1C	6.21795	2.3455e-26	8.33346e-24	Up-regulated
INSC	8.29565	3.48786e-26	1.16012e-23	Up-regulated
ACTL6B	7.60272	1.54178e-25	4.9189e-23	Up-regulated
FOXA1	9.35592	5.9139e-25	1.77792e-22	Up-regulated
INA	8.73193	1.22795e-24	3.49028e-22	Up-regulated
TANC2	3.51384	3.06243e-24	7.84836e-22	Up-regulated
UNC13A	9.45794	4.51486e-24	1.12107e-21	Up-regulated
SEZ6L2	6.76545	1.21028e-23	2.77177e-21	Up-regulated
SYT7	4.48194	2.28263e-23	5.02597e-21	Up-regulated
VGF	9.60736	5.90727e-23	1.21511e-20	Up-regulated
SVOP	9.63313	7.11953e-23	1.42692e-20	Up-regulated
CHD5	6.14757	1.243e-22	2.45973e-20	Up-regulated
CDK5R2	10.9766	1.86952e-22	3.52123e-20	Up-regulated
NMNAT2	5.88033	4.16467e-22	7.65957e-20	Up-regulated
PTPRN2	6.46294	1.02424e-21	1.84045e-19	Up-regulated
CELSR3	7.03335	1.19424e-21	2.0977e-19	Up-regulated
SRRM3	9.51654	1.44976e-21	2.51824e-19	Up-regulated
BAMBI	6.51859	1.88378e-21	3.23618e-19	Up-regulated
AP3B2	4.91251	2.08622e-21	3.54498e-19	Up-regulated
NRSN1	8.52143	2.60236e-21	4.32795e-19	Up-regulated
LHFPL4	6.28675	1.21999e-20	1.83386e-18	Up-regulated
ARFGEF3	5.15375	5.8004e-20	8.5545e-18	Up-regulated
SYN1	5.3603	8.90846e-20	1.25465e-17	Up-regulated
SLC8A2	5.16516	2.7491e-19	3.70489e-17	Up-regulated
HOXB5	5.03554	3.39279e-19	4.53328e-17	Up-regulated
CPA5	5.95653	4.6294e-19	6.03095e-17	Up-regulated
HOXB7	8.5846	5.39633e-19	6.97197e-17	Up-regulated
DISP2	8.94959	1.73022e-18	2.04913e-16	Up-regulated
TMEM151A	6.98156	2.09844e-18	2.46654e-16	Up-regulated
ELAVL4	7.24997	2.33819e-18	2.72577e-16	Up-regulated
GPR158	8.93054	2.41627e-18	2.77747e-16	Up-regulated
FOXA2	8.47834	5.71e-18	6.28623e-16	Up-regulated
XKR7	9.86872	7.36163e-18	8.04786e-16	Up-regulated
PCBP3	5.16423	1.59958e-17	1.68961e-15	Up-regulated
SEZ6	5.41606	1.9329e-17	2.02799e-15	Up-regulated
CIDEC	-9.45749	6.67419e-17	6.56211e-15	Down-regulated
GNG4	7.01218	1.30278e-16	1.24947e-14	Up-regulated
MAPK8IP2	4.92162	1.77066e-16	1.68785e-14	Up-regulated
HMGCLL1	4.68368	2.99677e-16	2.8222e-14	Up-regulated
MYT1	8.97955	3.60788e-16	3.35726e-14	Up-regulated
SRRM4	5.67163	4.01557e-16	3.69267e-14	Up-regulated
DNER	5.27571	5.60532e-16	5.0652e-14	Up-regulated
KCNK3	7.08618	7.55353e-16	6.74768e-14	Up-regulated
ADAMTS6	3.15737	1.74114e-15	1.48739e-13	Up-regulated
SMPD3	5.67656	3.24054e-15	2.66628e-13	Up-regulated
HOXB4	4.08806	3.30855e-15	2.70798e-13	Up-regulated
SCG3	5.96922	9.16152e-15	7.05527e-13	Up-regulated
GDAP1	7.83912	3.0589e-14	2.18355e-12	Up-regulated
CRMP1	7.296	3.62183e-14	2.55045e-12	Up-regulated
NOVA1	3.55611	3.62089e-14	2.55045e-12	Up-regulated
PAK3	4.39912	4.39174e-14	3.03788e-12	Up-regulated
CACNA1B	5.55848	5.15497e-14	3.55011e-12	Up-regulated
ASCL1	9.51834	5.48214e-14	3.75888e-12	Up-regulated
SNAP25	7.92132	6.86079e-14	4.6188e-12	Up-regulated
DNAJC12	4.65017	8.04216e-14	5.28248e-12	Up-regulated
ST18	7.30186	9.93061e-14	6.39512e-12	Up-regulated
MTCL1	3.41861	1.5842e-13	9.56209e-12	Up-regulated
KCNC1	7.87264	1.50377e-12	7.86235e-11	Up-regulated
FAM166C	8.48236	2.55087e-12	1.29473e-10	Up-regulated
CABP7	6.17524	2.95732e-12	1.47705e-10	Up-regulated
HCN2	3.91281	4.13676e-12	2.00838e-10	Up-regulated
SLC12A5	5.54642	4.33686e-12	2.09254e-10	Up-regulated
DRD2	9.27515	6.9018e-12	3.24987e-10	Up-regulated
SNAP91	5.28096	7.97215e-12	3.68724e-10	Up-regulated
SFT2D1	-2.34737	8.07787e-12	3.71416e-10	Down-regulated
MAP1B	5.04486	8.77188e-12	4.00967e-10	Up-regulated
FBXL16	7.83538	9.46666e-12	4.25265e-10	Up-regulated
CELF3	6.9705	1.11203e-11	4.92476e-10	Up-regulated
ABR	2.13721	1.81358e-11	7.72524e-10	Up-regulated
KIF5A	3.25391	3.29835e-11	1.36051e-09	Up-regulated
ADAMTSL5	-4.46656	3.70212e-11	1.50325e-09	Down-regulated
SCN8A	5.53905	7.19693e-11	2.75759e-09	Up-regulated
AOC1	7.08682	1.20308e-10	4.45682e-09	Up-regulated
ABI3BP	-5.06578	1.4435e-10	5.24797e-09	Down-regulated
CACNA2D2	4.98192	1.56325e-10	5.65119e-09	Up-regulated
GRIN1	6.45672	1.999e-10	7.11855e-09	Up-regulated
CADPS	7.65223	2.10542e-10	7.4466e-09	Up-regulated
SCGN	8.31244	2.42225e-10	8.49035e-09	Up-regulated
DAGLA	4.10099	3.21341e-10	1.10165e-08	Up-regulated
NOL4	4.76878	3.58139e-10	1.21186e-08	Up-regulated
PRMT8	5.84094	3.67142e-10	1.23964e-08	Up-regulated
HCN3	3.92708	4.00467e-10	1.34058e-08	Up-regulated
JAM2	-4.84138	4.28221e-10	1.41446e-08	Down-regulated
VWA7	4.42371	5.07336e-10	1.64207e-08	Up-regulated
DSCAML1	5.20218	5.39027e-10	1.73744e-08	Up-regulated
LYVE1	-4.79652	5.62032e-10	1.79678e-08	Down-regulated
GPRIN1	3.25532	6.98796e-10	2.19805e-08	Up-regulated
SCARA5	-5.92969	7.92457e-10	2.44349e-08	Down-regulated
ASPHD1	7.12075	8.91055e-10	2.73135e-08	Up-regulated
PPP2R2C	5.28614	1.03362e-09	3.07782e-08	Up-regulated
SYT4	8.10735	1.16273e-09	3.42314e-08	Up-regulated
TAGLN3	5.44541	1.25389e-09	3.66392e-08	Up-regulated
SYP	4.38909	1.43883e-09	4.1424e-08	Up-regulated
ST8SIA3	7.59183	1.47843e-09	4.23303e-08	Up-regulated
KCNK12	7.43067	1.94191e-09	5.44048e-08	Up-regulated
PI16	-4.99682	2.15674e-09	5.98868e-08	Down-regulated
RBP7	-4.62168	4.13344e-09	1.07517e-07	Down-regulated
NPTXR	5.16955	4.40073e-09	1.13714e-07	Up-regulated
CCDC33	4.36027	4.52454e-09	1.16527e-07	Up-regulated
SYT13	8.71856	4.56654e-09	1.17416e-07	Up-regulated
TMEM145	4.20671	4.64169e-09	1.18882e-07	Up-regulated
KCNB1	4.90636	4.76931e-09	1.21105e-07	Up-regulated
SHC3	5.41866	4.76583e-09	1.21105e-07	Up-regulated
GALNT15	-4.53538	4.98564e-09	1.25914e-07	Down-regulated
CP	-3.65567	5.22193e-09	1.31245e-07	Down-regulated
PAH	5.46804	5.45812e-09	1.36742e-07	Up-regulated
KCNB2	4.92211	5.50694e-09	1.37524e-07	Up-regulated
MCOLN3	-4.52366	6.17965e-09	1.53101e-07	Down-regulated
CPLX2	6.23365	6.24387e-09	1.54447e-07	Up-regulated
FAM110D	-4.03254	6.37253e-09	1.57132e-07	Down-regulated
APBA1	2.9638	6.39016e-09	1.57319e-07	Up-regulated
GIPR	5.48594	7.0882e-09	1.72065e-07	Up-regulated
FXYD1	-3.62769	7.46901e-09	1.79912e-07	Down-regulated
ACKR1	-5.30446	9.4605e-09	2.24085e-07	Down-regulated
NYAP1	3.20469	9.87721e-09	2.32196e-07	Up-regulated
SPTB	5.26971	1.27381e-08	2.90284e-07	Up-regulated
ATP1A3	6.99696	1.29993e-08	2.94947e-07	Up-regulated
ESPN	6.89339	1.68182e-08	3.73996e-07	Up-regulated
RILPL2	-2.44229	1.86481e-08	4.08873e-07	Down-regulated
CARMIL3	4.66237	2.02434e-08	4.38926e-07	Up-regulated
MAST1	3.13411	2.22932e-08	4.78721e-07	Up-regulated
CDO1	-5.31915	2.57783e-08	5.49035e-07	Down-regulated
CNIH2	4.79897	3.1099e-08	6.52577e-07	Up-regulated
MGST1	-3.72648	5.78535e-08	1.14775e-06	Down-regulated
PTGDS	-4.80214	6.20292e-08	1.22437e-06	Down-regulated
SLC35G2	3.09958	6.52611e-08	1.2833e-06	Up-regulated
CNTN1	4.61842	6.65864e-08	1.30444e-06	Up-regulated
REEP2	4.88752	7.18759e-08	1.39756e-06	Up-regulated
TNFSF10	-3.5113	7.22816e-08	1.40196e-06	Down-regulated
VIT	-4.91733	7.32702e-08	1.41828e-06	Down-regulated
TMPRSS6	5.78292	7.33045e-08	1.41828e-06	Up-regulated
UNC79	5.39894	7.44093e-08	1.4361e-06	Up-regulated
RFX3	2.88956	1.04574e-07	1.96492e-06	Up-regulated
PNMA1	2.77037	1.4185e-07	2.57854e-06	Up-regulated
NBEA	2.65591	1.58428e-07	2.85664e-06	Up-regulated
SCD5	-4.07459	1.8707e-07	3.31948e-06	Down-regulated
CA8	3.67841	2.00607e-07	3.52765e-06	Up-regulated
DDC	5.82659	2.07689e-07	3.63991e-06	Up-regulated
NRXN1	4.62688	2.15878e-07	3.76655e-06	Up-regulated
PHYHIPL	7.08028	2.63655e-07	4.47527e-06	Up-regulated
TMED8	2.30475	3.10155e-07	5.18573e-06	Up-regulated
PHEX	-5.55323	3.47124e-07	5.68824e-06	Down-regulated
ACSL6	5.2957	3.73616e-07	6.09681e-06	Up-regulated
CLIC2	-2.81632	4.31055e-07	6.92567e-06	Down-regulated
DMXL2	3.98381	6.40204e-07	9.90922e-06	Up-regulated
RAB3C	5.96216	6.60165e-07	1.01779e-05	Up-regulated
HCN1	5.67659	7.4971e-07	1.13894e-05	Up-regulated
WNT11	-4.67985	8.19129e-07	1.23248e-05	Down-regulated
SEMA6A	-3.13362	8.87785e-07	1.32938e-05	Down-regulated
ZKSCAN1	2.05043	9.59385e-07	1.42839e-05	Up-regulated
SYT5	4.58907	1.11892e-06	1.63173e-05	Up-regulated
CALCB	9.65013	1.19048e-06	1.72003e-05	Up-regulated
MFNG	-3.97693	1.58515e-06	2.19881e-05	Down-regulated
PGAP1	3.35312	1.64449e-06	2.27307e-05	Up-regulated
ZFHX2	3.21681	1.67171e-06	2.3066e-05	Up-regulated
RAP1GAP2	3.27454	2.00907e-06	2.72874e-05	Up-regulated
MTMR7	4.13602	2.01969e-06	2.74079e-05	Up-regulated
APLP1	3.58347	2.07812e-06	2.81031e-05	Up-regulated
UCHL1	3.54892	2.47768e-06	3.29088e-05	Up-regulated
EBF3	-2.8496	2.91657e-06	3.79956e-05	Down-regulated
MLXIPL	-4.21601	2.9818e-06	3.86842e-05	Down-regulated
SCAMP5	2.8225	3.33311e-06	4.27102e-05	Up-regulated
WDR72	-5.02389	3.35575e-06	4.293e-05	Down-regulated
NINJ1	-2.81431	3.40529e-06	4.34216e-05	Down-regulated
CPA4	2.63985	3.4195e-06	4.35568e-05	Up-regulated
EMP3	-3.45246	3.65741e-06	4.62592e-05	Down-regulated
GFRA4	6.10415	3.92072e-06	4.89557e-05	Up-regulated
SLC6A17	3.9504	3.91959e-06	4.89557e-05	Up-regulated
NFASC	4.25978	4.04004e-06	5.0285e-05	Up-regulated
SLC8A3	3.44433	4.52989e-06	5.54548e-05	Up-regulated
NCALD	2.17861	5.10461e-06	6.11492e-05	Up-regulated
RBMS2	-2.26816	5.72925e-06	6.74946e-05	Down-regulated
STK39	2.30371	7.37637e-06	8.42329e-05	Up-regulated
ABHD2	2.24245	7.38273e-06	8.42439e-05	Up-regulated
ACOT7	4.07284	8.29038e-06	9.35091e-05	Up-regulated
KIRREL2	5.13284	8.36162e-06	9.39452e-05	Up-regulated
GINS2	2.18573	8.55221e-06	9.57713e-05	Up-regulated
CYP39A1	-3.5882	9.2316e-06	0.000102717	Down-regulated
EFEMP1	-3.78909	9.61172e-06	0.000106041	Down-regulated
PAPLN	-3.2602	9.95745e-06	0.000109392	Down-regulated
KLHL35	2.85118	1.07268e-05	0.000117022	Up-regulated
GNG3	2.80774	1.14188e-05	0.000124051	Up-regulated
LRRN2	4.01074	1.17097e-05	0.000126684	Up-regulated
ADAMTS18	4.08092	1.39278e-05	0.000146573	Up-regulated
DUSP4	4.47444	1.40534e-05	0.00014762	Up-regulated
PHACTR3	5.89714	1.42876e-05	0.000149703	Up-regulated
NAPB	2.04864	1.64382e-05	0.000169176	Up-regulated
PTP4A3	2.44119	1.76875e-05	0.000181199	Up-regulated
CLEC10A	-5.2358	1.80951e-05	0.000184648	Down-regulated
B3GALT2	3.21837	1.81264e-05	0.000184803	Up-regulated
PAM	2.54784	1.86942e-05	0.000189647	Up-regulated
HOXB2	3.51039	1.99612e-05	0.00020124	Up-regulated
HSPA12B	-2.87034	2.11466e-05	0.000212049	Down-regulated
LCN2	-3.76409	2.13253e-05	0.000213294	Down-regulated
IL24	-4.47189	2.42595e-05	0.000239131	Down-regulated
TMEM71	-4.41024	2.42603e-05	0.000239131	Down-regulated
TTLL10	4.35489	2.43531e-05	0.000239894	Up-regulated
C1S	-3.31001	2.44642e-05	0.000240837	Down-regulated
SCG2	8.70518	2.90215e-05	0.000281797	Up-regulated
TBC1D10C	-4.2346	2.96659e-05	0.000286276	Down-regulated
FGL2	-2.70932	3e-05	0.000289143	Down-regulated
CALN1	3.77434	3.24514e-05	0.000309904	Up-regulated
BDH2	-2.42305	3.40541e-05	0.000323628	Down-regulated
PSD	2.35048	3.46061e-05	0.000328275	Up-regulated
TEAD2	-2.42936	4.04266e-05	0.000373958	Down-regulated
ZNF275	2.3596	4.19856e-05	0.000385415	Up-regulated
LYSMD2	2.13219	4.31464e-05	0.000395374	Up-regulated
CACNB2	2.51152	4.47741e-05	0.000408613	Up-regulated
CHGB	6.02543	4.55149e-05	0.000413203	Up-regulated
ACSF2	-3.27215	4.69129e-05	0.000424661	Down-regulated
HID1	2.25718	4.77184e-05	0.000431452	Up-regulated
TOX	3.30567	5.23446e-05	0.000466004	Up-regulated
BRSK2	3.64761	5.27247e-05	0.000469121	Up-regulated
SLC6A9	-2.81243	5.75432e-05	0.000508233	Down-regulated
MGAT5B	3.00684	5.84842e-05	0.000515089	Up-regulated
CD27	-4.46169	6.01537e-05	0.000528009	Down-regulated
PLPP3	-2.56313	6.06044e-05	0.00053107	Down-regulated
PDE4DIP	2.05994	6.15556e-05	0.000538499	Up-regulated
RASAL1	-4.47486	6.18307e-05	0.000539822	Down-regulated
LGR5	5.65332	6.35579e-05	0.000552922	Up-regulated
SYBU	2.35141	6.44531e-05	0.000558534	Up-regulated
MAPK10	3.75572	7.72179e-05	0.000653572	Up-regulated
ABAT	2.25515	8.28139e-05	0.000692316	Up-regulated
STAG3	3.11022	8.51682e-05	0.00070972	Up-regulated
PLEKHA6	2.84308	9.28135e-05	0.000762055	Up-regulated
ANGPTL1	-3.78308	9.60941e-05	0.000785279	Down-regulated
ETV4	3.94325	9.65586e-05	0.000788576	Up-regulated
COL1A1	3.24812	0.000101314	0.000821496	Up-regulated
CCDC69	-3.00884	0.000102185	0.000827269	Down-regulated
STK32A	4.22772	0.000102342	0.00082811	Up-regulated
GUCY1A2	2.91959	0.000113498	0.000905723	Up-regulated
HOXB3	2.78879	0.00011676	0.000928908	Up-regulated
SYNJ2	3.10743	0.000119921	0.000951639	Up-regulated
TRIP6	-2.61945	0.000123949	0.000979623	Down-regulated
FLI1	-2.55088	0.000124173	0.000980898	Down-regulated
C1R	-3.26756	0.000131552	0.00102908	Down-regulated
SOX5	2.77615	0.000132739	0.0010374	Up-regulated
DNAJC6	2.47568	0.000137477	0.00106924	Up-regulated
COL9A2	-3.30207	0.000137862	0.00107171	Down-regulated
GABRB3	7.51229	0.000144451	0.00111792	Up-regulated
TSPAN13	2.25975	0.000144925	0.00112103	Up-regulated
XPNPEP2	-3.66835	0.000146019	0.00112783	Down-regulated
KIF1A	4.59442	0.000194	0.00142989	Up-regulated
ANXA1	-2.73904	0.000217433	0.0015744	Down-regulated
RNASE4	-2.24151	0.000220909	0.00159735	Down-regulated
TTC9	2.05362	0.000278937	0.00195456	Up-regulated
YBX3	-2.8961	0.000300464	0.00208948	Down-regulated
COL4A3	-3.72307	0.000303366	0.00210685	Down-regulated
NUPR1	-3.04901	0.000333747	0.00226217	Down-regulated
SEMA3D	-4.18723	0.000346386	0.00233397	Down-regulated
FGFR2	-3.35928	0.000367664	0.00245628	Down-regulated
SLIT1	3.66258	0.000374773	0.00249702	Up-regulated
MALL	-2.55641	0.000376852	0.00250695	Down-regulated
FMO4	-2.00977	0.000384499	0.00254806	Down-regulated
SLC18A1	4.89318	0.000423658	0.00276883	Up-regulated
GFRA2	-2.7187	0.000433555	0.00282289	Down-regulated
LTF	-4.33023	0.000442399	0.00287568	Down-regulated
RRAD	-3.04859	0.000487263	0.00311805	Down-regulated
JAKMIP2	3.80733	0.000506475	0.00322121	Up-regulated
TEK	-2.09257	0.000514412	0.00326107	Down-regulated
ATF7IP2	-2.21944	0.000538599	0.00338149	Down-regulated
ANO9	3.06814	0.000564337	0.00351246	Up-regulated
CAMK1D	2.28628	0.000584746	0.0036146	Up-regulated
CRYAB	-3.9562	0.000618565	0.00378771	Down-regulated
ARHGAP32	2.01866	0.000624689	0.00381475	Up-regulated
CMTM7	-2.30317	0.000647706	0.00392769	Down-regulated
SPOCK1	3.54463	0.000653871	0.00395587	Up-regulated
CXCR3	-3.36106	0.000721136	0.0043144	Down-regulated
RSPO3	-3.04854	0.00073062	0.00435614	Down-regulated
RIMKLA	2.64988	0.000766521	0.00452702	Up-regulated
LRRK1	-2.08253	0.000772027	0.00455437	Down-regulated
GRM4	4.05285	0.000805754	0.00472304	Up-regulated
GIMAP1	-3.77938	0.000832592	0.00485487	Down-regulated
RARB	-2.2358	0.000836869	0.00487618	Down-regulated
ESAM	-2.67447	0.000845222	0.00491249	Down-regulated
CLSTN3	2.4322	0.000855494	0.00496372	Up-regulated
AGTR1	-2.52667	0.000917193	0.00523493	Down-regulated
PDPN	-2.86892	0.000926546	0.00527868	Down-regulated
RIPPLY3	2.04881	0.000937627	0.00533403	Up-regulated
VEGFC	-2.4797	0.00101939	0.0057078	Down-regulated
AFAP1L2	-2.6548	0.00109237	0.00600879	Down-regulated
PI3	-3.63717	0.00128556	0.00686378	Down-regulated
SEMA3E	4.79255	0.00138572	0.00732849	Up-regulated
ASGR2	-4.31846	0.00142925	0.00752305	Down-regulated
THBD	-2.54366	0.00143299	0.00753829	Down-regulated
OAF	-2.14429	0.00151993	0.0079177	Down-regulated
GLDC	-2.47939	0.00155619	0.00807729	Down-regulated
SLC8B1	-2.52419	0.00165695	0.00850956	Down-regulated
CDK5R1	2.71896	0.00173909	0.00881555	Up-regulated
PMP22	-2.61991	0.00174281	0.00882858	Down-regulated
SLC30A2	-4.46428	0.00175175	0.00886249	Down-regulated
MAP6	3.5617	0.00176845	0.0089239	Up-regulated
OTOP3	3.4631	0.00180753	0.00908589	Up-regulated
S100A1	-2.08165	0.00183356	0.00919601	Down-regulated
ZNF804B	-3.15433	0.00206945	0.0101321	Down-regulated
TMEM63C	2.42088	0.00211966	0.010339	Up-regulated
MEIOB	2.21592	0.00217773	0.0105766	Up-regulated
HOMER3	-2.33693	0.00220935	0.0106993	Down-regulated
ATP2A3	2.04705	0.0022781	0.0109412	Up-regulated
IL33	-2.25419	0.00236626	0.011278	Down-regulated
PCSK1N	3.4288	0.00253917	0.0119527	Up-regulated
ZCCHC24	-2.07534	0.00299668	0.013706	Down-regulated
SBSPON	-3.98431	0.00317728	0.014393	Down-regulated
JAKMIP1	3.56654	0.00325716	0.0146935	Up-regulated
LIPG	-4.23126	0.00329236	0.0148327	Down-regulated
JAKMIP3	4.43375	0.00337399	0.0151655	Up-regulated
ADGRF1	-2.75926	0.00353394	0.0157396	Down-regulated
KLHL4	-2.64225	0.00358619	0.0159405	Down-regulated
BMP5	3.65796	0.00367291	0.0162659	Up-regulated
CDH5	-2.07444	0.00369157	0.0163208	Down-regulated
RAB26	2.23151	0.00374752	0.0164935	Up-regulated
CCKBR	2.99244	0.00387538	0.0169798	Up-regulated
LIMS2	-2.35818	0.00389143	0.0170178	Down-regulated
TUBB2B	2.28253	0.00392511	0.0171352	Up-regulated
SYTL3	-2.405	0.0042199	0.0181435	Down-regulated
GBP1	-2.84627	0.00454024	0.0191935	Down-regulated
SCN9A	2.13821	0.00458543	0.0193427	Up-regulated
BHMT2	-3.13671	0.00463457	0.0195237	Down-regulated
WNK2	3.07836	0.00474992	0.019913	Up-regulated
AMPH	3.53108	0.00475928	0.0199308	Up-regulated
ICA1L	2.43162	0.00494329	0.0205856	Up-regulated
ADAMTSL4	-2.28352	0.00496574	0.020659	Down-regulated
PHKG1	-2.35837	0.00511659	0.0211663	Down-regulated
CHRDL1	-2.74409	0.00514645	0.0212674	Down-regulated
RARRES2	-2.31032	0.00541949	0.0221498	Down-regulated
ADRB1	3.89739	0.00619676	0.0246373	Up-regulated
CALCA	5.56439	0.00691638	0.0269519	Up-regulated
AGR2	3.64118	0.00701609	0.0272165	Up-regulated
CREB3L1	3.22436	0.00708749	0.0274458	Up-regulated
RIMBP2	2.10348	0.00747642	0.028696	Up-regulated
MARCHF2	-2.74108	0.00788259	0.0299826	Down-regulated
CALY	3.83225	0.00978814	0.0357646	Up-regulated
FGF12	2.46774	0.0101174	0.0366463	Up-regulated
MPZL2	-2.77953	0.0103588	0.0373562	Down-regulated
CACHD1	-2.03658	0.0106081	0.0380883	Down-regulated
GIMAP8	-2.67027	0.0109905	0.0391824	Down-regulated
CNTNAP2	2.34583	0.0111243	0.0395692	Up-regulated
TSPAN6	-2.59319	0.0116738	0.0412327	Down-regulated
GCH1	2.00985	0.0118374	0.0416957	Up-regulated
COL10A1	2.22702	0.0119633	0.0420558	Up-regulated
PGBD5	3.0901	0.0124841	0.0435886	Up-regulated
FBLN1	-2.40597	0.0129227	0.0447841	Down-regulated
KIF21A	2.18768	0.0133508	0.0460127	Up-regulated
SLC6A1	3.75974	0.0135895	0.0466092	Up-regulated
RNF217	-2.21739	0.0139641	0.0476327	Down-regulated
SCG5	2.31648	0.0144395	0.048934	Up-regulated
HSD11B1	-2.12805	0.0144605	0.0489815	Down-regulated
OSGEPL1	5.89752	7.65245e-48	2.39261e-44
OLFM1	5.81769	4.66353e-39	5.71904e-36
H4C8	7.89864	1.67256e-38	1.74314e-35
SLC7A14	11.1602	1.61536e-32	1.05221e-29
H4C19	9.08201	5.74872e-32	3.59479e-29
H4C4	8.38519	6.38028e-31	3.69418e-28
DLGAP2	6.0272	5.36544e-30	2.99564e-27
C11H9orf131	6.06087	5.60334e-30	3.02058e-27
IQSEC3	9.33334	2.78123e-28	1.24226e-25
ELAVL2	9.47513	5.30096e-27	2.07175e-24
OGDHL	7.08304	7.25934e-27	2.76793e-24
SGSM1	4.92249	8.48249e-27	3.1573e-24
H4C14	7.35284	2.96703e-26	1.03075e-23
H4C3	7.45801	7.04193e-26	2.29347e-23
GOLGA7B	6.17389	1.83706e-25	5.74376e-23
LONRF2	5.57642	1.05154e-24	3.10165e-22
TCERG1L	9.69336	1.69689e-24	4.73705e-22
CLVS2	7.83462	4.51785e-24	1.12107e-21
PPFIA3	7.62269	5.04226e-24	1.23165e-21
ADCY1	6.18959	6.1929e-24	1.48944e-21
CRSP-4	12.0602	1.22339e-23	2.77177e-21
KCNT1	7.06222	1.39125e-23	3.10706e-21
CRYBA2	8.99167	2.85534e-23	6.11473e-21
KCNH1	7.35671	3.15045e-23	6.65554e-21
HCN4	9.63764	4.97758e-23	1.03753e-20
BEND4	6.90629	6.12954e-23	1.24446e-20
TMEM178B	7.72833	1.30184e-22	2.54396e-20
ANKRD34C	6.35675	1.40236e-22	2.70655e-20
PKLR	6.06922	5.5036e-22	1.00044e-19
H2BC9	7.44653	1.1576e-21	2.05644e-19
TULP4	3.1812	2.28419e-21	3.83965e-19
KCNH8	7.94232	3.38894e-21	5.57677e-19
CLGN	8.64057	3.61542e-21	5.88748e-19
RGS9	7.83583	5.34461e-21	8.43963e-19
RIMS1	7.56891	2.75098e-20	4.09581e-18
CACNA1A	6.44673	7.38803e-20	1.06108e-17
LOXL4	7.36349	8.27799e-20	1.17645e-17
KIRREL3	6.34228	1.05155e-19	1.46776e-17
ERICH3	6.55616	1.1453e-19	1.58446e-17
RAB3B	6.66	2.51375e-19	3.41717e-17
FAM135B	8.03186	5.7533e-19	7.3123e-17
SHANK2	7.92199	7.57254e-19	9.54689e-17
PAPPA2	9.78643	9.35484e-19	1.16995e-16
MYO10	3.54887	9.96253e-19	1.22633e-16
CLEC3B	-7.24665	1.37581e-18	1.65446e-16
H4C1	7.81307	2.35386e-18	2.72577e-16
NEURL1	6.42357	2.78642e-18	3.17957e-16
ELOVL4	7.70386	3.45457e-18	3.91343e-16
CRSP-3	11.6254	4.12002e-18	4.60059e-16
PLA2G4F	7.30657	8.65147e-18	9.39226e-16
GALNT9	11.171	1.09705e-17	1.17467e-15
UNC80	9.55568	3.63437e-17	3.76265e-15
ELMOD1	8.0831	4.10921e-17	4.22627e-15
USP13	4.44121	4.60989e-17	4.71023e-15
ZBTB20	4.94546	6.07429e-17	6.04836e-15
MME	-7.49895	6.60376e-17	6.53396e-15
PPM1E	5.09153	7.04313e-17	6.88158e-15
SORCS3	8.08641	1.03615e-16	1.0061e-14
C2CD6	4.02278	1.20205e-16	1.15998e-14
H4-16	6.51495	3.09295e-16	2.89534e-14
DAO	7.73821	4.50488e-16	4.09447e-14
SLC10A1	5.34149	9.57524e-16	8.5051e-14
CRSP-2	11.283	1.96441e-15	1.65998e-13
ADGRB3	6.56589	2.94123e-15	2.45884e-13
SATB2	6.92769	3.0964e-15	2.56117e-13
KCNMB2	5.80827	3.42754e-15	2.79077e-13
H4C13	10.4838	4.16242e-15	3.36637e-13
VSTM2L	10.5834	6.57509e-15	5.16524e-13
SGCG	-5.69881	8.49749e-15	6.5763e-13
GABRD	10.9683	9.96831e-15	7.63895e-13
H2AC21	5.71004	1.01225e-14	7.68176e-13
AVPR1B	6.92823	1.11277e-14	8.36343e-13
ASB1	3.58789	1.26113e-14	9.38818e-13
SLC4A10	7.68601	2.17798e-14	1.59105e-12
CPEB3	3.31343	2.84667e-14	2.04138e-12
FMO2	-8.31367	3.27161e-14	2.32477e-12
RGS8	6.35111	3.77881e-14	2.64907e-12
SYT11	4.48867	6.87095e-14	4.6188e-12
PDE11A	6.34027	7.40911e-14	4.90791e-12
MTRNR2L3	9.12898	8.34522e-14	5.45861e-12
ATP2B2	6.00238	9.25083e-14	6.00076e-12
FXYD2	6.41791	1.01143e-13	6.48018e-12
KRT222	6.44442	1.03737e-13	6.61928e-12
ZFHX3	3.19455	1.08919e-13	6.89363e-12
KCNJ11	5.85667	1.1267e-13	7.10227e-12
SBK1	4.94059	1.22524e-13	7.57085e-12
NEXMIF	7.54479	1.33507e-13	8.18474e-12
PLIN1	-7.48149	1.37593e-13	8.40231e-12
GRIK3	8.51905	1.70898e-13	1.02756e-11
FMN1	4.89583	1.79009e-13	1.0722e-11
NPPC	7.25292	2.04214e-13	1.2185e-11
ELAPOR1	4.00507	2.67832e-13	1.56817e-11
ACVR2B	3.62258	2.9267e-13	1.70086e-11
JPH4	7.41601	3.15755e-13	1.82822e-11
TDRD12	6.8465	3.54471e-13	2.02984e-11
CD209	-9.19164	4.74843e-13	2.70921e-11
SHANK1	9.43291	5.20738e-13	2.93888e-11
LRRTM2	6.18573	6.32008e-13	3.54128e-11
CCDC154	6.62994	8.0533e-13	4.44866e-11
TMC3	5.52144	9.86738e-13	5.35614e-11
CXCL12	-5.5087	1.0444e-12	5.6495e-11
CNTNAP5	4.3556	1.09801e-12	5.89869e-11
SOHLH1	8.63422	1.23751e-12	6.53582e-11
FAM3B	8.34029	1.55283e-12	8.09181e-11
TLL2	4.94388	1.72406e-12	8.89515e-11
XKR4	5.98518	2.37714e-12	1.21444e-10
SHISAL1	5.90571	2.43499e-12	1.23994e-10
HTRA3	-4.97677	2.66151e-12	1.34217e-10
BTNL9	-5.01731	2.89406e-12	1.45009e-10
MOGAT1	4.1813	3.06893e-12	1.52307e-10
H3C6	4.21166	3.28753e-12	1.62639e-10
MAML3	3.3168	3.43977e-12	1.69634e-10
SERPINA1	7.12279	3.5378e-12	1.73374e-10
EML6	4.47848	4.38025e-12	2.10697e-10
GPX3	4.01601	5.75844e-12	2.7614e-10
TRIM67	9.46715	5.79471e-12	2.7703e-10
TRPA1	8.64035	5.88311e-12	2.80398e-10
NFATC1	-3.58137	6.77161e-12	3.1982e-10
TENM3	5.96262	7.86653e-12	3.64918e-10
SGK2	-6.09239	8.04433e-12	3.70965e-10
ADAM32	4.85393	8.14993e-12	3.7363e-10
TTBK2	2.75636	9.26094e-12	4.19641e-10
SLC36A1	2.60077	9.29128e-12	4.198e-10
LPP	3.46012	1.13626e-11	5.01785e-10
ETNK1	3.66956	1.18504e-11	5.21852e-10
ANGPTL4	-4.53691	1.26704e-11	5.54835e-10
FLRT1	5.81531	1.2662e-11	5.54835e-10
H1-5	8.13499	1.41543e-11	6.14652e-10
NCAM1	5.51595	1.58763e-11	6.87521e-10
C9H17orf78	5.84936	1.77534e-11	7.62469e-10
H3C7	7.95369	1.80415e-11	7.70608e-10
SPINK7	8.33851	2.14297e-11	9.07889e-10
STXBP1	2.51774	2.47895e-11	1.03897e-09
EPHA7	7.79587	2.76599e-11	1.15002e-09
PDZD2	4.18955	3.25643e-11	1.34677e-09
APOD	-5.41819	3.76671e-11	1.52552e-09
MSMP	2.29091	3.82643e-11	1.54172e-09
TMEM211	5.04697	5.56707e-11	2.18668e-09
TMCO5A	8.51876	5.70606e-11	2.23566e-09
POLN	3.22563	5.74317e-11	2.24457e-09
OSGIN1	4.68065	6.13046e-11	2.38996e-09
ANKS1B	4.99699	6.2201e-11	2.41887e-09
NEFH	5.99068	6.30346e-11	2.43314e-09
TMEM170B	2.78054	7.47183e-11	2.84202e-09
MXD1	2.48957	8.09516e-11	3.07164e-09
CFAP65	6.50419	8.50379e-11	3.2111e-09
DYNC1I1	-3.67657	8.91137e-11	3.3569e-09
GDAP1L1	5.92817	9.34771e-11	3.51281e-09
CLTCL1	4.66203	1.03135e-10	3.86644e-09
KCND3	5.5538	1.08263e-10	4.03931e-09
NETO1	6.14923	1.16521e-10	4.32678e-09
ZNF609	2.20937	1.2968e-10	4.75888e-09
EPHX2	-3.72806	1.31329e-10	4.80813e-09
CCL19	-6.40065	1.32036e-10	4.82269e-09
NYAP2	7.19948	1.57903e-10	5.68778e-09
AGAP1	3.4426	1.61927e-10	5.81933e-09
SOX4	4.37186	1.99774e-10	7.11855e-09
KCNJ13	5.09316	2.29267e-10	8.05422e-09
MFSD6	3.00022	2.28754e-10	8.05422e-09
SLC7A1	3.62795	2.63031e-10	9.15804e-09
ZC3H12C	3.10304	2.6577e-10	9.23283e-09
FGF17	8.38498	2.70854e-10	9.3886e-09
PLSCR5	5.42357	2.88707e-10	9.9853e-09
SULT4A1	5.33966	3.05373e-10	1.05384e-08
S100A2	5.81963	3.11548e-10	1.07278e-08
CHRNB4	4.23489	3.32347e-10	1.13689e-08
TRPC7	7.91488	3.57323e-10	1.21172e-08
FBXO32	3.88419	3.78738e-10	1.27604e-08
GPR37	6.36272	4.01472e-10	1.34107e-08
SRGAP1	4.11332	4.04114e-10	1.34702e-08
CIB4	5.78266	4.12574e-10	1.37229e-08
NECAB1	5.68077	4.15254e-10	1.37827e-08
RHOG	-3.21267	4.45807e-10	1.46414e-08
CCDC85A	4.06051	4.91663e-10	1.59796e-08
FGFBP1	-5.17922	5.29555e-10	1.71044e-08
MYL5	-4.47533	5.51398e-10	1.77002e-08
CD79B	-7.80497	5.56734e-10	1.78349e-08
ANXA13	5.40201	5.82484e-10	1.85836e-08
SYT14	6.67227	6.13475e-10	1.94533e-08
DLG2	4.44334	6.74585e-10	2.12617e-08
INO80D	2.96583	7.15921e-10	2.23393e-08
BMERB1	6.0182	7.31455e-10	2.27786e-08
STXBP5L	7.94233	7.41418e-10	2.29972e-08
PARVB	3.86338	8.63687e-10	2.65266e-08
PRPH2	4.70957	8.9519e-10	2.73865e-08
CSRNP3	6.99937	9.01583e-10	2.75282e-08
OSR1	-5.77561	9.043e-10	2.75574e-08
CEMIP	4.99633	9.44472e-10	2.86142e-08
ANKH	4.09272	9.62581e-10	2.90502e-08
SERP2	5.41784	9.70127e-10	2.91654e-08
GPR137C	4.45262	9.7792e-10	2.93432e-08
PITPNM3	5.22994	1.04159e-09	3.09566e-08
SCN4B	-4.02577	1.09882e-09	3.25339e-08
MEST	5.39463	1.12991e-09	3.33911e-08
SYNGAP1	2.61828	1.1579e-09	3.41538e-08
GNAZ	4.06109	1.1786e-09	3.46335e-08
IGSF22	4.38772	1.2695e-09	3.70263e-08
MAST4	3.03256	1.36016e-09	3.93767e-08
LRGUK	4.61848	1.37657e-09	3.97781e-08
NR6A1	2.94661	1.58484e-09	4.52112e-08
KCNJ16	5.28515	1.68743e-09	4.80504e-08
LMX1B	7.46202	1.88733e-09	5.31614e-08
H3C1	5.31893	1.90136e-09	5.34603e-08
DCP2	3.30455	1.94713e-09	5.44535e-08
CASZ1	3.30027	2.07357e-09	5.78858e-08
ZACN	6.36339	2.09197e-09	5.82956e-08
GRID1	5.96274	2.15197e-09	5.98607e-08
CCDC78	4.18545	2.27773e-09	6.29017e-08
SDK2	5.75113	2.489e-09	6.76705e-08
RAB27B	4.73802	2.61269e-09	7.07871e-08
RALGAPA2	2.03125	2.65706e-09	7.18646e-08
CMIP	3.25115	2.69247e-09	7.26709e-08
RHBDL3	5.25589	2.72709e-09	7.33779e-08
WNT4	5.61157	2.98366e-09	8.0006e-08
TPBGL	6.49381	2.99524e-09	8.0179e-08
HIPK2	2.56649	3.10355e-09	8.29363e-08
SLC27A2	5.93776	3.21213e-09	8.55457e-08
GABRR2	5.57431	3.26084e-09	8.65478e-08
IGF2	-4.53609	3.43245e-09	9.07943e-08
H2AC18	5.98201	3.54568e-09	9.36311e-08
TRIM9	3.99393	3.55478e-09	9.3713e-08
MLPH	6.42648	3.68644e-09	9.68574e-08
FAM71C	7.3501	3.71601e-09	9.74704e-08
TNKS	2.80404	3.86362e-09	1.01003e-07
RPL22L1	-2.58811	4.34414e-09	1.12624e-07
TMEM130	6.87502	4.60895e-09	1.18312e-07
PLAAT4	-4.36621	4.64637e-09	1.18882e-07
MAPT	3.87257	4.70018e-09	1.20062e-07
MOB1B	2.63433	4.77199e-09	1.21105e-07
TBC1D9	2.72422	4.791e-09	1.2139e-07
QPCT	3.39	4.93151e-09	1.24748e-07
CACNA1G	6.50008	5.20123e-09	1.30935e-07
AP2S1	-2.1952	5.48733e-09	1.37254e-07
H3C13	4.43676	5.63084e-09	1.4017e-07
CPNE7	4.62685	6.01012e-09	1.49137e-07
KLF15	-4.18435	6.26476e-09	1.54719e-07
IMPG2	3.44751	6.74179e-09	1.64679e-07
CD5L	-8.13958	6.81689e-09	1.66253e-07
C16H4orf47	3.1502	7.06831e-09	1.71849e-07
EMR4	3.60025	7.26118e-09	1.75718e-07
PTCH1	2.28399	7.62771e-09	1.83452e-07
C20H3orf14	4.02252	7.89196e-09	1.88936e-07
KATNAL1	2.36884	8.02954e-09	1.91936e-07
ALPK2	-3.81237	8.44723e-09	2.01611e-07
MRPL52	-2.36891	9.67542e-09	2.28139e-07
RAB11FIP4	2.59865	1.01258e-08	2.3697e-07
ANKRD24	4.61094	1.03696e-08	2.42314e-07
RAC2	-6.07559	1.04847e-08	2.44273e-07
DNASE2	-2.55962	1.08501e-08	2.52034e-07
PRKCH	-3.32332	1.15785e-08	2.68158e-07
TRIM66	4.18646	1.17839e-08	2.72108e-07
GPR22	7.30432	1.18788e-08	2.73896e-07
KCNA6	4.68988	1.20992e-08	2.78567e-07
SPHKAP	-5.25573	1.23884e-08	2.83554e-07
LCN15	3.78353	1.28452e-08	2.92299e-07
CD300LG	-3.8586	1.31248e-08	2.97362e-07
RETN	-5.29586	1.32306e-08	2.99326e-07
FTL	-2.9276	1.35344e-08	3.05755e-07
ACVR1B	2.33231	1.44268e-08	3.2451e-07
MGAT3	4.08231	1.44139e-08	3.2451e-07
ATP2C2	5.13296	1.45478e-08	3.26761e-07
CNNM3	2.99446	1.54504e-08	3.4604e-07
FBXL22	4.09793	1.60865e-08	3.59258e-07
INSR	4.20208	1.6215e-08	3.61611e-07
PDE3A	3.59758	1.70258e-08	3.77537e-07
TTBK1	4.83261	1.71335e-08	3.79388e-07
SMOC1	3.78584	1.73696e-08	3.84073e-07
HRCT1	-5.78667	1.77305e-08	3.90724e-07
SOCS7	2.06648	1.77454e-08	3.90724e-07
PEX5L	5.71242	1.77886e-08	3.91124e-07
REC114	3.54731	1.84945e-08	4.06075e-07
CHST8	5.44362	1.89229e-08	4.13737e-07
H2BC8	2.37241	1.93186e-08	4.20624e-07
MAGI2	2.6072	2.04777e-08	4.42924e-07
PHLDA1	4.61261	2.04845e-08	4.42924e-07
PCK1	-7.75537	2.13267e-08	4.59862e-07
ERBB4	6.10838	2.44894e-08	5.23724e-07
GRINA	-2.75407	2.62016e-08	5.57292e-07
ZNF19	2.30536	2.66895e-08	5.66898e-07
H2AC6	3.21603	2.72298e-08	5.76807e-07
MFSD8	2.12623	2.72822e-08	5.77136e-07
CALB1	7.9017	2.78724e-08	5.88028e-07
MGAT5	2.7297	2.97971e-08	6.26099e-07
BEGAIN	4.21598	3.17269e-08	6.64862e-07
KLHL3	2.84411	3.30088e-08	6.90798e-07
CACNA1I	4.54856	3.35451e-08	7.01084e-07
OR10V4	3.65577	3.70168e-08	7.69851e-07
GHRL	5.31744	3.8924e-08	8.0383e-07
FAM222A	4.50562	3.92096e-08	8.0866e-07
ACTR3B	2.40658	4.0347e-08	8.31021e-07
ARHGDIB	-3.43324	4.12775e-08	8.47951e-07
HUNK	5.91765	4.35007e-08	8.85663e-07
UBN2	2.85952	4.35099e-08	8.85663e-07
INSL6	4.15912	4.36596e-08	8.87557e-07
TBC1D30	2.56463	4.48045e-08	9.09648e-07
GPIHBP1	-5.55208	4.57582e-08	9.24209e-07
PDE4C	4.68954	4.62169e-08	9.32268e-07
MAP2	3.93347	4.75103e-08	9.57123e-07
LCLAT1	2.50103	4.88203e-08	9.82249e-07
CHST11	3.71433	4.95298e-08	9.95243e-07
GRIN2C	6.3358	5.05502e-08	1.01314e-06
JADE3	2.48215	5.29742e-08	1.05901e-06
INSYN2B	6.40919	5.53709e-08	1.1041e-06
SYT2	4.2823	5.82001e-08	1.15316e-06
KCTD4	6.30406	6.18666e-08	1.22271e-06
BCAT2	-2.75568	6.54988e-08	1.28636e-06
LMTK2	2.05394	6.64299e-08	1.30301e-06
SIRT2	-2.61933	6.75015e-08	1.31906e-06
NPTX1	5.36322	7.22238e-08	1.40196e-06
ZBTB7C	4.20316	7.38102e-08	1.4263e-06
ABL2	2.08094	7.45774e-08	1.43757e-06
B3GALT1	4.36949	7.91452e-08	1.52e-06
STAB2	-5.06223	8.45059e-08	1.61897e-06
TMEM163	4.16894	8.64735e-08	1.6533e-06
TRIM36	2.15059	8.80369e-08	1.68044e-06
FCER2	-5.2952	8.83641e-08	1.68463e-06
RPS27	-3.23218	9.08798e-08	1.72838e-06
MZB1	-7.60346	9.44225e-08	1.79139e-06
LIPE	-2.98229	9.65134e-08	1.82884e-06
SLC9A3R1	-3.90562	9.81933e-08	1.85842e-06
GPR156	3.04245	9.95689e-08	1.8799e-06
ZMAT4	4.35835	1.01579e-07	1.91323e-06
CCSER1	3.91638	1.07051e-07	2.00663e-06
ACP6	-2.82807	1.09108e-07	2.0403e-06
ATCAY	4.73533	1.12404e-07	2.09288e-06
DPEP1	4.63948	1.12456e-07	2.09288e-06
INSIG1	3.5308	1.13378e-07	2.10503e-06
H1-6	4.26838	1.16689e-07	2.16137e-06
SLIT2	2.91394	1.16869e-07	2.16215e-06
FRMD5	3.20812	1.23987e-07	2.28034e-06
ANKEF1	5.66265	1.24356e-07	2.28444e-06
GLRA1	3.97761	1.24815e-07	2.29018e-06
RDH16	-5.21246	1.34202e-07	2.45665e-06
PXYLP1	3.26962	1.36192e-07	2.49017e-06
PRDM8	-3.51717	1.37868e-07	2.51786e-06
MAPK12	4.33971	1.39771e-07	2.54964e-06
PLSCR4	-3.45827	1.40706e-07	2.5637e-06
EIF3K	-2.4636	1.51947e-07	2.75248e-06
H2AC11	4.57574	1.53e-07	2.76835e-06
FAM186A	3.29383	1.53987e-07	2.78297e-06
JPH3	5.1364	1.57616e-07	2.84528e-06
RFLNA	5.7788	1.69107e-07	3.03518e-06
BTBD16	4.0128	1.71972e-07	3.08308e-06
LGALS9	-3.03769	1.73191e-07	3.10136e-06
KCNK2	5.56736	1.73908e-07	3.11064e-06
IGKC	-7.74031	1.787e-07	3.19271e-06
KRT23	-6.04186	1.81912e-07	3.24267e-06
ADGRL2	3.18749	1.89658e-07	3.3616e-06
ZNF652	2.28397	1.90054e-07	3.36479e-06
POGLUT3	-2.63458	1.94538e-07	3.43639e-06
PCSK2	7.1958	2.00113e-07	3.52293e-06
GSK3B	2.0626	2.09515e-07	3.6678e-06
KIF26B	3.62844	2.15066e-07	3.75656e-06
SOX8	-5.32649	2.16348e-07	3.77054e-06
PLPPR2	3.96638	2.16716e-07	3.77274e-06
BAHCC1	2.33027	2.1756e-07	3.78322e-06
TBX1	-4.60094	2.22309e-07	3.86151e-06
TRABD2B	4.67519	2.23698e-07	3.87702e-06
PPP4R4	4.7245	2.30346e-07	3.96769e-06
ACAN	6.257	2.32018e-07	3.98587e-06
MYH15	6.29181	2.44314e-07	4.18331e-06
PLIN4	-5.33595	2.46799e-07	4.22124e-06
FHDC1	3.07547	2.49899e-07	4.26958e-06
PDZK1IP1	-6.8398	2.57604e-07	4.38685e-06
PRDX1	-2.3487	2.65072e-07	4.48956e-06
SOGA1	2.61518	2.7026e-07	4.56753e-06
H2AC9	3.30051	2.78233e-07	4.69722e-06
PVRIG	-6.31526	2.79086e-07	4.70653e-06
GPR179	7.59053	2.8395e-07	4.7834e-06
CCDC39	2.58962	3.0734e-07	5.14967e-06
TMOD4	-3.07651	3.08208e-07	5.15868e-06
F8	-2.94633	3.13421e-07	5.22915e-06
PLPPR4	5.78081	3.15189e-07	5.25304e-06
KCNMA1	4.36435	3.16304e-07	5.266e-06
ADGRL3	2.91091	3.21837e-07	5.34106e-06
LRTM2	5.6767	3.2274e-07	5.35036e-06
FRAS1	4.0939	3.30318e-07	5.46441e-06
VMO1	5.84143	3.33006e-07	5.49723e-06
DUSP8	3.08516	3.38161e-07	5.57056e-06
SULF2	4.67804	3.4123e-07	5.61521e-06
NELL2	5.34721	3.66273e-07	5.98948e-06
NANOS3	4.44864	3.74583e-07	6.10621e-06
FAM32A	-2.12906	3.79694e-07	6.18307e-06
MROH5	4.69278	4.04323e-07	6.56363e-06
CDH19	-5.8329	4.12754e-07	6.69355e-06
SLC4A8	3.70596	4.20513e-07	6.79961e-06
MARK1	3.16951	4.35364e-07	6.98056e-06
CXXC4	5.05801	4.40399e-07	7.04683e-06
CLCA1	3.43036	4.46376e-07	7.12789e-06
GRAMD2A	4.30919	4.45941e-07	7.12789e-06
C27H12orf71	5.72874	4.51142e-07	7.19664e-06
PNP	-2.19774	4.56063e-07	7.26032e-06
TRPM5	4.63928	4.61763e-07	7.34358e-06
CCDC175	2.53834	4.8201e-07	7.63451e-06
C31H21orf58	4.45209	4.885e-07	7.72165e-06
DNASE1L3	-4.5262	5.04894e-07	7.95666e-06
ITGA2	2.32453	5.21094e-07	8.17898e-06
CD19	-4.82314	5.5896e-07	8.74697e-06
LPAR1	-2.63979	5.72142e-07	8.9443e-06
IL2RG	-5.7625	5.74747e-07	8.97604e-06
EEF1A1	-2.18362	5.81033e-07	9.05612e-06
EML5	2.72364	5.87076e-07	9.14119e-06
ZNF521	-2.20032	5.96668e-07	9.27207e-06
ABHD15	-2.02341	6.19176e-07	9.61229e-06
EMILIN3	4.51476	6.25045e-07	9.69379e-06
TSSK4	2.75358	6.39976e-07	9.90922e-06
C10H12orf56	2.68684	6.45075e-07	9.97473e-06
ADAM28	2.73294	6.48652e-07	1.00201e-05
H3C8	4.81033	6.78644e-07	1.04319e-05
STXBP6	3.5799	7.06759e-07	1.08215e-05
DST	3.40614	7.27317e-07	1.10928e-05
GPR142	5.40609	7.26824e-07	1.10928e-05
ALOX15	-3.53738	7.37413e-07	1.12249e-05
KMO	-4.00319	7.44962e-07	1.13288e-05
KCNK16	6.05408	7.55608e-07	1.14461e-05
EZR	-2.22471	7.59755e-07	1.14978e-05
CACUL1	2.16223	7.75882e-07	1.17079e-05
MCOLN2	-3.55028	7.84663e-07	1.1829e-05
NRARP	2.6621	8.21516e-07	1.23488e-05
DPF3	4.85156	8.87662e-07	1.32938e-05
GSDMA	-3.86933	9.57005e-07	1.4262e-05
FOXP2	4.85892	9.76266e-07	1.44998e-05
IDO1	-4.2543	9.75444e-07	1.44998e-05
UNC5CL	5.12009	9.84056e-07	1.45956e-05
ACADS	-2.05714	9.94728e-07	1.47399e-05
TENT5A	2.5994	1.01231e-06	1.4972e-05
KRBA2	2.25105	1.02747e-06	1.5139e-05
LPL	-2.9685	1.04139e-06	1.53153e-05
DCN	-4.62462	1.06849e-06	1.56548e-05
CD3D	-5.64968	1.11004e-06	1.6218e-05
GRIP1	4.45066	1.16636e-06	1.69143e-05
GPD1	-3.92481	1.17825e-06	1.70552e-05
GNB5	3.30146	1.20371e-06	1.73594e-05
BTN2A2	2.1156	1.22342e-06	1.76274e-05
ZNF683	-3.03151	1.22503e-06	1.76344e-05
PANX3	3.64726	1.23075e-06	1.77004e-05
GIPC2	4.36247	1.27873e-06	1.82895e-05
OLR1	3.10594	1.28289e-06	1.83154e-05
APOL5	-2.90638	1.30699e-06	1.86425e-05
ACE	-3.30553	1.31931e-06	1.8784e-05
PRKAG3	7.24345	1.33272e-06	1.89577e-05
OTUD7A	2.27093	1.34008e-06	1.9045e-05
H3C3	4.36681	1.34161e-06	1.90493e-05
AANAT	5.548	1.35675e-06	1.91754e-05
GSE1	2.7994	1.35784e-06	1.91754e-05
FRZB	-3.73269	1.37227e-06	1.93617e-05
LEAP2	3.00984	1.3844e-06	1.95151e-05
LRRC36	2.39931	1.38647e-06	1.95267e-05
SLC34A3	3.0577	1.39177e-06	1.95821e-05
ZNF862	2.2574	1.39574e-06	1.96043e-05
B3GNT4	-2.23744	1.39923e-06	1.96281e-05
BLVRB	-4.16468	1.39994e-06	1.96281e-05
TNS4	5.42996	1.47675e-06	2.06494e-05
CYYR1	-2.92052	1.52967e-06	2.13703e-05
GCHFR	-2.34594	1.53657e-06	2.14475e-05
FGL1	-3.79218	1.5555e-06	2.16924e-05
CCND3	-2.49022	1.56635e-06	2.18242e-05
ACHE	3.56263	1.57287e-06	2.18955e-05
TET3	2.97891	1.5748e-06	2.19029e-05
GSDME	3.76494	1.58221e-06	2.19669e-05
JPH1	2.92117	1.63392e-06	2.26246e-05
ERC2	3.37589	1.74841e-06	2.40819e-05
PROX1	3.54649	1.77591e-06	2.44391e-05
PRDM15	2.10372	1.77984e-06	2.44717e-05
PLAC8	-5.75948	1.78553e-06	2.45283e-05
FER1L6	5.06261	1.79392e-06	2.46004e-05
LSM10	-2.17374	1.80705e-06	2.47369e-05
C2	-2.37065	1.82335e-06	2.49382e-05
FANK1	3.46834	1.912e-06	2.60971e-05
NDUFAF8	2.36072	1.91308e-06	2.60971e-05
EFNA5	3.83266	1.93276e-06	2.63425e-05
TMEM47	-2.51143	1.96648e-06	2.67787e-05
FLT3LG	-2.49841	1.97756e-06	2.68828e-05
ATP6V1B2	2.18944	2.02362e-06	2.74373e-05
TSPAN1	4.92476	2.03731e-06	2.7599e-05
DKK3	3.48427	2.05867e-06	2.78642e-05
KERA	-4.12791	2.0823e-06	2.81244e-05
NRCAM	3.90809	2.08621e-06	2.81396e-05
EXD1	3.08814	2.14365e-06	2.88645e-05
CD3E	-5.24019	2.19323e-06	2.94307e-05
CACNA1D	3.95044	2.30107e-06	3.07985e-05
PITX1	5.76869	2.30491e-06	3.08235e-05
ARL4D	5.24955	2.43454e-06	3.24184e-05
FCMR	-5.35882	2.46723e-06	3.27978e-05
FAM83C	3.19864	2.48308e-06	3.29525e-05
SLC16A4	3.20861	2.49588e-06	3.30701e-05
ORAI1	-2.46487	2.53168e-06	3.34837e-05
RPL9	-2.35653	2.53646e-06	3.35185e-05
SLCO1C1	4.31255	2.55026e-06	3.36725e-05
SH3BGRL	-2.78688	2.69576e-06	3.55336e-05
GATA2	-3.2376	2.71e-06	3.56612e-05
SULT1C4	-2.85068	2.71587e-06	3.57083e-05
GABBR1	2.52926	2.72493e-06	3.57973e-05
ARL5C	-4.39949	2.74986e-06	3.60642e-05
FN1	3.73575	2.8072e-06	3.67546e-05
SERPING1	-3.02948	2.84256e-06	3.71554e-05
AVIL	3.60514	2.874e-06	3.75036e-05
STMN3	2.77137	2.93326e-06	3.81495e-05
S100P	-3.95179	2.96429e-06	3.8489e-05
OTOF	4.23402	3.00382e-06	3.89053e-05
LGALS1	-3.80277	3.01958e-06	3.9077e-05
MYH14	3.67433	3.09494e-06	3.99531e-05
TPH1	6.45504	3.11563e-06	4.0187e-05
RBM15	2.01651	3.1473e-06	4.0562e-05
RAPGEFL1	3.55827	3.23225e-06	4.16225e-05
TGFBR3	-2.85099	3.29017e-06	4.2264e-05
IQUB	3.03415	3.31404e-06	4.25007e-05
ASPA	-4.40146	3.38354e-06	4.32148e-05
H3C10	3.87191	3.42146e-06	4.35568e-05
PIRT	5.51327	3.45465e-06	4.39434e-05
TMEM52	-3.40003	3.55562e-06	4.51178e-05
GPR85	4.92618	3.59344e-06	4.55237e-05
CKM	-5.11827	3.73356e-06	4.707e-05
KLHL10	4.00896	3.82702e-06	4.81317e-05
SLC7A11	4.46319	3.83883e-06	4.82416e-05
C7	-3.49978	3.84585e-06	4.82909e-05
ANTXR2	-2.46186	3.90662e-06	4.88578e-05
MFSD4B	2.61612	3.97061e-06	4.94996e-05
PTAR1	2.06192	3.98167e-06	4.9598e-05
FAM199X	2.52145	4.08445e-06	5.07569e-05
SNTG1	5.47887	4.083e-06	5.07569e-05
CYP2A13	-5.83766	4.08837e-06	5.07653e-05
L1CAM	4.69457	4.09828e-06	5.0848e-05
CFAP74	3.94384	4.15189e-06	5.13907e-05
ANKRD33B	3.7233	4.18479e-06	5.17362e-05
HMCN2	-4.63527	4.18642e-06	5.17362e-05
F2RL2	-5.89443	4.19186e-06	5.17626e-05
HSH2D	-5.23654	4.21032e-06	5.19494e-05
KLRD1	-5.73285	4.30241e-06	5.3002e-05
INKA1	-2.45161	4.30765e-06	5.30248e-05
PPP6C	-2.30485	4.46561e-06	5.48827e-05
SULT1A1	-3.30874	4.4853e-06	5.50383e-05
ARSG	-2.88187	4.53681e-06	5.5496e-05
RPH3AL	2.77651	4.60142e-06	5.61985e-05
MICAL3	2.13176	4.62876e-06	5.64882e-05
MAP3K9	2.53565	4.63837e-06	5.65614e-05
ELK3	-2.22903	4.79721e-06	5.83163e-05
RC3H2	2.35357	4.83391e-06	5.85802e-05
DGKE	2.43999	4.95661e-06	5.98815e-05
C24H20orf96	2.94449	4.97312e-06	5.98935e-05
IL1R2	-4.2306	4.9711e-06	5.98935e-05
KLHDC7A	5.75026	4.97676e-06	5.98935e-05
PDZRN3	3.96976	4.97208e-06	5.98935e-05
TFAP4	2.49142	4.98554e-06	5.9907e-05
MYCT1	-3.2105	5.00373e-06	6.00794e-05
P2RX3	-3.0699	5.04769e-06	6.05142e-05
PRKD1	-3.24309	5.11745e-06	6.12098e-05
FMO3	-3.29781	5.12542e-06	6.12581e-05
CLOCK	2.45521	5.17076e-06	6.17057e-05
NFAT5	2.18436	5.21359e-06	6.2122e-05
SLC34A1	3.94059	5.31301e-06	6.31622e-05
MUC20	3.06334	5.32674e-06	6.32774e-05
MEGF11	3.51599	5.55149e-06	6.57473e-05
SELL	-5.68196	5.55745e-06	6.57681e-05
MSLNL	5.58405	5.60115e-06	6.6185e-05
MAJIN	2.58296	5.61109e-06	6.62524e-05
TPST2	-2.00185	5.71482e-06	6.73754e-05
ARHGEF3	-3.2764	5.73801e-06	6.74961e-05
INSYN2A	3.39286	5.78362e-06	6.7957e-05
UQCRB	-2.06065	5.80019e-06	6.80228e-05
ARG1	2.05217	5.90582e-06	6.9106e-05
SPTBN5	3.08207	5.91739e-06	6.91896e-05
DNAH10	3.59525	6.06433e-06	7.06963e-05
ZNF618	2.94132	6.08348e-06	7.08666e-05
PURG	2.56133	6.23225e-06	7.24378e-05
ARHGEF15	-2.85962	6.31246e-06	7.33155e-05
NAP1L2	4.67679	6.3681e-06	7.3852e-05
VEGFD	-4.83546	6.48796e-06	7.51305e-05
CCL14	-4.80843	6.72095e-06	7.77135e-05
GFPT2	-3.50373	6.72055e-06	7.77135e-05
ABCB10	2.18741	6.86766e-06	7.9234e-05
RPS25	-2.26515	6.88931e-06	7.94e-05
PSMA4	-2.24266	6.92631e-06	7.97342e-05
MICU2	-2.12507	7.10268e-06	8.15993e-05
SERTAD4	3.81335	7.13152e-06	8.18554e-05
CERK	2.3317	7.14833e-06	8.1928e-05
CLCA4	2.89814	7.18327e-06	8.22682e-05
BNIP3	2.14949	7.19752e-06	8.23711e-05
CIB1	-2.53168	7.24009e-06	8.27977e-05
RASAL3	-3.79252	7.43224e-06	8.46853e-05
TCIM	-3.25126	7.58158e-06	8.62612e-05
LINGO2	4.08716	7.65627e-06	8.70476e-05
SCAI	2.34555	7.79271e-06	8.85344e-05
NEGR1	4.81846	7.82787e-06	8.88693e-05
SYNPO2L	2.80219	8.00399e-06	9.07371e-05
PNMA2	4.16538	8.07309e-06	9.1454e-05
PLTP	-2.67083	8.1862e-06	9.26012e-05
CLEC2D	-5.67527	8.27905e-06	9.34487e-05
TCF4	2.29612	8.31979e-06	9.37731e-05
SPAAR	-4.48433	8.33337e-06	9.3791e-05
EXD2	3.02801	8.346e-06	9.38655e-05
UCP2	-2.98662	8.37062e-06	9.39452e-05
RADX	4.34785	8.51264e-06	9.53965e-05
ELOVL1	-2.13478	8.57434e-06	9.59503e-05
TMEM198	3.71261	8.68915e-06	9.70962e-05
C30H15orf48	3.63365	8.99128e-06	0.000100257
LIMD2	-4.42227	9.08934e-06	0.000101278
CARD11	-3.85391	9.22862e-06	0.000102717
CCSAP	3.22902	9.45359e-06	0.000104592
TXNIP	-2.82357	9.57163e-06	0.000105673
NELL1	6.36421	9.69574e-06	0.000106742
EMCN	-2.9449	9.77272e-06	0.000107514
KLRK1	-4.94942	9.88251e-06	0.000108645
POU2F1	2.23744	1.01133e-05	0.000110949
RPS6KA1	-2.45938	1.02398e-05	0.000112257
SLC66A3	-2.29656	1.04204e-05	0.000113998
BBOX1	5.64686	1.04472e-05	0.00011421
SYNDIG1	3.94619	1.06614e-05	0.00011639
HHATL	-5.50407	1.0963e-05	0.000119432
HSD17B14	-3.9303	1.1006e-05	0.000119816
SH3BGRL3	-2.41459	1.13435e-05	0.00012339
RCOR2	3.75443	1.15949e-05	0.000125702
MTHFD2L	2.24639	1.16154e-05	0.000125837
KCNJ12	2.48659	1.20114e-05	0.00012941
ETS2	2.66681	1.21032e-05	0.00013031
CCR7	-6.18469	1.21915e-05	0.000131079
CLEC4G	-8.40472	1.21832e-05	0.000131079
DDIT4L	2.88332	1.22134e-05	0.000131134
SRGN	-3.43493	1.22218e-05	0.000131134
SH3BGRL2	3.71876	1.22394e-05	0.000131233
MATN3	2.47434	1.22951e-05	0.000131741
ZFP36	-3.24186	1.23258e-05	0.000131979
CROCC2	3.20854	1.25513e-05	0.00013421
MPPED1	4.42719	1.2707e-05	0.000135782
AKAIN1	4.97423	1.27517e-05	0.000135981
ARRDC2	-2.828	1.27478e-05	0.000135981
HACD4	-2.61598	1.2929e-05	0.000137589
DNAJA4	2.14511	1.30442e-05	0.000138721
YPEL4	3.38915	1.35728e-05	0.000143659
CA13	-3.1517	1.35868e-05	0.00014371
FAM186B	2.76962	1.37664e-05	0.000145412
LMO2	-2.46395	1.37867e-05	0.00014543
H2AC7	3.08618	1.39326e-05	0.000146573
PPM1H	2.14686	1.41175e-05	0.000148021
CTNNA2	5.72999	1.43349e-05	0.000150099
PRG4	4.83009	1.43927e-05	0.000150603
MYOT	2.88077	1.45129e-05	0.000151657
ZNF516	2.68299	1.48156e-05	0.000154718
DNAH2	3.7138	1.48529e-05	0.0001549
VIPR2	3.79525	1.48751e-05	0.000155029
GRK1	3.18392	1.49817e-05	0.000155828
STX1B	4.81487	1.53027e-05	0.000158639
NUDT4	2.66756	1.55095e-05	0.000160463
ARID5A	-2.68884	1.56555e-05	0.000161866
CYP2W1	3.04571	1.61316e-05	0.00016635
KCNE2	3.49686	1.63582e-05	0.000168464
C18H11orf94	3.44242	1.67189e-05	0.000171731
FSD1	4.99351	1.74182e-05	0.000178673
PLPPR3	3.42829	1.75551e-05	0.00017996
GNAQ	2.26348	1.79242e-05	0.000183383
SETBP1	2.23488	1.81339e-05	0.000184803
OMG	3.84553	1.82682e-05	0.000185808
GPR182	-5.93865	1.85027e-05	0.00018807
LTB	-5.86141	1.87893e-05	0.000190365
TF	-4.25675	1.90703e-05	0.000193086
ATP2B4	2.20759	1.91278e-05	0.000193543
TSPAN2	4.02625	1.91401e-05	0.000193543
BPIFB1	4.07006	1.93099e-05	0.000195133
HEY1	2.77357	1.94772e-05	0.000196697
ENTPD8	3.99128	1.97531e-05	0.000199355
RFTN1	-2.87166	1.99656e-05	0.00020124
LRRN3	2.94674	1.99993e-05	0.000201449
MYO1B	2.90841	2.01475e-05	0.000202811
NUP210L	2.45896	2.06925e-05	0.000208164
IGLV2-33	-7.87519	2.08206e-05	0.000209318
TGFBR2	-2.59549	2.08838e-05	0.000209817
CD3G	-4.73226	2.10751e-05	0.000211468
SLC29A4	4.10005	2.13243e-05	0.000213294
HVCN1	-2.71637	2.23051e-05	0.000222241
UBALD1	-2.36341	2.23423e-05	0.00022247
GJB1	-5.89741	2.31764e-05	0.000230043
NOSTRIN	-2.647	2.33445e-05	0.000231564
AGMO	-3.353	2.34978e-05	0.000232789
FSD1L	2.49497	2.36815e-05	0.000234312
RYR3	4.35197	2.36994e-05	0.000234341
MT-ND6	3.22703	2.4011e-05	0.000237122
RTN1	4.14658	2.40364e-05	0.000237223
ADRA1A	-3.77902	2.53386e-05	0.000249288
LYPD1	6.10695	2.54742e-05	0.000250464
CTIF	2.15127	2.55554e-05	0.000251105
PLCB4	2.37586	2.63256e-05	0.000258024
CCDC187	4.00977	2.64677e-05	0.000259092
OLFML1	-3.6908	2.71579e-05	0.000265682
CCDC102A	-2.10027	2.78362e-05	0.000271808
SEMA7A	-2.37264	2.80385e-05	0.000273612
CFAP61	2.55985	2.80959e-05	0.000274001
CCR6	-5.06833	2.81308e-05	0.00027417
ARHGAP45	-3.81047	2.84952e-05	0.000277204
SIPA1L2	2.18418	2.87006e-05	0.000279027
MT-ND5	2.49764	2.92794e-05	0.000283773
POU2AF1	-5.86765	2.93502e-05	0.000284106
ATP6V1C2	-3.19456	2.96339e-05	0.000286276
C3H4orf19	3.44694	2.98958e-05	0.000288316
PELI2	3.17049	3.03504e-05	0.00029234
TMCC2	2.81534	3.05393e-05	0.000293978
HEPHL1	3.26277	3.06692e-05	0.000294865
CBX6	2.22609	3.08293e-05	0.000296223
RGS14	-4.25662	3.09881e-05	0.000297383
GDF15	4.62987	3.12232e-05	0.000299361
SH2D4A	2.91154	3.17095e-05	0.00030356
F3	-3.07745	3.23979e-05	0.000309632
SSTR2	2.47824	3.28025e-05	0.000312875
SCN2A	5.24431	3.33504e-05	0.000317713
MACROD2	2.79193	3.35665e-05	0.000319576
RAB6B	3.0969	3.40149e-05	0.000323452
SRL	3.17115	3.41209e-05	0.000324066
ECE2	5.77512	3.46544e-05	0.000328335
FAM227A	2.3711	3.47868e-05	0.00032919
CD38	-3.27758	3.51663e-05	0.000331777
GUCY2C	4.02587	3.5266e-05	0.000332517
ABCG2	-2.05031	3.62766e-05	0.000340403
ABCA13	5.03215	3.71728e-05	0.000347977
TMEM88	-3.01586	3.73396e-05	0.00034933
NIPA1	2.36907	3.81548e-05	0.000356104
RPS8	-2.0544	3.83699e-05	0.000357685
ZNF704	2.0805	3.84365e-05	0.000358091
SLC35F4	4.24178	3.84934e-05	0.000358408
CCBE1	-3.74093	3.86484e-05	0.000359637
B4GALNT4	4.39766	3.89275e-05	0.000362019
ATP6V0C	-2.17522	3.91197e-05	0.00036359
KRT80	5.04143	3.97798e-05	0.000369067
GLCE	2.36052	3.99677e-05	0.00037059
CFTR	5.46917	4.02388e-05	0.000372662
OGN	-3.32409	4.02248e-05	0.000372662
PLAGL1	-2.44134	4.02881e-05	0.000372898
EDIL3	4.91167	4.04784e-05	0.000374216
TMEM179	8.69166	4.09286e-05	0.000378103
TP53TG5	2.88247	4.10605e-05	0.000378701
PROCR	-3.20223	4.11545e-05	0.000379345
PROS1	-2.72751	4.15678e-05	0.000382703
NALCN	3.62116	4.16825e-05	0.000383533
TSPAN5	-2.76394	4.17687e-05	0.0003841
PLCXD2	2.64423	4.19321e-05	0.000385149
DOK1	-2.07965	4.4212e-05	0.000404427
CD6	-4.61899	4.4358e-05	0.000405526
SFTPC	6.01784	4.4895e-05	0.000409238
ILDR2	-2.75706	4.51315e-05	0.000410676
ALDH1L2	2.41393	4.53037e-05	0.00041198
MYEF2	2.59367	4.53539e-05	0.00041198
SLC4A11	3.36157	4.82509e-05	0.000436015
ATL1	2.19084	4.86321e-05	0.000439206
H4C9	4.80338	4.89128e-05	0.000441486
CHRNA6	3.35398	4.91009e-05	0.000442928
FBXL18	2.132	4.93217e-05	0.000444248
RHOJ	-2.48463	4.9474e-05	0.00044501
TCN2	-2.44005	4.99443e-05	0.000448982
ACLY	3.28947	5.01637e-05	0.000450177
IL2RB	-4.56146	5.03592e-05	0.000451414
TTC38	-2.64245	5.09058e-05	0.000455269
PLEC	2.13971	5.1263e-05	0.000457939
PDE2A	-2.69439	5.18235e-05	0.000462155
DEPDC1B	-3.03919	5.30029e-05	0.000471327
CHRDL2	4.54003	5.58463e-05	0.000495205
[truncated: 1,755 more rows]

## Sheet: Supplementary Data 7
Supplementary Data 7. List of variants identified via WES pipeline
[truncated: 1,600 more rows]

[truncated: 2 more sheets: Supplementary Data 8, Supplementary Data 9]
