# Supplementary material for: Comparative genomic and clinicopathological analysis uncovers contrasting molecular profiles of canine and human thyroid carcinomas
Source: Commun Biol. 2025 Dec 6;9:4. doi: 10.1038/s42003-025-09225-y (PMC12765017; doi:10.1038/s42003-025-09225-y)
Supplement: Supplementary file 4 — Supplementary Software 1 [file 42003_2025_9225_MOESM4_ESM.zip]

Archive with 37 entries (24 files):
- Supplementary_Software_1/
- Supplementary_Software_1/README.html
- Supplementary_Software_1/R_Extract_Homologous_Human_AA_Positions/
- Supplementary_Software_1/R_Extract_Homologous_Human_AA_Positions/InputFiles/
- Supplementary_Software_1/R_Extract_Homologous_Human_AA_Positions/InputFiles/Canine_ThyroidCarcinoma_Missense_Mutations.csv
- Supplementary_Software_1/R_Extract_Homologous_Human_AA_Positions/OutputFiles/
- Supplementary_Software_1/R_Extract_Homologous_Human_AA_Positions/OutputFiles/01.Thyroid_Carcinoma_Mutect2_CanFam3_Canine2Human_Variant_LiftOver.csv
- Supplementary_Software_1/R_Extract_Homologous_Human_AA_Positions/OutputFiles/02.Thyroid_Carcinoma_Mutect2_CanFam3_FATHMM_Cancer_Data_Output.tab
- Supplementary_Software_1/R_Extract_Homologous_Human_AA_Positions/OutputFiles/04.Thyroid_Carcinoma_Mutect2_CanFam3_FATHMM_Predictions.csv
- Supplementary_Software_1/R_Extract_Homologous_Human_AA_Positions/OutputFiles/03.Thyroid_Carcinoma_Mutect2_CanFam3_FATHMM_DiseaseOntology_Data_Output.tab
- Supplementary_Software_1/R_Extract_Homologous_Human_AA_Positions/Scripts/
- Supplementary_Software_1/R_Extract_Homologous_Human_AA_Positions/Scripts/CrossSpecies_AA_PositionMapping.R
- Supplementary_Software_1/README.md
- Supplementary_Software_1/Bash_GenerateBLAST_XML_Database/
- Supplementary_Software_1/Bash_GenerateBLAST_XML_Database/InputFiles/
- Supplementary_Software_1/Bash_GenerateBLAST_XML_Database/InputFiles/InputProteinSequences/
- Supplementary_Software_1/Bash_GenerateBLAST_XML_Database/InputFiles/InputProteinSequences/Canis_familiaris.CanFam3.1.pep.all.fa
- Supplementary_Software_1/Bash_GenerateBLAST_XML_Database/InputFiles/InputProteinSequences/Homo_sapiens.GRCh38.pep.all.fa
- Supplementary_Software_1/Bash_GenerateBLAST_XML_Database/InputFiles/ListOfProteinIDs/
- Supplementary_Software_1/Bash_GenerateBLAST_XML_Database/InputFiles/ListOfProteinIDs/Listof_Human_CancerGenesOfInterest_Seqtk_Input.txt
- Supplementary_Software_1/Bash_GenerateBLAST_XML_Database/InputFiles/ListOfProteinIDs/Listof_Canine_CancerGenesOfInterest_Seqtk_Input.txt
- Supplementary_Software_1/Bash_GenerateBLAST_XML_Database/Scripts/
- Supplementary_Software_1/Bash_GenerateBLAST_XML_Database/Scripts/03.BlastP_Canine_Cancer_Peptides_Against_HumanBlastDatabase.sh
- Supplementary_Software_1/Bash_GenerateBLAST_XML_Database/Scripts/01.Extracting_Peptide_Sequences.sh
- Supplementary_Software_1/Bash_GenerateBLAST_XML_Database/Scripts/02.MakeblastDB_Human_GRCH38.sh
- Supplementary_Software_1/Bash_GenerateBLAST_XML_Database/ExtractedProteinSequences/
- Supplementary_Software_1/Bash_GenerateBLAST_XML_Database/ExtractedProteinSequences/Extracted_Protein_Sequences_Human_GRCH38_CancerGenesofInterest.fasta
- Supplementary_Software_1/Bash_GenerateBLAST_XML_Database/ExtractedProteinSequences/Extracted_Protein_Sequences_Canine_CanFam3_CancerGenesofInterest.fasta
- Supplementary_Software_1/Bash_GenerateBLAST_XML_Database/BLAST_Outputs/
- Supplementary_Software_1/Bash_GenerateBLAST_XML_Database/BLAST_Outputs/Canine_BLASTP_To_Human_CancerGenes.xml
- Supplementary_Software_1/Bash_GenerateBLAST_XML_Database/BLAST_DataBase/
- Supplementary_Software_1/Bash_GenerateBLAST_XML_Database/BLAST_DataBase/HomoSapiens_CG_proteinBlastDB_GRCH38.psd
- Supplementary_Software_1/Bash_GenerateBLAST_XML_Database/BLAST_DataBase/HomoSapiens_CG_proteinBlastDB_GRCH38.pin
- Supplementary_Software_1/Bash_GenerateBLAST_XML_Database/BLAST_DataBase/HomoSapiens_CG_proteinBlastDB_GRCH38.psq
- Supplementary_Software_1/Bash_GenerateBLAST_XML_Database/BLAST_DataBase/HomoSapiens_CG_proteinBlastDB_GRCH38.pog
- Supplementary_Software_1/Bash_GenerateBLAST_XML_Database/BLAST_DataBase/HomoSapiens_CG_proteinBlastDB_GRCH38.psi
- Supplementary_Software_1/Bash_GenerateBLAST_XML_Database/BLAST_DataBase/HomoSapiens_CG_proteinBlastDB_GRCH38.phr
