# Supplementary material for: Comparative genomic and clinicopathological analysis uncovers contrasting molecular profiles of canine and human thyroid carcinomas
Source: Commun Biol. 2025 Dec 6;9:4. doi: 10.1038/s42003-025-09225-y (PMC12765017; doi:10.1038/s42003-025-09225-y)
Supplement: Supplementary file 4 — Supplementary Software 1 [file 42003_2025_9225_MOESM4_ESM.zip › Supplementary_Software_1/R_Extract_Homologous_Human_AA_Positions/InputFiles/Canine_ThyroidCarcinoma_Missense_Mutations.csv]

Hugo_Symbol	HGVSp_Short	ENSP
EPHA7	p.R637C	ENSCAFP00000005078
NOTCH2	p.C1490W	ENSCAFP00000015629
NOTCH4	p.E467G	ENSCAFP00000001124
ARAF	p.T235P	ENSCAFP00000022298
ATXN7	p.A742V	ENSCAFP00000048516
CDC42	p.I101V	ENSCAFP00000021684
CDC42	p.H103R	ENSCAFP00000021684
CDK4	p.V137L	ENSCAFP00000000402
DNMT1	p.S1129P	ENSCAFP00000026412
DNMT1	p.I1128L	ENSCAFP00000026412
DNMT1	p.R1257H	ENSCAFP00000026412
DNMT1	p.V559I	ENSCAFP00000026412
DNMT1	p.F832L	ENSCAFP00000026412
DNMT1	p.G754S	ENSCAFP00000026412
DNMT1	p.D342E	ENSCAFP00000026412
DOT1L	p.D185N	ENSCAFP00000064862
DOT1L	p.D184N	ENSCAFP00000064862
ERBB2	p.H42R	ENSCAFP00000024079
ESR1	p.R161C	ENSCAFP00000000624
GNAS	p.A204D	ENSCAFP00000041597
GTF2I	p.Y249C	ENSCAFP00000017265
GTF2I	p.Y251C	ENSCAFP00000017265
IKBKE	p.H609R	ENSCAFP00000054435
INSR	p.P1008T	ENSCAFP00000038176
JAK3	p.H315R	ENSCAFP00000041505
KDM5A	p.I241T	ENSCAFP00000023208
KRAS	p.Q155R	ENSCAFP00000064230
MGAM	p.R1654G	ENSCAFP00000005737
NT5C2	p.P485L	ENSCAFP00000015235
NT5C2	p.T510I	ENSCAFP00000015235
NT5C2	p.R509C	ENSCAFP00000015235
PIK3CA	p.R979K	ENSCAFP00000048355
TSHR	p.V656F	ENSCAFP00000025490
ACTG1	p.Y218C	ENSCAFP00000022281
ARID4A	p.V410F	ENSCAFP00000022671
ARID4A	p.H413Q	ENSCAFP00000022671
ATM	p.S2549F	ENSCAFP00000035996
AXIN1	p.A563T	ENSCAFP00000054479
BARD1	p.L654F	ENSCAFP00000021054
CREBBP	p.S2115R	ENSCAFP00000036447
CUL3	p.V686L	ENSCAFP00000015055
CUL3	p.M689T	ENSCAFP00000015055
DNMT3A	p.R721H	ENSCAFP00000006185
DNMT3A	p.W738R	ENSCAFP00000006185
ERF	p.R160H	ENSCAFP00000037999
IRF1	p.M148I	ENSCAFP00000001223
KDM6A	p.G1243S	ENSCAFP00000045122
MAP3K1	p.R1393K	ENSCAFP00000043507
MEN1	p.A100P	ENSCAFP00000020909
MGA	p.R1255Q	ENSCAFP00000014203
MSH6	p.R990H	ENSCAFP00000040899
MSH6	p.E998D	ENSCAFP00000040899
MUTYH	p.R658W	ENSCAFP00000055633
NF1	p.D1430N	ENSCAFP00000035952
PARP1	p.T277I	ENSCAFP00000023715
PTCH1	p.T632I	ENSCAFP00000053892
PTPRS	p.A775V	ENSCAFP00000047570
RB1	p.S880R	ENSCAFP00000057502
RECQL	p.N285K	ENSCAFP00000059876
SH2B3	p.R242L	ENSCAFP00000012613
SMARCA4	p.E821K	ENSCAFP00000061789
STAG2	p.D155H	ENSCAFP00000027450
AGO2	p.M511I	ENSCAFP00000043303
BIRC6	p.D3333A	ENSCAFP00000008679
BRD3	p.M125T	ENSCAFP00000043635
CCNB1IP1	p.R283G	ENSCAFP00000008029
CDH10	p.H773R	ENSCAFP00000028053
CRTC3	p.Q415P	ENSCAFP00000018289
HSP90AA1	p.I218S	ENSCAFP00000026650
HSP90AA1	p.E249K	ENSCAFP00000026650
HSP90AA1	p.A149D	ENSCAFP00000026650
HSP90AA1	p.K299N	ENSCAFP00000026650
HSP90AB1	p.T89I	ENSCAFP00000002914
JAZF1	p.Y67S	ENSCAFP00000055437
KAT6A	p.G1152E	ENSCAFP00000008454
NCOA1	p.D205E	ENSCAFP00000006049
NCOR2	p.N2447D	ENSCAFP00000010374
NFKB2	p.C833G	ENSCAFP00000014918
NIN	p.A2069G	ENSCAFP00000021474
NONO	p.R292H	ENSCAFP00000025137
NUMA1	p.L1744M	ENSCAFP00000051691
PAX7	p.K164E	ENSCAFP00000022903
PBX1	p.G38R	ENSCAFP00000019606
RAD17	p.V313I	ENSCAFP00000011526
RANBP2	p.G1699V	ENSCAFP00000062218
RANBP2	p.T898K	ENSCAFP00000062218
SALL4	p.V433G	ENSCAFP00000017287
SALL4	p.T861V	ENSCAFP00000017287
SALL4	p.S927W	ENSCAFP00000017287
SALL4	p.F665L	ENSCAFP00000017287
SALL4	p.K387R	ENSCAFP00000017287
SDC4	p.A87G	ENSCAFP00000058875
SFPQ	p.S516N	ENSCAFP00000005355
SFPQ	p.S427G	ENSCAFP00000005355
SND1	p.C313G	ENSCAFP00000002495
STAT2	p.A817V	ENSCAFP00000000180
STAT2	p.V434A	ENSCAFP00000000180
STAT2	p.P478S	ENSCAFP00000000180
STAT2	p.N298D	ENSCAFP00000000180
STAT2	p.R582W	ENSCAFP00000000180
THRAP3	p.R889P	ENSCAFP00000005033
TRIM27	p.G345D	ENSCAFP00000017692
TRIM27	p.R420W	ENSCAFP00000017692
TRIM27	p.S424I	ENSCAFP00000017692
WDCP	p.R207C	ENSCAFP00000030869
ARHGEF28	p.Y998N	ENSCAFP00000066525
SMC3	p.E173K	ENSCAFP00000062963
SMC3	p.R171Q	ENSCAFP00000062963
BUB1B	p.W314R	ENSCAFP00000013122
PER1	p.D1281N	ENSCAFP00000062442
SPECC1	p.S9I	ENSCAFP00000030594
TPR	p.L260Q	ENSCAFP00000020227
