# Supplementary material for: Comparative genomic and clinicopathological analysis uncovers contrasting molecular profiles of canine and human thyroid carcinomas
Source: Commun Biol. 2025 Dec 6;9:4. doi: 10.1038/s42003-025-09225-y (PMC12765017; doi:10.1038/s42003-025-09225-y)
Supplement: Supplementary file 4 — Supplementary Software 1 [file 42003_2025_9225_MOESM4_ESM.zip › Supplementary_Software_1/R_Extract_Homologous_Human_AA_Positions/OutputFiles/01.Thyroid_Carcinoma_Mutect2_CanFam3_Canine2Human_Variant_LiftOver.csv]

Hugo_Symbol	HGVSp_Short	ENSP	Gene_Variant	Reference_Amino_Acid_Dog	Amino_Acid_Location_Dog	Reference_Amino_Acid_Human	Variant_Amino_Acid_Dog	Amino_Acid_Location_Human	Human_Gene_Variant	Protein_ID_Human	Protein_Length_Dog	Protein_Length_Human	Flanking_AA_5_Dog	Flanking_AA_5_Human	Flanking_AA_5_AlignedSequence	Query_Start_In_BLAST_Same_As_Input	Query_AminoAcid_Same_As_Input	Protein_ID_Dog	Human_Gene_Variant_Canine_Alt_AA	Human_ENSP	FATHMM_input
EPHA7	p.R637C	ENSCAFP00000005078	EPHA7_p.R637C	R	637	R	C	637	R637	ENSP00000358309.4	998	998	CIKIERVIGAG	CIKIERVIGAG	CIKIERVIGAG	TRUE	TRUE	ENSCAFP00000005078.3	R637C	ENSP00000358309	ENSP00000358309 R637C
NOTCH2	p.C1490W	ENSCAFP00000015629	NOTCH2_p.C1490W	C	1490	C	W	1235	C1235	ENSP00000256646.2	2726	2471	VGGPHCLNGGQ	ARGPHCLNGGQ	GPHCLNGGQ	TRUE	TRUE	ENSCAFP00000015629.4	C1235W	ENSP00000256646	ENSP00000256646 C1235W
NOTCH4	p.E467G	ENSCAFP00000001124	NOTCH4_p.E467G	E	467	E	G	478	E478	ENSP00000364163.3	1773	2003	EADHNECLSQP	EADHNECLSQP	EADHNECLSQP	TRUE	TRUE	ENSCAFP00000001124.4	E478G	ENSP00000364163	ENSP00000364163 E478G
ARAF	p.T235P	ENSCAFP00000022298	ARAF_p.T235P	T	235	T	P	235	T235	ENSP00000366244.4	605	606	SLIQLTAQSFS	NLIQLTGQSFS	+LIQLT QSFS	TRUE	TRUE	ENSCAFP00000022298.3	T235P	ENSP00000366244	ENSP00000366244 T235P
ATXN7	p.A742V	ENSCAFP00000048516	ATXN7_p.A742V	A	742	A	V	596	A596	ENSP00000295900.6	1067	892	VSYLAAATVST	VSYLAAATVST	VSYLAAATVST	TRUE	TRUE	ENSCAFP00000048516.1	A596V	ENSP00000295900	ENSP00000295900 A596V
CDC42	p.I101V	ENSCAFP00000021684	CDC42_p.I101V	I	101	I	V	101	I101	ENSP00000383118.1	191	191	KWVPEITHHCP	KWVPEITHHCP	KWVPEITHHCP	TRUE	TRUE	ENSCAFP00000021684.3	I101V	ENSP00000383118	ENSP00000383118 I101V
CDC42	p.H103R	ENSCAFP00000021684	CDC42_p.H103R	H	103	H	R	103	H103	ENSP00000383118.1	191	191	VPEITHHCPKT	VPEITHHCPKT	VPEITHHCPKT	TRUE	TRUE	ENSCAFP00000021684.3	H103R	ENSP00000383118	ENSP00000383118 H103R
CDK4	p.V137L	ENSCAFP00000000402	CDK4_p.V137L	V	137	V	L	137	V137	ENSP00000257904.5	303	303	HANCIVHRDLK	HANCIVHRDLK	HANCIVHRDLK	TRUE	TRUE	ENSCAFP00000000402.3	V137L	ENSP00000257904	ENSP00000257904 V137L
DNMT1	p.S1129P	ENSCAFP00000026412	DNMT1_p.S1129P	S	1129	S	P	1161	S1161	ENSP00000345739.3	1584	1616	HQAGISETLWA	HQAGISDTLWA	HQAGIS+TLWA	TRUE	TRUE	ENSCAFP00000026412.4	S1161P	ENSP00000345739	ENSP00000345739 S1161P
DNMT1	p.I1128L	ENSCAFP00000026412	DNMT1_p.I1128L	I	1128	I	L	1160	I1160	ENSP00000345739.3	1584	1616	FHQAGISETLW	FHQAGISDTLW	FHQAGIS+TLW	TRUE	TRUE	ENSCAFP00000026412.4	I1160L	ENSP00000345739	ENSP00000345739 I1160L
DNMT1	p.R1257H	ENSCAFP00000026412	DNMT1_p.R1257H	R	1257	R	H	1289	R1289	ENSP00000345739.3	1584	1616	LRCLVRMGYQC	LRCLVRMGYQC	LRCLVRMGYQC	TRUE	TRUE	ENSCAFP00000026412.4	R1289H	ENSP00000345739	ENSP00000345739 R1289H
DNMT1	p.V559I	ENSCAFP00000026412	DNMT1_p.V559I	V	559	V	I	590	V590	ENSP00000345739.3	1584	1616	IKLAGVTLGKR	IKLAGVTLGQR	IKLAGVTLG+R	TRUE	TRUE	ENSCAFP00000026412.4	V590I	ENSP00000345739	ENSP00000345739 V590I
DNMT1	p.F832L	ENSCAFP00000026412	DNMT1_p.F832L	F	832	F	L	864	F864	ENSP00000345739.3	1584	1616	DGKTYFYQLWY	DGKTYFYQLWY	DGKTYFYQLWY	TRUE	TRUE	ENSCAFP00000026412.4	F864L	ENSP00000345739	ENSP00000345739 F864L
DNMT1	p.G754S	ENSCAFP00000026412	DNMT1_p.G754S	G	754	S	S	786	S786	ENSP00000345739.3	1584	1616	ALWEDGSNGQM	ALWEDSSNGQM	ALWED SNGQM	TRUE	TRUE	ENSCAFP00000026412.4	S786S	ENSP00000345739	ENSP00000345739 S786S
DNMT1	p.D342E	ENSCAFP00000026412	DNMT1_p.D342E	D	342	D	E	373	D373	ENSP00000345739.3	1584	1616	EQHPPDAVDEP	GQHPPDAVDEP	QHPPDAVDEP	TRUE	TRUE	ENSCAFP00000026412.4	D373E	ENSP00000345739	ENSP00000345739 D373E
DOT1L	p.D185N	ENSCAFP00000064862	DOT1L_p.D185N	D	185	D	N	157	D157	ENSP00000381657.3	1735	1537	KMTEDDLFVDL	KMTDDDLFVDL	KMT+DDLFVDL	TRUE	TRUE	ENSCAFP00000064862.1	D157N	ENSP00000381657	ENSP00000381657 D157N
DOT1L	p.D184N	ENSCAFP00000064862	DOT1L_p.D184N	D	184	D	N	156	D156	ENSP00000381657.3	1735	1537	IKMTEDDLFVD	IKMTDDDLFVD	IKMT+DDLFVD	TRUE	TRUE	ENSCAFP00000064862.1	D156N	ENSP00000381657	ENSP00000381657 D156N
ERBB2	p.H42R	ENSCAFP00000024079	ERBB2_p.H42R	H	42	H	R	42	H42	ENSP00000269571.4	1263	1255	ASPETHLDMLR	ASPETHLDMLR	ASPETHLDMLR	TRUE	TRUE	ENSCAFP00000024079.4	H42R	ENSP00000269571	ENSP00000269571 H42R
ESR1	p.R161C	ENSCAFP00000000624	ESR1_p.R161C	R	161	R	C	158	R158	ENSP00000405330.1	598	595	NSDNRRQGGRE	NSDNRRQGGRE	NSDNRRQGGRE	TRUE	TRUE	ENSCAFP00000000624.4	R158C	ENSP00000405330	ENSP00000405330 R158C
GNAS	p.A204D	ENSCAFP00000041597	GNAS_p.A204D	A	204	A	D	249	A249	ENSP00000360126.3	340	394	IIFVVASSSYN	IIFVVASSSYN	IIFVVASSSYN	TRUE	TRUE	ENSCAFP00000041597.2	A249D	ENSP00000360126	ENSP00000360126 A249D
GTF2I	p.Y249C	ENSCAFP00000017265	GTF2I_p.Y249C	Y	249	Y	C	249	Y249	ENSP00000460070.1	999	998	EDPDYYQYNIQ	EDPDYYQYNIQ	EDPDYYQYNIQ	TRUE	TRUE	ENSCAFP00000017265.3	Y249C	ENSP00000460070	ENSP00000460070 Y249C
GTF2I	p.Y251C	ENSCAFP00000017265	GTF2I_p.Y251C	Y	251	Y	C	251	Y251	ENSP00000460070.1	999	998	PDYYQYNIQAG	PDYYQYNIQAG	PDYYQYNIQAG	TRUE	TRUE	ENSCAFP00000017265.3	Y251C	ENSP00000460070	ENSP00000460070 Y251C
IKBKE	p.H609R	ENSCAFP00000054435	IKBKE_p.H609R	H	609	H	R	607	H607	ENSP00000464030.1	718	716	TSLVTHGKWMR	ASLVTHGKRMR	SLVTHGK MR	TRUE	TRUE	ENSCAFP00000054435.1	H607R	ENSP00000464030	ENSP00000464030 H607R
INSR	p.P1008T	ENSCAFP00000038176	INSR_p.P1008T	P	1008	P	T	984	P984	ENSP00000303830.4	1406	1382	LRKRQPDGPLG	LRKRQPDGPLG	LRKRQPDGPLG	TRUE	TRUE	ENSCAFP00000038176.2	P984T	ENSP00000303830	ENSP00000303830 P984T
JAK3	p.H315R	ENSCAFP00000041505	JAK3_p.H315R	H	315	H	R	315	H315	ENSP00000391676.1	1103	1124	GPAGEHRLVTV	GPAGEHRLVTV	GPAGEHRLVTV	TRUE	TRUE	ENSCAFP00000041505.1	H315R	ENSP00000391676	ENSP00000391676 H315R
KDM5A	p.I241T	ENSCAFP00000023208	KDM5A_p.I241T	I	241	I	T	241	I241	ENSP00000382688.2	1687	1690	LKKLRIFGAGP	LKKLQIFGAGP	LKKL+IFGAGP	TRUE	TRUE	ENSCAFP00000023208.4	I241T	ENSP00000382688	ENSP00000382688 I241T
KRAS	p.Q155R	ENSCAFP00000064230	KRAS_p.Q155R	Q	155	Q	R	61	Q61	ENSP00000358548.4	283	189	LDTAGQEEYSA	LDTAGQEEYSA	LDTAGQEEYSA	TRUE	TRUE	ENSCAFP00000064230.1	Q61R	ENSP00000358548	ENSP00000358548 Q61R
MGAM	p.R1654G	ENSCAFP00000005737	MGAM_p.R1654G	R	1654	R	G	1679	R1679	ENSP00000447378.2	1834	1857	TAYFPRARWYD	TAYFPRARWYD	TAYFPRARWYD	TRUE	TRUE	ENSCAFP00000005737.4	R1679G	ENSP00000447378	ENSP00000447378 R1679G
NT5C2	p.P485L	ENSCAFP00000015235	NT5C2_p.P485L	P	485	P	L	485	P485	ENSP00000339479.5	561	561	AHVLMPHESTV	AHVLMPHESTV	AHVLMPHESTV	TRUE	TRUE	ENSCAFP00000015235.3	P485L	ENSP00000339479	ENSP00000339479 P485L
NT5C2	p.T510I	ENSCAFP00000015235	NT5C2_p.T510I	T	510	T	I	510	T510	ENSP00000339479.5	561	561	ATRNRTSVDFK	ATRNRTSVDFK	ATRNRTSVDFK	TRUE	TRUE	ENSCAFP00000015235.3	T510I	ENSP00000339479	ENSP00000339479 T510I
NT5C2	p.R509C	ENSCAFP00000015235	NT5C2_p.R509C	R	509	R	C	509	R509	ENSP00000339479.5	561	561	LATRNRTSVDF	LATRNRTSVDF	LATRNRTSVDF	TRUE	TRUE	ENSCAFP00000015235.3	R509C	ENSP00000339479	ENSP00000339479 R509C
PIK3CA	p.R979K	ENSCAFP00000048355	PIK3CA_p.R979K	R	979	R	K	979	R979	ENSP00000263967.3	1068	1068	TREFERFQEMC	TREFERFQEMC	TREFERFQEMC	TRUE	TRUE	ENSCAFP00000048355.1	R979K	ENSP00000263967	ENSP00000263967 R979K
TSHR	p.V656F	ENSCAFP00000025490	TSHR_p.V656F	V	656	V	F	656	V656	ENSP00000441235.2	764	764	KPLITVTNSKI	KPLITVSNSKI	KPLITV+NSKI	TRUE	TRUE	ENSCAFP00000025490.3	V656F	ENSP00000441235	ENSP00000441235 V656F
ACTG1	p.Y218C	ENSCAFP00000022281	ACTG1_p.Y218C	Y	218	Y	C	218	Y218	ENSP00000458162.1	375	375	KEKLCYVALDF	KEKLCYVALDF	KEKLCYVALDF	TRUE	TRUE	ENSCAFP00000022281.4	Y218C	ENSP00000458162	ENSP00000458162 Y218C
ARID4A	p.V410F	ENSCAFP00000022671	ARID4A_p.V410F	V	410	V	F	410	V410	ENSP00000347602.3	1278	1257	IQFRTVHHHEP	IQFRTVHHHEP	IQFRTVHHHEP	TRUE	TRUE	ENSCAFP00000022671.4	V410F	ENSP00000347602	ENSP00000347602 V410F
ARID4A	p.H413Q	ENSCAFP00000022671	ARID4A_p.H413Q	H	413	H	Q	413	H413	ENSP00000347602.3	1278	1257	RTVHHHEPKVK	RTVHHHEPKVK	RTVHHHEPKVK	TRUE	TRUE	ENSCAFP00000022671.4	H413Q	ENSP00000347602	ENSP00000347602 H413Q
ATM	p.S2549F	ENSCAFP00000035996	ATM_p.S2549F	S	2549	S	F	2549	S2549	ENSP00000278616.4	3056	3056	LISRISMEHPH	LISRISMDHPH	LISRISM+HPH	TRUE	TRUE	ENSCAFP00000035996.2	S2549F	ENSP00000278616	ENSP00000278616 S2549F
AXIN1	p.A563T	ENSCAFP00000054479	AXIN1_p.A563T	A	563	V	T	550	V550	ENSP00000262320.3	992	862	RPKEQADAEAA	RPKEQVEAEAT	RPKEQ +AEA	TRUE	TRUE	ENSCAFP00000054479.1	V550T	ENSP00000262320	ENSP00000262320 V550T
BARD1	p.L654F	ENSCAFP00000021054	BARD1_p.L654F	L	654	L	F	694	L694	ENSP00000260947.4	737	777	DNLIKLVTAAG	DNLIKLVTAGG	DNLIKLVTA G	TRUE	TRUE	ENSCAFP00000021054.4	L694F	ENSP00000260947	ENSP00000260947 L694F
CREBBP	p.S2115R	ENSCAFP00000036447	CREBBP_p.S2115R	S	2115	N	R	2111	N2111	ENSP00000262367.5	2442	2442	AKYVASQPGLQ	AKYVANQPGMQ	AKYVA+QPG+Q	TRUE	TRUE	ENSCAFP00000036447.1	N2111R	ENSP00000262367	ENSP00000262367 N2111R
CUL3	p.V686L	ENSCAFP00000015055	CUL3_p.V686L	V	686	V	L	708	V708	ENSP00000264414.4	746	768	IEAAIVRIMKS	IEAAIVRIMKS	IEAAIVRIMKS	TRUE	TRUE	ENSCAFP00000015055.3	V708L	ENSP00000264414	ENSP00000264414 V708L
CUL3	p.M689T	ENSCAFP00000015055	CUL3_p.M689T	M	689	M	T	711	M711	ENSP00000264414.4	746	768	AIVRIMKSRKK	AIVRIMKSRKK	AIVRIMKSRKK	TRUE	TRUE	ENSCAFP00000015055.3	M711T	ENSP00000264414	ENSP00000264414 M711T
DNMT3A	p.R721H	ENSCAFP00000006185	DNMT3A_p.R721H	R	721	R	H	736	R736	ENSP00000264709.3	897	912	FFEFYRLLHDA	FFEFYRLLHDA	FFEFYRLLHDA	TRUE	TRUE	ENSCAFP00000006185.4	R736H	ENSP00000264709	ENSP00000264709 R736H
DNMT3A	p.W738R	ENSCAFP00000006185	DNMT3A_p.W738R	W	738	W	R	753	W753	ENSP00000264709.3	897	912	DRPFFWLFENV	DRPFFWLFENV	DRPFFWLFENV	TRUE	TRUE	ENSCAFP00000006185.4	W753R	ENSP00000264709	ENSP00000264709 W753R
ERF	p.R160H	ENSCAFP00000037999	ERF_p.R160H	R	160	R	H	160	R160	ENSP00000222329.3	555	548	PTEDPRSPPAC	PTEDPRSPPAC	PTEDPRSPPAC	TRUE	TRUE	ENSCAFP00000037999.1	R160H	ENSP00000222329	ENSP00000222329 R160H
IRF1	p.M148I	ENSCAFP00000001223	IRF1_p.M148I	M	148	M	I	32	M32	ENSP00000245414.4	437	325	INKEEMIFQIP	INKEEMIFQIP	INKEEMIFQIP	TRUE	TRUE	ENSCAFP00000001223.3	M32I	ENSP00000245414	ENSP00000245414 M32I
KDM6A	p.G1243S	ENSCAFP00000045122	KDM6A_p.G1243S	G	1243	G	S	1191	G1191	ENSP00000367203.4	1453	1401	LNFLMGSWWPN	LNFLMGSWWPN	LNFLMGSWWPN	TRUE	TRUE	ENSCAFP00000045122.1	G1191S	ENSP00000367203	ENSP00000367203 G1191S
MAP3K1	p.R1393K	ENSCAFP00000043507	MAP3K1_p.R1393K	R	1393	R	K	1238	R1238	ENSP00000382423.3	1671	1512	AKQPYREDTEW	AKQPYREDTEW	AKQPYREDTEW	TRUE	TRUE	ENSCAFP00000043507.1	R1238K	ENSP00000382423	ENSP00000382423 R1238K
MEN1	p.A100P	ENSCAFP00000020909	MEN1_p.A100P	A	100	A	P	100	A100	ENSP00000394933.3	686	610	AQIRGAVDLSL	AQIRGAVDLSL	AQIRGAVDLSL	TRUE	TRUE	ENSCAFP00000020909.4	A100P	ENSP00000394933	ENSP00000394933 A100P
MGA	p.R1255Q	ENSCAFP00000014203	MGA_p.R1255Q	R	1255	R	Q	1246	R1246	ENSP00000219905.7	3120	3065	VRVYERKKEEQ	VRVYERKKEDQ	VRVYERKKE+Q	TRUE	TRUE	ENSCAFP00000014203.3	R1246Q	ENSP00000219905	ENSP00000219905 R1246Q
MSH6	p.R990H	ENSCAFP00000040899	MSH6_p.R990H	R	990	R	H	1076	R1076	ENSP00000234420.5	1275	1360	DGPMCRPVILL	DGPMCRPVILL	DGPMCRPVILL	TRUE	TRUE	ENSCAFP00000040899.2	R1076H	ENSP00000234420	ENSP00000234420 R1076H
MSH6	p.E998D	ENSCAFP00000040899	MSH6_p.E998D	E	998	D	D	1084	D1084	ENSP00000234420.5	1275	1360	ILLPEEGTPPF	ILLPED-TPPF	ILLPE+ TPPF	TRUE	TRUE	ENSCAFP00000040899.2	D1084D	ENSP00000234420	ENSP00000234420 D1084D
MUTYH	p.R658W	ENSCAFP00000055633	MUTYH_p.R658W	R	658	Q	W	475	Q475	ENSP00000361170.3	729	546	ARWLTREEFHT	ARWLTQEEFHT	ARWLT+EEFHT	TRUE	TRUE	ENSCAFP00000055633.1	Q475W	ENSP00000361170	ENSP00000361170 Q475W
NF1	p.D1430N	ENSCAFP00000035952	NF1_p.D1430N	D	1430	D	N	1485	D1485	ENSP00000351015.4	2784	2839	LDIASDCPTSD	LDIASDCPTSD	LDIASDCPTSD	TRUE	TRUE	ENSCAFP00000035952.2	D1485N	ENSP00000351015	ENSP00000351015 D1485N
PARP1	p.T277I	ENSCAFP00000023715	PARP1_p.T277I	T	277	T	I	319	T319	ENSP00000355759.5	972	1014	DVTAWTKCMVK	DVTAWTKCMVK	DVTAWTKCMVK	TRUE	TRUE	ENSCAFP00000023715.4	T319I	ENSP00000355759	ENSP00000355759 T319I
PTCH1	p.T632I	ENSCAFP00000053892	PTCH1_p.T632I	T	632	T	I	633	T633	ENSP00000332353.6	1449	1447	QAYTETHDNTR	QAYTDTHDNTR	QAYT+THDNTR	TRUE	TRUE	ENSCAFP00000053892.1	T633I	ENSP00000332353	ENSP00000332353 T633I
PTPRS	p.A775V	ENSCAFP00000047570	PTPRS_p.A775V	A	775	A	V	780	A780	ENSP00000467537.1	1718	1948	KDIMLADAQEM	KDVMLADAQWE	KD+MLADAQ	TRUE	TRUE	ENSCAFP00000047570.1	A780V	ENSP00000467537	ENSP00000467537 A780V
RB1	p.S880R	ENSCAFP00000057502	RB1_p.S880R	S	880	S	R	888	S888	ENSP00000267163.4	927	928	DEADGSKHLPG	DEADGSKHLPG	DEADGSKHLPG	TRUE	TRUE	ENSCAFP00000057502.1	S888R	ENSP00000267163	ENSP00000267163 S888R
RECQL	p.N285K	ENSCAFP00000059876	RECQL_p.N285K	N	285	N	K	285	N285	ENSP00000416739.2	646	649	SFNRPNLYYEI	SFNRPNLYYEV	SFNRPNLYYE+	TRUE	TRUE	ENSCAFP00000059876.1	N285K	ENSP00000416739	ENSP00000416739 N285K
SH2B3	p.R242L	ENSCAFP00000012613	SH2B3_p.R242L	R	242	R	L	225	R225	ENSP00000345492.2	586	575	GRLALRRAPGP	GRLALRRAPGP	GRLALRRAPGP	TRUE	TRUE	ENSCAFP00000012613.5	R225L	ENSP00000345492	ENSP00000345492 R225L
SMARCA4	p.E821K	ENSCAFP00000061789	SMARCA4_p.E821K	E	821	E	K	821	E821	ENSP00000343896.4	1647	1647	SNWAYEFDKWA	SNWAYEFDKWA	SNWAYEFDKWA	TRUE	TRUE	ENSCAFP00000061789.1	E821K	ENSP00000343896	ENSP00000343896 E821K
STAG2	p.D155H	ENSCAFP00000027450	STAG2_p.D155H	D	155	D	H	155	D155	ENSP00000218089.9	1268	1268	EEFDEDSGDYP	EEFDEDSGDYP	EEFDEDSGDYP	TRUE	TRUE	ENSCAFP00000027450.3	D155H	ENSP00000218089	ENSP00000218089 D155H
AGO2	p.M511I	ENSCAFP00000043303	AGO2_p.M511I	M	511	M	I	504	M504	ENSP00000220592.5	843	859	DSVEPMFRHLK	DSVEPMFRHLK	DSVEPMFRHLK	TRUE	TRUE	ENSCAFP00000043303.1	M504I	ENSP00000220592	ENSP00000220592 M504I
BIRC6	p.D3333A	ENSCAFP00000008679	BIRC6_p.D3333A	D	3333	D	A	3413	D3413	ENSP00000393596.2	4778	4857	GSDPTDLNSPL	GSDPTDLNSPL	GSDPTDLNSPL	TRUE	TRUE	ENSCAFP00000008679.4	D3413A	ENSP00000393596	ENSP00000393596 D3413A
BRD3	p.M125T	ENSCAFP00000043635	BRD3_p.M125T	M	125	M	T	125	M125	ENSP00000305918.6	747	726	DDIVLMAQALE	DDIVLMAQALE	DDIVLMAQALE	TRUE	TRUE	ENSCAFP00000043635.1	M125T	ENSP00000305918	ENSP00000305918 M125T
CCNB1IP1	p.R283G	ENSCAFP00000008029	CCNB1IP1_p.R283G	R	283	R	G	224	R224	ENSP00000351810.4	336	277	DGTPVRNRGGG	DNTPVRNRGDG	D TPVRNRG G	TRUE	TRUE	ENSCAFP00000008029.3	R224G	ENSP00000351810	ENSP00000351810 R224G
CDH10	p.H773R	ENSCAFP00000028053	CDH10_p.H773R	H	773	N	R	773	N773	ENSP00000264463.4	788	788	WGPRFHKLAEM	WGPRFNKLAEM	WGPRF+KLAEM	TRUE	TRUE	ENSCAFP00000028053.3	N773R	ENSP00000264463	ENSP00000264463 N773R
CRTC3	p.Q415P	ENSCAFP00000018289	CRTC3_p.Q415P	Q	415	Q	P	439	Q439	ENSP00000268184.6	594	619	LPTEAQAQVSP	LPTEAQAQVSP	LPTEAQAQVSP	TRUE	TRUE	ENSCAFP00000018289.4	Q439P	ENSP00000268184	ENSP00000268184 Q439P
HSP90AA1	p.I218S	ENSCAFP00000026650	HSP90AA1_p.I218S	I	218	I	S	530	I530	ENSP00000335153.7	542	854	LQQSKILKVIR	LQQSKILKVIR	LQQSKILKVIR	TRUE	TRUE	ENSCAFP00000026650.4	I530S	ENSP00000335153	ENSP00000335153 I530S
HSP90AA1	p.E249K	ENSCAFP00000026650	HSP90AA1_p.E249K	E	249	E	K	561	E561	ENSP00000335153.7	542	854	YKKFYEQFSKN	YKKFYEQFSKN	YKKFYEQFSKN	TRUE	TRUE	ENSCAFP00000026650.4	E561K	ENSP00000335153	ENSP00000335153 E561K
HSP90AA1	p.A149D	ENSCAFP00000026650	HSP90AA1_p.A149D	A	149	A	D	461	A461	ENSP00000335153.7	542	854	QLEFRALLFVP	QLEFRALLFVP	QLEFRALLFVP	TRUE	TRUE	ENSCAFP00000026650.4	A461D	ENSP00000335153	ENSP00000335153 A461D
HSP90AA1	p.K299N	ENSCAFP00000026650	HSP90AA1_p.K299N	K	299	K	N	611	K611	ENSP00000335153.7	542	854	MKENQKHIYYI	MKENQKHIYYI	MKENQKHIYYI	TRUE	TRUE	ENSCAFP00000026650.4	K611N	ENSP00000335153	ENSP00000335153 K611N
HSP90AB1	p.T89I	ENSCAFP00000002914	HSP90AB1_p.T89I	T	89	T	I	89	T89	ENSP00000360609.1	724	724	LTLVDTGIGMT	LTLVDTGIGMT	LTLVDTGIGMT	TRUE	TRUE	ENSCAFP00000002914.3	T89I	ENSP00000360609	ENSP00000360609 T89I
JAZF1	p.Y67S	ENSCAFP00000055437	JAZF1_p.Y67S	Y	67	Y	S	55	Y55	ENSP00000283928.5	255	243	LQQPTYVALSY	LQQPTYVALSY	LQQPTYVALSY	TRUE	TRUE	ENSCAFP00000055437.1	Y55S	ENSP00000283928	ENSP00000283928 Y55S
KAT6A	p.G1152E	ENSCAFP00000008454	KAT6A_p.G1152E	G	1152	G	E	1151	G1151	ENSP00000380136.3	2005	2004	MKKKKGWPKGK	LKKKKGWPKGK	+KKKKGWPKGK	TRUE	TRUE	ENSCAFP00000008454.5	G1151E	ENSP00000380136	ENSP00000380136 G1151E
NCOA1	p.D205E	ENSCAFP00000006049	NCOA1_p.D205E	D	205	D	E	205	D205	ENSP00000385216.1	1410	1441	LIHPPDEPGTE	LIHPPDEPGTE	LIHPPDEPGTE	TRUE	TRUE	ENSCAFP00000006049.4	D205E	ENSP00000385216	ENSP00000385216 D205E
NCOR2	p.N2447D	ENSCAFP00000010374	NCOR2_p.N2447D	N	2447	N	D	2444	N2444	ENSP00000384018.1	2517	2514	RTPLTNRVWED	RTPLTNRVWED	RTPLTNRVWED	TRUE	TRUE	ENSCAFP00000010374.5	N2444D	ENSP00000384018	ENSP00000384018 N2444D
NFKB2	p.C833G	ENSCAFP00000014918	NFKB2_p.C833G	C	833	E	G	833	E833	ENSP00000358983.3	899	900	LAGLLCALSDM	LAGLLEALSDM	LAGLL ALSDM	TRUE	TRUE	ENSCAFP00000014918.4	E833G	ENSP00000358983	ENSP00000358983 E833G
NONO	p.R292H	ENSCAFP00000025137	NONO_p.R292H	R	292	R	H	293	R293	ENSP00000276079.8	470	471	NIKEAREKLEM	NIKEAREKLEM	NIKEAREKLEM	TRUE	TRUE	ENSCAFP00000025137.3	R293H	ENSP00000276079	ENSP00000276079 R293H
NUMA1	p.L1744M	ENSCAFP00000051691	NUMA1_p.L1744M	L	1744	L	M	1741	L1741	ENSP00000377298.4	2089	2115	SVTSKLPRTQP	SITSKLPRTQP	S+TSKLPRTQP	TRUE	TRUE	ENSCAFP00000051691.1	L1741M	ENSP00000377298	ENSP00000377298 L1741M
PAX7	p.K164E	ENSCAFP00000022903	PAX7_p.K164E	K	164	K	E	176	K176	ENSP00000403389.2	493	505	DEADKKEEDGE	DEADKKEDDGE	DEADKKE+DGE	TRUE	TRUE	ENSCAFP00000022903.4	K176E	ENSP00000403389	ENSP00000403389 K176E
PBX1	p.G38R	ENSCAFP00000019606	PBX1_p.G38R	G	38	G	R	38	G38	ENSP00000405890.2	430	430	TEGEGGRKQDI	TEGEGGRKQDI	TEGEGGRKQDI	TRUE	TRUE	ENSCAFP00000019606.4	G38R	ENSP00000405890	ENSP00000405890 G38R
RAD17	p.V313I	ENSCAFP00000011526	RAD17_p.V313I	V	313	V	I	316	V316	ENSP00000370151.3	680	681	GGNTIVPDKTS	GGKITVPDKTS	GG VPDKTS	TRUE	TRUE	ENSCAFP00000011526.3	V316I	ENSP00000370151	ENSP00000370151 V316I
RANBP2	p.G1699V	ENSCAFP00000062218	RANBP2_p.G1699V	G	1699	V	V	1701	V1701	ENSP00000283195.6	3187	3224	QPASAGLAPAA	QTTSAVSTP-A	Q SA P A	TRUE	TRUE	ENSCAFP00000062218.1	V1701V	ENSP00000283195	ENSP00000283195 V1701V
RANBP2	p.T898K	ENSCAFP00000062218	RANBP2_p.T898K	T	898	T	K	898	T898	ENSP00000283195.6	3187	3224	ANVTPTKGPVY	ANVTPTKGPVY	ANVTPTKGPVY	TRUE	TRUE	ENSCAFP00000062218.1	T898K	ENSP00000283195	ENSP00000283195 T898K
SALL4	p.V433G	ENSCAFP00000017287	SALL4_p.V433G	V	433	V	G	435	V435	ENSP00000217086.4	1054	1053	HRHPQVKANPQ	HRHPQVKANPQ	HRHPQVKANPQ	TRUE	TRUE	ENSCAFP00000017287.3	V435G	ENSP00000217086	ENSP00000217086 V435G
SALL4	p.T861V	ENSCAFP00000017287	SALL4_p.T861V	T	861	A	V	860	A860	ENSP00000217086.4	1054	1053	MTPLLTAQPRR	MTPLLAAQPRR	MTPLL AQPRR	TRUE	TRUE	ENSCAFP00000017287.3	A860V	ENSP00000217086	ENSP00000217086 A860V
SALL4	p.S927W	ENSCAFP00000017287	SALL4_p.S927W	S	927	S	W	926	S926	ENSP00000217086.4	1054	1053	GANNSSARRGR	GANNNSARRGR	GANN+SARRGR	TRUE	TRUE	ENSCAFP00000017287.3	S926W	ENSP00000217086	ENSP00000217086 S926W
SALL4	p.F665L	ENSCAFP00000017287	SALL4_p.F665L	F	665	F	L	665	F665	ENSP00000217086.4	1054	1053	ENPCDFAGPEA	ENPCDFTGSEP	ENPCDF G E	TRUE	TRUE	ENSCAFP00000017287.3	F665L	ENSP00000217086	ENSP00000217086 F665L
SALL4	p.K387R	ENSCAFP00000017287	SALL4_p.K387R	K	387	K	R	389	K389	ENSP00000217086.4	1054	1053	CKYCSKVFGTD	CKYCSKVFGTD	CKYCSKVFGTD	TRUE	TRUE	ENSCAFP00000017287.3	K389R	ENSP00000217086	ENSP00000217086 K389R
SFPQ	p.S516N	ENSCAFP00000005355	SFPQ_p.S516N	S	516	S	N	521	S521	ENSP00000349748.5	702	707	KDKLESEMEDA	KDKLESEMEDA	KDKLESEMEDA	TRUE	TRUE	ENSCAFP00000005355.4	S521N	ENSP00000349748	ENSP00000349748 S521N
SFPQ	p.S427G	ENSCAFP00000005355	SFPQ_p.S427G	S	427	S	G	432	S432	ENSP00000349748.5	702	707	AFERCSEGVFL	AFERCSEGVFL	AFERCSEGVFL	TRUE	TRUE	ENSCAFP00000005355.4	S432G	ENSP00000349748	ENSP00000349748 S432G
SND1	p.C313G	ENSCAFP00000002495	SND1_p.C313G	C	313	C	G	228	C228	ENSP00000346762.3	995	910	LSGIKCPTFRR	LSGIKCPTFRR	LSGIKCPTFRR	TRUE	TRUE	ENSCAFP00000002495.4	C228G	ENSP00000346762	ENSP00000346762 C228G
STAT2	p.A817V	ENSCAFP00000000180	STAT2_p.A817V	A	817	A	V	824	A824	ENSP00000315768.4	844	851	GDPLLAGQNIM	GDPLLAGQNTV	GDPLLAGQN +	TRUE	TRUE	ENSCAFP00000000180.4	A824V	ENSP00000315768	ENSP00000315768 A824V
STAT2	p.V434A	ENSCAFP00000000180	STAT2_p.V434A	V	434	V	A	435	V435	ENSP00000315768.4	844	851	IISITVKYTYQ	IISFTVKYTYQ	IIS TVKYTYQ	TRUE	TRUE	ENSCAFP00000000180.4	V435A	ENSP00000315768	ENSP00000315768 V435A
STAT2	p.P478S	ENSCAFP00000000180	STAT2_p.P478S	P	478	L	S	479	L479	ENSP00000315768.4	844	851	LLSSNPQNQQF	LLSPNLQNQQF	LLS N QNQQF	TRUE	TRUE	ENSCAFP00000000180.4	L479S	ENSP00000315768	ENSP00000315768 L479S
STAT2	p.N298D	ENSCAFP00000000180	STAT2_p.N298D	N	298	D	D	298	D298	ENSP00000315768.4	844	851	LTAGVNLRKAQ	LTKGVDLRNAQ	LT GV+LR AQ	TRUE	TRUE	ENSCAFP00000000180.4	D298D	ENSP00000315768	ENSP00000315768 D298D
STAT2	p.R582W	ENSCAFP00000000180	STAT2_p.R582W	R	582	R	W	583	R583	ENSP00000315768.4	844	851	MGFVSRSKERR	MGFVSRSQERR	MGFVSRS+ERR	TRUE	TRUE	ENSCAFP00000000180.4	R583W	ENSP00000315768	ENSP00000315768 R583W
THRAP3	p.R889P	ENSCAFP00000005033	THRAP3_p.R889P	R	889	R	P	886	R886	ENSP00000346634.5	958	955	YLHDDREGEGS	YLHDDREGEGS	YLHDDREGEGS	TRUE	TRUE	ENSCAFP00000005033.3	R886P	ENSP00000346634	ENSP00000346634 R886P
TRIM27	p.G345D	ENSCAFP00000017692	TRIM27_p.G345D	G	345	G	D	396	G396	ENSP00000366404.3	462	513	SVCRKGGVTSA	SVCRKGGVTSA	SVCRKGGVTSA	TRUE	TRUE	ENSCAFP00000017692.4	G396D	ENSP00000366404	ENSP00000366404 G396D
TRIM27	p.R420W	ENSCAFP00000017692	TRIM27_p.R420W	R	420	R	W	471	R471	ENSP00000366404.3	462	513	FCGPVRPYFSL	FCGPVRPYFSL	FCGPVRPYFSL	TRUE	TRUE	ENSCAFP00000017692.4	R471W	ENSP00000366404	ENSP00000366404 R471W
TRIM27	p.S424I	ENSCAFP00000017692	TRIM27_p.S424I	S	424	S	I	475	S475	ENSP00000366404.3	462	513	VRPYFSLSYSG	VRPYFSLSYSG	VRPYFSLSYSG	TRUE	TRUE	ENSCAFP00000017692.4	S475I	ENSP00000366404	ENSP00000366404 S475I
WDCP	p.R207C	ENSCAFP00000030869	WDCP_p.R207C	R	207	C	C	207	C207	ENSP00000295148.4	690	721	VDSHVRSLSAT	VDSHVCSITAT	VDSHV S++AT	TRUE	TRUE	ENSCAFP00000030869.3	C207C	ENSP00000295148	ENSP00000295148 C207C
ARHGEF28	p.Y998N	ENSCAFP00000066525	ARHGEF28_p.Y998N	Y	998	F	N	965	F965	ENSP00000412175.2	1778	1705	EAVSLYKELQQ	EAVNLFKELQQ	EAV+L+KELQQ	TRUE	TRUE	ENSCAFP00000066525.1	F965N	ENSP00000412175	ENSP00000412175 F965N
SMC3	p.E173K	ENSCAFP00000062963	SMC3_p.E173K	E	173	E	K	173	E173	ENSP00000354720.5	1219	1217	YDERKEESISL	YDERKEESISL	YDERKEESISL	TRUE	TRUE	ENSCAFP00000062963.1	E173K	ENSP00000354720	ENSP00000354720 E173K
SMC3	p.R171Q	ENSCAFP00000062963	SMC3_p.R171Q	R	171	R	Q	171	R171	ENSP00000354720.5	1219	1217	RVYDERKEESI	RVYDERKEESI	RVYDERKEESI	TRUE	TRUE	ENSCAFP00000062963.1	R171Q	ENSP00000354720	ENSP00000354720 R171Q
BUB1B	p.W314R	ENSCAFP00000013122	BUB1B_p.W314R	W	314	W	R	313	W313	ENSP00000287598.7	1063	1050	LQAGPWNTGRP	LQAGPWNTGRS	LQAGPWNTGR	TRUE	TRUE	ENSCAFP00000013122.4	W313R	ENSP00000287598	ENSP00000287598 W313R
PER1	p.D1281N	ENSCAFP00000062442	PER1_p.D1281N	D	1281	D	N	1217	D1217	ENSP00000314420.4	1359	1290	PGHPNDPLFSE	PGHPDDPLFSE	PGHP+DPLFSE	TRUE	TRUE	ENSCAFP00000062442.1	D1217N	ENSP00000314420	ENSP00000314420 D1217N
SPECC1	p.S9I	ENSCAFP00000030594	SPECC1_p.S9I	S	9	N	I	9	N9	ENSP00000261503.5	1059	1068	AAKPWSPVIKA	AAKPWNPAIRA	AAKPW+P I+A	TRUE	TRUE	ENSCAFP00000030594.2	N9I	ENSP00000261503	ENSP00000261503 N9I
TPR	p.L260Q	ENSCAFP00000020227	TPR_p.L260Q	L	260	L	Q	261	L261	ENSP00000356448.3	2361	2363	ELLTKLKEAKE	DLLTKLKEAKE	+LLTKLKEAKE	TRUE	TRUE	ENSCAFP00000020227.4	L261Q	ENSP00000356448	ENSP00000356448 L261Q
