# Supplementary material for: Comparative genomic and clinicopathological analysis uncovers contrasting molecular profiles of canine and human thyroid carcinomas
Source: Commun Biol. 2025 Dec 6;9:4. doi: 10.1038/s42003-025-09225-y (PMC12765017; doi:10.1038/s42003-025-09225-y)
Supplement: Supplementary file 4 — Supplementary Software 1 [file 42003_2025_9225_MOESM4_ESM.zip › Supplementary_Software_1/R_Extract_Homologous_Human_AA_Positions/OutputFiles/02.Thyroid_Carcinoma_Mutect2_CanFam3_FATHMM_Cancer_Data_Output.tab]

#	dbSNP ID	Protein ID	Substitution	Prediction	Score	Domain-Phenotype Association	Warning	HMM ID	HMM Description	HMM Pos.	HMM Prob. W.	HMM Prob. M.	HMM Weights D.	HMM Weights O.
1		ENSP00000358309	R637C	CANCER	-2.09			0040727	Protein kinase-like (PK-like)	21	0.113839012465	0.0103664567279	248.0	65.0
2		ENSP00000256646	C1235W	CANCER	-6.87			EGF	EGF-like domain	6	0.998531079921	3.93678919114e-05	5.0	29.0
3		ENSP00000364163	E478G	PASSENGER/OTHER	1.12			Pfam-B_1361		524	0.473113481813	0.0324157779808	3.0	12.0
4		ENSP00000366244	T235P	CANCER	-0.77			45233		235	0.0859551182302	0.0385889234865	669.0	413.0
5		ENSP00000295900	A596V	PASSENGER/OTHER	2.46			70378		596	0.111173859638	0.0286580757342	1.0	6.0
6		ENSP00000383118	I101V	CANCER	-2.22			Ras	Ras family	97	0.241368612876	0.201002084566	142.0	32.0
7		ENSP00000383118	H103R	CANCER	-2.04			Ras	Ras family	99	0.044478471206	0.115499393513	142.0	32.0
8		ENSP00000257904	V137L	PASSENGER/OTHER	0.80			Pkinase	Protein kinase domain	120	0.180343845054	0.133221782762	239.0	439.0
9		ENSP00000345739	S1161P	PASSENGER/OTHER	-0.04			0046923	S-adenosyl-L-methionine-dependent methyltransferases	26	0.0427797679332	0.0176653532712	2.0	2.0
10		ENSP00000345739	I1160L	PASSENGER/OTHER	-0.00			0046923	S-adenosyl-L-methionine-dependent methyltransferases	24	0.11933388003	0.11769014477	2.0	2.0
11		ENSP00000345739	R1289H	PASSENGER/OTHER	-0.07			0046923	S-adenosyl-L-methionine-dependent methyltransferases	138	0.0704663491597	0.025052040442	2.0	2.0
12		ENSP00000345739	V590I	PASSENGER/OTHER	0.72			78064		590	0.309285648594	0.163650863753	2.0	4.0
13		ENSP00000345739	F864L	PASSENGER/OTHER	0.13			78064		864	0.471545349593	0.0364669101796	2.0	4.0
14		ENSP00000345739	S786S				Synonymous Mutation
15		ENSP00000345739	D373E	PASSENGER/OTHER	0.67			78064		373	0.291102453468	0.111319592828	2.0	4.0
16		ENSP00000381657	D157N	PASSENGER/OTHER	1.55			0041593	S-adenosyl-L-methionine-dependent methyltransferases	153	0.28402017631	0.0249308322134	1.0	4.0
17		ENSP00000381657	D156N	PASSENGER/OTHER	1.84			0041593	S-adenosyl-L-methionine-dependent methyltransferases	152	0.207627431521	0.111806005863	1.0	4.0
18		ENSP00000269571	H42R	CANCER	-1.09			69116		42	0.130513318494	0.0712087197261	719.0	362.0
19		ENSP00000405330	R158C	PASSENGER/OTHER	1.20			Oest_recep	Oestrogen receptor	116	0.235515158569	0.00487025004141	1.0	3.0
20		ENSP00000360126	A249D	PASSENGER/OTHER	1.37			0035281	P-loop containing nucleoside triphosphate hydrolases	80	0.11655406924	0.445984982078	13.0	21.0
21		ENSP00000460070	Y249C	PASSENGER/OTHER	1.03			12193		249	0.327283012744	0.00920830025533	1.0	3.0
22		ENSP00000460070	Y251C	PASSENGER/OTHER	1.29			12193		251	0.221939601376	0.0472775370544	1.0	3.0
23		ENSP00000464030	H607R	PASSENGER/OTHER	1.13			Pfam-B_14686		120	0.289372642802	0.0272304349291	2.0	6.0
24		ENSP00000303830	P984T	CANCER	-0.94			26845		984	0.0862556256733	0.0637650528295	719.0	385.0
25		ENSP00000391676	H315R	PASSENGER/OTHER	-0.18			Pfam-B_4056		604	0.282507550873	0.0256492743042	5.0	6.0
26		ENSP00000382688	I241T	PASSENGER/OTHER	1.30			3053		241	0.138282027743	0.063610927968	3.0	8.0
27		ENSP00000358548	Q61R	CANCER	-2.88			Ras	Ras family	58	0.429617500451	0.0523051731396	142.0	32.0
28		ENSP00000447378	R1679G	PASSENGER/OTHER	3.21			Glyco_hydro_31	Glycosyl hydrolases family 31	404	0.0686626428397	0.0418296441758	2.0	19.0
29		ENSP00000339479	P485L	PASSENGER/OTHER	1.56			0051956	HAD-like	453	0.293631411666	0.0444113593966	1.0	4.0
30		ENSP00000339479	T510I	PASSENGER/OTHER	2.24			20449		510	0.0971780904322	0.0458573402683	1.0	5.0
31		ENSP00000339479	R509C	PASSENGER/OTHER	2.14			20449		509	0.129416421503	0.0101409864755	1.0	5.0
32		ENSP00000263967	R979K	CANCER	-1.63			PI3_PI4_kinase	Phosphatidylinositol 3- and 4-kinase	199	0.0469224049555	0.0883322505203	42.0	13.0
33		ENSP00000441235	V656F	CANCER	-2.68			Pfam-B_1151		170	0.230471054831	0.0154739084384	5.0	1.0
34		ENSP00000458162	Y218C	PASSENGER/OTHER	2.51			0046054	Actin-like ATPase domain	72	0.201531415814	0.0216885675127	1.0	7.0
35		ENSP00000347602	V410F	PASSENGER/OTHER	0.92			Pfam-B_5897		117	0.0946348005561	0.045099234771	1.0	2.0
36		ENSP00000347602	H413Q	PASSENGER/OTHER	1.05			Pfam-B_5897		120	0.0246302479478	0.059476738051	1.0	2.0
37		ENSP00000278616	S2549F	CANCER	-0.77			Pfam-B_5454		179	0.111259496476	0.0457574801536	19.0	12.0
38		ENSP00000262320	V550T	CANCER	-1.20			Pfam-B_18535		46	0.162116510765	0.0384041404877	2.0	1.0
39		ENSP00000260947	L694F	PASSENGER/OTHER	0.41			0050485	BRCT domain	62	0.261170977481	0.0276624328799	4.0	7.0
40		ENSP00000262367	N2111R	PASSENGER/OTHER	-0.16			26429		2111	0.101587985884	0.0696049217043	14.0	13.0
41		ENSP00000264414	V708L	PASSENGER/OTHER	0.65			2661		708	0.700094467131	0.0465201372962	1.0	5.0
42		ENSP00000264414	M711T	PASSENGER/OTHER	0.98			2661		711	0.609942858983	0.00901640124117	1.0	5.0
43		ENSP00000264709	R736H	PASSENGER/OTHER	-0.58			DNA_methylase	C-5 cytosine-specific DNA methylase	96	0.342528641486	0.0188253671908	2.0	2.0
44		ENSP00000264709	W753R	PASSENGER/OTHER	0.00			DNA_methylase	C-5 cytosine-specific DNA methylase	106	0.00329045311093	0.00588652169442	2.0	2.0
45		ENSP00000222329	R160H	PASSENGER/OTHER	-0.06			0047161	Winged helix DNA-binding domain	144	0.067971281085	0.0257564550947	3.0	3.0
46		ENSP00000245414	M32I	PASSENGER/OTHER	0.60			0049520	Winged helix DNA-binding domain	30	0.0199850656872	0.0270369724414	2.0	3.0
47		ENSP00000367203	G1191S	PASSENGER/OTHER	1.27			0047105	Clavaminate synthase-like	228	0.0498269139587	0.0151039345935	4.0	10.0
48		ENSP00000382423	R1238K	PASSENGER/OTHER	-0.70			10000		1238	0.199546098334	0.116710356381	594.0	404.0
49		ENSP00000394933	A100P	CANCER	-5.28			Menin	Menin	100	0.172772427227	0.0161953680576	98.0	3.0
50		ENSP00000219905	R1246Q	PASSENGER/OTHER	3.49			49082		1246	0.246306151137	0.0603575038688	1.0	14.0
51		ENSP00000234420	R1076H	CANCER	-1.50			MutS_V	MutS domain V	3	0.197461825881	0.0243900504082	35.0	15.0
52		ENSP00000234420	D1084D				Synonymous Mutation
53		ENSP00000361170	Q475W	CANCER	-1.03			0050821	Nudix	120	0.0319302960645	0.0129139132799	4.0	2.0
54		ENSP00000351015	D1485N	PASSENGER/OTHER	-0.14			0041355	GTPase activation domain, GAP	259	0.0318639500724	0.0386086088568	10.0	9.0
55		ENSP00000355759	T319I	PASSENGER/OTHER	2.92			20587		319	0.157943169084	0.0546880531594	2.0	17.0
56		ENSP00000332353	T633I	CANCER	-1.90			27399		633	0.0996770319668	0.0314407643604	87.0	25.0
57		ENSP00000467537	A780V	PASSENGER/OTHER	1.90			23517		780	0.125236666472	0.0565200407603	92.0	371.0
58		ENSP00000267163	S888R	CANCER	-1.59			Rb_C	Rb C-terminal domain	117	0.355549784058	0.0327569541167	4.0	2.0
59		ENSP00000416739	N285K	PASSENGER/OTHER	2.31			0036155	P-loop containing nucleoside triphosphate hydrolases	10	0.199169312383	0.0289573853621	1.0	6.0
60		ENSP00000345492	R225L	PASSENGER/OTHER	1.42			PH	PH domain	25	0.114856701675	0.0615558737722	12.0	34.0
61		ENSP00000343896	E821K	CANCER	-0.96			SNF2_N	SNF2 family N-terminal domain	76	0.407298071165	0.0566014882471	11.0	9.0
62		ENSP00000218089	D155H	PASSENGER/OTHER	0.83			STAG	STAG domain	2	0.135105408704	0.0247873955243	1.0	2.0
63		ENSP00000220592	M504I	PASSENGER/OTHER	2.54			33581		504	0.116236310568	0.091036932787	2.0	12.0
64		ENSP00000393596	D3413A	PASSENGER/OTHER	-0.05			25446		3413	0.106149160445	0.0722386541722	3.0	3.0
65		ENSP00000305918	M125T	PASSENGER/OTHER	0.85			Bromodomain	Bromodomain	81	0.0333719350562	0.0372411852404	5.0	9.0
66		ENSP00000351810	R224G	no weights
67		ENSP00000264463	N773R	CANCER	-0.99			Cadherin_C	Cadherin cytoplasmic region	140	0.0520208853339	0.143048721065	11.0	5.0
68		ENSP00000268184	Q439P	PASSENGER/OTHER	2.72			54422		439	0.100438467769	0.0448944993791	1.0	7.0
69		ENSP00000335153	I530S	PASSENGER/OTHER	1.79			HSP90	Hsp90 protein	207	0.203261896683	0.0815629633958	2.0	8.0
70		ENSP00000335153	E561K	PASSENGER/OTHER	2.29			0044509	Ribosomal protein S5 domain 2-like	148	0.162337139213	0.14429290252	1.0	5.0
71		ENSP00000335153	A461D	PASSENGER/OTHER	1.41			HSP90	Hsp90 protein	138	0.355955341936	0.0301702180035	2.0	8.0
72		ENSP00000335153	K611N	PASSENGER/OTHER	2.11			0044509	Ribosomal protein S5 domain 2-like	198	0.197110656465	0.0723970301833	1.0	5.0
73		ENSP00000360609	T89I	PASSENGER/OTHER	0.80			0053133	ATPase domain of HSP90 chaperone/DNA topoisomerase II/histidine kinase	79	0.133237770335	0.00416657884818	1.0	2.0
74		ENSP00000283928	Y55S	PASSENGER/OTHER	1.09			33859		55	0.0529705065771	0.112741239733	1.0	2.0
75		ENSP00000380136	G1151E	PASSENGER/OTHER	-0.38			60139		1151	0.266247220886	0.0463979500817	5.0	5.0
76		ENSP00000385216	D205E	PASSENGER/OTHER	3.65			37457		205	0.148783953765	0.118805212114	2.0	26.0
77		ENSP00000384018	N2444D	PASSENGER/OTHER	2.12			67181		2444	0.184451264398	0.0619368476091	1.0	5.0
78		ENSP00000358983	E833G	PASSENGER/OTHER	0.32			Death	Death domain	65	0.186243559907	0.0250605595839	8.0	12.0
79		ENSP00000276079	R293H	PASSENGER/OTHER	2.04			1901		293	0.196760111574	0.0211272838572	2.0	10.0
80		ENSP00000377298	L1741M	PASSENGER/OTHER	1.58			84317		1741	0.174189759878	0.0323222316221	2.0	7.0
81		ENSP00000403389	K176E	PASSENGER/OTHER	2.60			59211		176	0.149835088452	0.0888327402879	4.0	26.0
82		ENSP00000405890	G38R	PASSENGER/OTHER	1.62			PBC	PBC domain	4	0.0359923090806	0.0592055494959	1.0	3.0
83		ENSP00000370151	V316I	PASSENGER/OTHER	2.42			0043790	P-loop containing nucleoside triphosphate hydrolases	204	0.105702154833	0.166786621351	1.0	5.0
84		ENSP00000283195	V1701V				Synonymous Mutation
85		ENSP00000283195	T898K	PASSENGER/OTHER	1.81			Pfam-B_1048		253	0.182028866016	0.0638786557001	1.0	4.0
86		ENSP00000217086	V435G	PASSENGER/OTHER	3.40			Pfam-B_8588		301	0.037733386231	0.0762475496308	18.0	183.0
87		ENSP00000217086	A860V	PASSENGER/OTHER	3.60			59237		860	0.171282677932	0.0732043817378	31.0	420.0
88		ENSP00000217086	S926W	PASSENGER/OTHER	3.51			59237		926	0.159779586159	0.00286886155109	31.0	420.0
89		ENSP00000217086	F665L	PASSENGER/OTHER	3.70			59237		665	0.110081970978	0.0745831998662	31.0	420.0
90		ENSP00000217086	K389R	PASSENGER/OTHER	3.32			Pfam-B_8588		254	0.0617192131668	0.0474684499598	18.0	183.0
91		ENSP00000349748	S521N	PASSENGER/OTHER	4.03			Pfam-B_1622		523	0.0965581366217	0.0569580640695	1.0	17.0
92		ENSP00000349748	S432G	PASSENGER/OTHER	2.02			RRM_1	RNA recognition motif. (a.k.a. RRM, RBD, or RNP domain)	60	0.0625524421291	0.0282404480695	5.0	21.0
93		ENSP00000346762	C228G	PASSENGER/OTHER	1.55			0047647	Staphylococcal nuclease	41	0.0471392166092	0.024827335374	1.0	3.0
94		ENSP00000315768	A824V	PASSENGER/OTHER	-0.43			STAT2_C	Signal transducer and activator of transcription 2 C terminal	42	0.639876557588	0.0309937409414	1.0	2.0
95		ENSP00000315768	V435A	PASSENGER/OTHER	0.55			STAT_bind	STAT protein, DNA binding domain	123	0.0915014920753	0.1303163921	5.0	7.0
96		ENSP00000315768	L479S	PASSENGER/OTHER	0.58			0045953	p53-like transcription factors	166	0.0662506501884	0.0618137158391	4.0	6.0
97		ENSP00000315768	D298D				Synonymous Mutation
98		ENSP00000315768	R583W	PASSENGER/OTHER	-0.16			0035526	SH2 domain	16	0.404460984816	0.00187886012972	2.0	3.0
99		ENSP00000346634	R886P	PASSENGER/OTHER	2.04			53654		886	0.493210114497	0.012788998114	1.0	8.0
100		ENSP00000366404	G396D	PASSENGER/OTHER	2.81			0052639	Concanavalin A-like lectins/glucanases	90	0.275491087826	0.0715484812228	5.0	45.0
101		ENSP00000366404	R471W	PASSENGER/OTHER	2.82			SPRY	SPRY domain	105	0.0536067653314	0.00537460605364	5.0	37.0
102		ENSP00000366404	S475I	PASSENGER/OTHER	2.70			SPRY	SPRY domain	109	0.163128017988	0.0476253545949	5.0	37.0
103		ENSP00000295148	C207C				Synonymous Mutation
104		ENSP00000412175	F965N	PASSENGER/OTHER	0.78			RhoGEF	RhoGEF domain	101	0.0558335687487	0.0124944591618	10.0	18.0
105		ENSP00000354720	E173K	PASSENGER/OTHER	1.52			0036790	P-loop containing nucleoside triphosphate hydrolases	168	0.147120985514	0.105189688662	1.0	3.0
106		ENSP00000354720	R171Q	PASSENGER/OTHER	1.51			0036790	P-loop containing nucleoside triphosphate hydrolases	166	0.0875390762145	0.0417544185397	1.0	3.0
107		ENSP00000287598	W313R	CANCER	-1.62			57858		313	0.548389213788	0.00751315345906	7.0	5.0
108		ENSP00000314420	D1217N	PASSENGER/OTHER	0.78			78010		1217	0.12194318981	0.051837056968	7.0	13.0
109		ENSP00000261503	N9I	PASSENGER/OTHER	2.93			47570		9	0.0745809624038	0.028863715261	1.0	8.0
110		ENSP00000356448	L261Q	PASSENGER/OTHER	1.42			34736		261	0.338520712308	0.0139031478563	1.0	4.0
