# Supplementary material for: Comparative genomic and clinicopathological analysis uncovers contrasting molecular profiles of canine and human thyroid carcinomas
Source: Commun Biol. 2025 Dec 6;9:4. doi: 10.1038/s42003-025-09225-y (PMC12765017; doi:10.1038/s42003-025-09225-y)
Supplement: Supplementary file 4 — Supplementary Software 1 [file 42003_2025_9225_MOESM4_ESM.zip › Supplementary_Software_1/R_Extract_Homologous_Human_AA_Positions/OutputFiles/03.Thyroid_Carcinoma_Mutect2_CanFam3_FATHMM_DiseaseOntology_Data_Output.tab]

#	dbSNP ID	Protein ID	Substitution	Prediction	Score	Domain-Phenotype Association	Warning	HMM ID	HMM Description	HMM Pos.	HMM Prob. W.	HMM Prob. M.	HMM Weights D.	HMM Weights O.
1		ENSP00000358309	R637C	TOLERATED	-0.09	Disease Of Anatomical Entity|Cancer|Nervous System Disease|Musculoskeletal System Disease|Disease By Infectious Agent|Genetic Disease|Cell Type Cancer|Sensory System Disease|Monogenic Disease|Autosomal Genetic Disease|Eye And Adnexa Disease|Eye Disease|Nervous System Cancer|Bone Disease|Globe Disease|Autosomal Recessive Disease|Parasitic Infectious Disease|Reproductive Organ Cancer|Retinal Diseas…		0040727	Protein kinase-like (PK-like)	21	0.113839012465	0.0103664567279	63.0	66.0
2		ENSP00000256646	C1235W	DAMAGING	-12.40	Disease Of Anatomical Entity|Disease Of Cellular Proliferation|Cancer|Organ System Cancer|Nervous System Disease|Immune System Disease|Hypersensitivity Reaction Disease|Hypersensitivity Reaction Type Ii Disease|Cell Type Cancer|Benign Neoplasm|Nervous System Cancer|Gastrointestinal System Cancer|Organ System Benign Neoplasm|Liver Cancer|Peripheral Nervous System Neoplasm|Intestinal Cancer|Integum…		EGF	EGF-like domain	6	0.998531079921	3.93678919114e-05	215.0	27.0
3		ENSP00000364163	E478G	DAMAGING	-3.25	Disease Of Anatomical Entity|Disease Of Cellular Proliferation|Cancer|Organ System Cancer|Nervous System Disease|Immune System Disease|Hypersensitivity Reaction Disease|Hypersensitivity Reaction Type Ii Disease|Cell Type Cancer|Benign Neoplasm|Nervous System Cancer|Gastrointestinal System Cancer|Organ System Benign Neoplasm|Liver Cancer|Peripheral Nervous System Neoplasm|Intestinal Cancer|Integum…		Pfam-B_1361		524	0.473113481813	0.0324157779808	62.0	12.0
4		ENSP00000366244	T235P	TOLERATED	-0.82			45233		235	0.0859551182302	0.0385889234865	693.0	413.0
5		ENSP00000295900	A596V	TOLERATED	2.46			70378		596	0.111173859638	0.0286580757342	1.0	6.0
6		ENSP00000383118	I101V	TOLERATED	-1.10			Ras	Ras family	97	0.241368612876	0.201002084566	65.0	32.0
7		ENSP00000383118	H103R	TOLERATED	-0.91			Ras	Ras family	99	0.044478471206	0.115499393513	65.0	32.0
8		ENSP00000257904	V137L	TOLERATED	-0.21	Disease Of Anatomical Entity|Cancer|Nervous System Disease|Musculoskeletal System Disease|Disease By Infectious Agent|Genetic Disease|Cell Type Cancer|Sensory System Disease|Monogenic Disease|Autosomal Genetic Disease|Eye And Adnexa Disease|Eye Disease|Nervous System Cancer|Bone Disease|Globe Disease|Autosomal Recessive Disease|Parasitic Infectious Disease|Reproductive Organ Cancer|Retinal Diseas…		Pkinase	Protein kinase domain	120	0.180343845054	0.133221782762	473.0	432.0
9		ENSP00000345739	S1161P	TOLERATED	0.96			0046923	S-adenosyl-L-methionine-dependent methyltransferases	26	0.0427797679332	0.0176653532712	1.0	2.0
10		ENSP00000345739	I1160L	TOLERATED	1.00			0046923	S-adenosyl-L-methionine-dependent methyltransferases	24	0.11933388003	0.11769014477	1.0	2.0
11		ENSP00000345739	R1289H	TOLERATED	0.93			0046923	S-adenosyl-L-methionine-dependent methyltransferases	138	0.0704663491597	0.025052040442	1.0	2.0
12		ENSP00000345739	V590I	TOLERATED	1.72			78064		590	0.309285648594	0.163650863753	1.0	4.0
13		ENSP00000345739	F864L	DAMAGING	-2.02			BAH	BAH domain	103	0.169887300501	0.158511204074	4.0	1.0
14		ENSP00000345739	S786S				Synonymous Mutation
15		ENSP00000345739	D373E	TOLERATED	1.67			78064		373	0.291102453468	0.111319592828	1.0	4.0
16		ENSP00000381657	D157N	TOLERATED	1.55			0041593	S-adenosyl-L-methionine-dependent methyltransferases	153	0.28402017631	0.0249308322134	1.0	4.0
17		ENSP00000381657	D156N	TOLERATED	1.84			0041593	S-adenosyl-L-methionine-dependent methyltransferases	152	0.207627431521	0.111806005863	1.0	4.0
18		ENSP00000269571	H42R	TOLERATED	-0.99			69116		42	0.130513318494	0.0712087197261	669.0	360.0
19		ENSP00000405330	R158C	TOLERATED	1.20			Oest_recep	Oestrogen receptor	116	0.235515158569	0.00487025004141	1.0	3.0
20		ENSP00000360126	A249D	TOLERATED	-0.89			0035281	P-loop containing nucleoside triphosphate hydrolases	80	0.11655406924	0.445984982078	62.0	21.0
21		ENSP00000460070	Y249C	TOLERATED	1.03			12193		249	0.327283012744	0.00920830025533	1.0	3.0
22		ENSP00000460070	Y251C	TOLERATED	1.29			12193		251	0.221939601376	0.0472775370544	1.0	3.0
23		ENSP00000464030	H607R	TOLERATED	2.13			Pfam-B_14686		120	0.289372642802	0.0272304349291	1.0	6.0
24		ENSP00000303830	P984T	TOLERATED	-0.89			26845		984	0.0862556256733	0.0637650528295	690.0	381.0
25		ENSP00000391676	H315R	TOLERATED	0.04	Disease Of Anatomical Entity|Musculoskeletal System Disease|Muscle Tissue Disease|Myopathy|Muscular Disease		Pfam-B_4056		604	0.282507550873	0.0256492743042	5.0	7.0
26		ENSP00000382688	I241T	DAMAGING	-1.96			3053		241	0.138282027743	0.063610927968	25.0	7.0
27		ENSP00000358548	Q61R	DAMAGING	-1.75			Ras	Ras family	58	0.429617500451	0.0523051731396	65.0	32.0
28		ENSP00000447378	R1679G	DAMAGING	-2.84	Inherited Metabolic Disorder|Lysosomal Storage Disease|Lipid Storage Disease		Glyco_hydro_31	Glycosyl hydrolases family 31	404	0.0686626428397	0.0418296441758	118.0	17.0
29		ENSP00000339479	P485L	TOLERATED	1.56			0051956	HAD-like	453	0.293631411666	0.0444113593966	1.0	4.0
30		ENSP00000339479	T510I	TOLERATED	2.24			20449		510	0.0971780904322	0.0458573402683	1.0	5.0
31		ENSP00000339479	R509C	TOLERATED	2.14			20449		509	0.129416421503	0.0101409864755	1.0	5.0
32		ENSP00000263967	R979K	TOLERATED	-0.88	Disease Of Anatomical Entity|Cancer|Nervous System Disease|Musculoskeletal System Disease|Disease By Infectious Agent|Genetic Disease|Cell Type Cancer|Sensory System Disease|Monogenic Disease|Autosomal Genetic Disease|Eye And Adnexa Disease|Eye Disease|Nervous System Cancer|Bone Disease|Globe Disease|Autosomal Recessive Disease|Parasitic Infectious Disease|Reproductive Organ Cancer|Retinal Diseas…		PI3_PI4_kinase	Phosphatidylinositol 3- and 4-kinase	199	0.0469224049555	0.0883322505203	25.0	13.0
33		ENSP00000441235	V656F	DAMAGING	-3.68	Disease Of Anatomical Entity|Disease Of Cellular Proliferation|Nervous System Disease|Central Nervous System Disease|Respiratory System Disease|Disease Of Metabolism|Cognitive Disorder|Brain Disease|Benign Neoplasm|Acquired Metabolic Disease|Developmental Disorder Of Mental Health|Organ System Benign Neoplasm|Substance-Related Disorder|Substance Dependence|Specific Developmental Disorder|Endocrin…		Pfam-B_1151		170	0.230471054831	0.0154739084384	10.0	1.0
34		ENSP00000458162	Y218C	DAMAGING	-4.66	Disease Of Mental Health|Cognitive Disorder|Psychotic Disorder		0046054	Actin-like ATPase domain	72	0.201531415814	0.0216885675127	144.0	7.0
35		ENSP00000347602	V410F	TOLERATED	0.92			Pfam-B_5897		117	0.0946348005561	0.045099234771	1.0	2.0
36		ENSP00000347602	H413Q	TOLERATED	1.05			Pfam-B_5897		120	0.0246302479478	0.059476738051	1.0	2.0
37		ENSP00000278616	S2549F	TOLERATED	-1.22			Pfam-B_5454		179	0.111259496476	0.0457574801536	26.0	12.0
38		ENSP00000262320	V550T	TOLERATED	0.20			5752		550	0.105558497612	0.0656931907773	5.0	6.0
39		ENSP00000260947	L694F	TOLERATED	2.41	Disease Of Cellular Proliferation|Cancer|Organ System Cancer|Breast Cancer|Thoracic Cancer|Breast Carcinoma		0050485	BRCT domain	62	0.261170977481	0.0276624328799	1.0	7.0
40		ENSP00000262367	N2111R	DAMAGING	-1.67	Genetic Disease|Monogenic Disease|Autosomal Genetic Disease		26429		2111	0.101587985884	0.0696049217043	40.0	13.0
41		ENSP00000264414	V708L	DAMAGING	-1.93			2661		708	0.700094467131	0.0465201372962	6.0	5.0
42		ENSP00000264414	M711T	DAMAGING	-1.61			2661		711	0.609942858983	0.00901640124117	6.0	5.0
43		ENSP00000264709	R736H	DAMAGING	-2.38			DNA_methylase	C-5 cytosine-specific DNA methylase	96	0.342528641486	0.0188253671908	7.0	2.0
44		ENSP00000264709	W753R	DAMAGING	-1.80			DNA_methylase	C-5 cytosine-specific DNA methylase	106	0.00329045311093	0.00588652169442	7.0	2.0
45		ENSP00000222329	R160H	TOLERATED	0.52			0047161	Winged helix DNA-binding domain	144	0.067971281085	0.0257564550947	2.0	3.0
46		ENSP00000245414	M32I	DAMAGING	-4.53			0049520	Winged helix DNA-binding domain	30	0.0199850656872	0.0270369724414	70.0	3.0
47		ENSP00000367203	G1191S	TOLERATED	-0.54			0047105	Clavaminate synthase-like	228	0.0498269139587	0.0151039345935	14.0	10.0
48		ENSP00000382423	R1238K	TOLERATED	-0.34			10000		1238	0.199546098334	0.116710356381	466.0	405.0
49		ENSP00000394933	A100P	DAMAGING	-5.92			Menin	Menin	100	0.172772427227	0.0161953680576	153.0	3.0
50		ENSP00000219905	R1246Q	DAMAGING	-2.00			49082		1246	0.246306151137	0.0603575038688	45.0	14.0
51		ENSP00000234420	R1076H	DAMAGING	-2.15			Pfam-B_4379		342	0.111339632158	0.0123815229788	4.0	1.0
52		ENSP00000234420	D1084D				Synonymous Mutation
53		ENSP00000361170	Q475W	DAMAGING	-2.49	Disease Of Anatomical Entity|Nervous System Disease|Central Nervous System Disease|Neurodegenerative Disease		0050821	Nudix	120	0.0319302960645	0.0129139132799	11.0	2.0
54		ENSP00000351015	D1485N	DAMAGING	-1.52	Disease Of Anatomical Entity|Immune System Disease|Hematopoietic System Disease|Bone Marrow Disease		0041355	GTPase activation domain, GAP	259	0.0318639500724	0.0386086088568	26.0	9.0
55		ENSP00000355759	T319I	TOLERATED	-1.20			PADR1	PADR1 (NUC008) domain	42	0.159725270334	0.0377609416595	2.0	1.0
56		ENSP00000332353	T633I	DAMAGING	-2.65			27399		633	0.0996770319668	0.0314407643604	146.0	25.0
57		ENSP00000467537	A780V	TOLERATED	0.62			23517		780	0.125236666472	0.0565200407603	223.0	370.0
58		ENSP00000267163	S888R	DAMAGING	-1.91			Rb_C	Rb C-terminal domain	117	0.355549784058	0.0327569541167	5.0	2.0
59		ENSP00000416739	N285K	TOLERATED	-1.28			0036155	P-loop containing nucleoside triphosphate hydrolases	10	0.199169312383	0.0289573853621	12.0	6.0
60		ENSP00000345492	R225L	TOLERATED	-1.00	Disease Of Anatomical Entity|Musculoskeletal System Disease|Muscle Tissue Disease|Myopathy|Muscular Disease		PH	PH domain	25	0.114856701675	0.0615558737722	64.0	34.0
61		ENSP00000343896	E821K	DAMAGING	-3.78			SNF2_N	SNF2 family N-terminal domain	76	0.407298071165	0.0566014882471	69.0	8.0
62		ENSP00000218089	D155H	TOLERATED	0.83			STAG	STAG domain	2	0.135105408704	0.0247873955243	1.0	2.0
63		ENSP00000220592	M504I	TOLERATED	3.54			33581		504	0.116236310568	0.091036932787	1.0	12.0
64		ENSP00000393596	D3413A	TOLERATED	-0.79			25446		3413	0.106149160445	0.0722386541722	5.0	3.0
65		ENSP00000305918	M125T	TOLERATED	1.59	Disease By Infectious Agent|Viral Infectious Disease		Bromodomain	Bromodomain	81	0.0333719350562	0.0372411852404	3.0	9.0
66		ENSP00000351810	R224G	no weights
67		ENSP00000264463	N773R	TOLERATED	-0.85			Cadherin_C	Cadherin cytoplasmic region	140	0.0520208853339	0.143048721065	10.0	5.0
68		ENSP00000268184	Q439P	TOLERATED	2.72			54422		439	0.100438467769	0.0448944993791	1.0	7.0
69		ENSP00000335153	I530S	TOLERATED	2.79			HSP90	Hsp90 protein	207	0.203261896683	0.0815629633958	1.0	8.0
70		ENSP00000335153	E561K	TOLERATED	2.29			0044509	Ribosomal protein S5 domain 2-like	148	0.162337139213	0.14429290252	1.0	5.0
71		ENSP00000335153	A461D	TOLERATED	2.41			HSP90	Hsp90 protein	138	0.355955341936	0.0301702180035	1.0	8.0
72		ENSP00000335153	K611N	TOLERATED	2.11			0044509	Ribosomal protein S5 domain 2-like	198	0.197110656465	0.0723970301833	1.0	5.0
73		ENSP00000360609	T89I	TOLERATED	-1.20			0053133	ATPase domain of HSP90 chaperone/DNA topoisomerase II/histidine kinase	79	0.133237770335	0.00416657884818	4.0	2.0
74		ENSP00000283928	Y55S	TOLERATED	-0.91			33859		55	0.0529705065771	0.112741239733	4.0	2.0
75		ENSP00000380136	G1151E	TOLERATED	-0.06			60139		1151	0.266247220886	0.0463979500817	4.0	5.0
76		ENSP00000385216	D205E	TOLERATED	4.65			37457		205	0.148783953765	0.118805212114	1.0	26.0
77		ENSP00000384018	N2444D	TOLERATED	2.12			67181		2444	0.184451264398	0.0619368476091	1.0	5.0
78		ENSP00000358983	E833G	DAMAGING	-2.20	Disease Of Anatomical Entity|Immune System Disease|Gastrointestinal System Disease|Hypersensitivity Reaction Disease|Musculoskeletal System Disease|Syndrome|Intestinal Disease|Viral Infectious Disease|Arthropathy|Hypersensitivity Reaction Type Iv Disease		Death	Death domain	65	0.186243559907	0.0250605595839	46.0	12.0
79		ENSP00000276079	R293H	TOLERATED	2.04			1901		293	0.196760111574	0.0211272838572	2.0	10.0
80		ENSP00000377298	L1741M	TOLERATED	2.58			84317		1741	0.174189759878	0.0323222316221	1.0	7.0
81		ENSP00000403389	K176E	DAMAGING	-3.57			59211		176	0.149835088452	0.0888327402879	289.0	26.0
82		ENSP00000405890	G38R	TOLERATED	1.62			PBC	PBC domain	4	0.0359923090806	0.0592055494959	1.0	3.0
83		ENSP00000370151	V316I	TOLERATED	2.42			0043790	P-loop containing nucleoside triphosphate hydrolases	204	0.105702154833	0.166786621351	1.0	5.0
84		ENSP00000283195	V1701V				Synonymous Mutation
85		ENSP00000283195	T898K	TOLERATED	1.81			Pfam-B_1048		253	0.182028866016	0.0638786557001	1.0	4.0
86		ENSP00000217086	V435G	TOLERATED	3.25			Pfam-B_8588		301	0.037733386231	0.0762475496308	20.0	183.0
87		ENSP00000217086	A860V	TOLERATED	2.94			59237		860	0.171282677932	0.0732043817378	49.0	420.0
88		ENSP00000217086	S926W	TOLERATED	2.85			59237		926	0.159779586159	0.00286886155109	49.0	420.0
89		ENSP00000217086	F665L	TOLERATED	3.04			59237		665	0.110081970978	0.0745831998662	49.0	420.0
90		ENSP00000217086	K389R	TOLERATED	3.17			Pfam-B_8588		254	0.0617192131668	0.0474684499598	20.0	183.0
91		ENSP00000349748	S521N	TOLERATED	1.03			Pfam-B_1622		523	0.0965581366217	0.0569580640695	8.0	17.0
92		ENSP00000349748	S432G	TOLERATED	2.34			RRM_1	RNA recognition motif. (a.k.a. RRM, RBD, or RNP domain)	60	0.0625524421291	0.0282404480695	4.0	21.0
93		ENSP00000346762	C228G	TOLERATED	1.55			0047647	Staphylococcal nuclease	41	0.0471392166092	0.024827335374	1.0	3.0
94		ENSP00000315768	A824V	TOLERATED	-0.43			STAT2_C	Signal transducer and activator of transcription 2 C terminal	42	0.639876557588	0.0309937409414	1.0	2.0
95		ENSP00000315768	V435A	DAMAGING	-2.13	Disease Of Anatomical Entity|Disease Of Cellular Proliferation|Cancer|Organ System Cancer|Gastrointestinal System Disease|Disease By Infectious Agent|Immune System Cancer|Genetic Disease|Autosomal Genetic Disease|Monogenic Disease|Benign Neoplasm|Leukemia|Mouth Disease|Bacterial Infectious Disease|Cell Type Benign Neoplasm|Breast Cancer|Gastrointestinal System Cancer|Thoracic Cancer|Medical Disor…		STAT_bind	STAT protein, DNA binding domain	123	0.0915014920753	0.1303163921	32.0	7.0
96		ENSP00000315768	L479S	DAMAGING	-2.28	Disease Of Anatomical Entity|Disease Of Cellular Proliferation|Cancer|Organ System Cancer|Gastrointestinal System Disease|Disease By Infectious Agent|Immune System Cancer|Genetic Disease|Autosomal Genetic Disease|Monogenic Disease|Benign Neoplasm|Leukemia|Mouth Disease|Bacterial Infectious Disease|Cell Type Benign Neoplasm|Breast Cancer|Gastrointestinal System Cancer|Thoracic Cancer|Medical Disor…		0045953	p53-like transcription factors	166	0.0662506501884	0.0618137158391	29.0	6.0
97		ENSP00000315768	D298D				Synonymous Mutation
98		ENSP00000315768	R583W	DAMAGING	-4.75	Disease Of Anatomical Entity|Cancer|Immune System Disease|Immune System Cancer|Hematologic Cancer|Hematopoietic System Disease|Leukemia|Thoracic Cancer|Myeloid Leukemia|Pre-Malignant Neoplasm|Bone Marrow Disease		0035526	SH2 domain	16	0.404460984816	0.00187886012972	48.0	3.0
99		ENSP00000346634	R886P	TOLERATED	2.04			53654		886	0.493210114497	0.012788998114	1.0	8.0
100		ENSP00000366404	G396D	TOLERATED	-0.19			0052639	Concanavalin A-like lectins/glucanases	90	0.275491087826	0.0715484812228	40.0	45.0
101		ENSP00000366404	R471W	TOLERATED	-0.42			SPRY	SPRY domain	105	0.0536067653314	0.00537460605364	47.0	37.0
102		ENSP00000366404	S475I	TOLERATED	-0.53			SPRY	SPRY domain	109	0.163128017988	0.0476253545949	47.0	37.0
103		ENSP00000295148	C207C				Synonymous Mutation
104		ENSP00000412175	F965N	TOLERATED	-0.06			RhoGEF	RhoGEF domain	101	0.0558335687487	0.0124944591618	18.0	18.0
105		ENSP00000354720	E173K	DAMAGING	-2.81			0036790	P-loop containing nucleoside triphosphate hydrolases	168	0.147120985514	0.105189688662	20.0	3.0
106		ENSP00000354720	R171Q	DAMAGING	-2.81			0036790	P-loop containing nucleoside triphosphate hydrolases	166	0.0875390762145	0.0417544185397	20.0	3.0
107		ENSP00000287598	W313R	TOLERATED	1.45			57858		313	0.548389213788	0.00751315345906	1.0	6.0
108		ENSP00000314420	D1217N	TOLERATED	2.59			78010		1217	0.12194318981	0.051837056968	2.0	13.0
109		ENSP00000261503	N9I	TOLERATED	-0.07			47570		9	0.0745809624038	0.028863715261	8.0	8.0
110		ENSP00000356448	L261Q	TOLERATED	1.42			34736		261	0.338520712308	0.0139031478563	1.0	4.0
