# Supplementary material for: Comparative genomic and clinicopathological analysis uncovers contrasting molecular profiles of canine and human thyroid carcinomas
Source: Commun Biol. 2025 Dec 6;9:4. doi: 10.1038/s42003-025-09225-y (PMC12765017; doi:10.1038/s42003-025-09225-y)
Supplement: Supplementary file 4 — Supplementary Software 1 [file 42003_2025_9225_MOESM4_ESM.zip › Supplementary_Software_1/R_Extract_Homologous_Human_AA_Positions/Scripts/CrossSpecies_AA_PositionMapping.R]

#------------------------------------------------------------------------------------------------------------#
#------------------------------------------------------------------------------------------------------------#
#------------------------------------------------------------------------------------------------------------#

# Author:  Sunetra Das
# Email:  sunetra.das@colostate.edu
# Title: "Cross-Species Amino Acid Position Mapping: From Dog to Human"

#------------------------------------------------------------------------------------------------------------#
#------------------------------------------------------------------------------------------------------------#
#------------------------------------------------------------------------------------------------------------#

#------------------------------------------------------------------------------------------------------------#
#------------------------------------------------------------------------------------------------------------#

# Section: Load the required libraries ---------------------------

#------------------------------------------------------------------------------------------------------------#
#------------------------------------------------------------------------------------------------------------#

library(rentrez)
library(XML)
library(xml2)
library(readr)

#------------------------------------------------------------------------------------------------------------#


# ------------               PART 1: Lifting over canine protein variants to human protein variants    -----------         


#------------------------------------------------------------------------------------------------------------#


#-------------------------------------------------------#
#-------------------------------------------------------#

## Sub-section: Input files ========================

#-------------------------------------------------------#
#-------------------------------------------------------#

# Read the BLAST XML result
blast_xml <- xml2::read_xml("../../Bash_GenerateBLAST_XML_Database/BLAST_Outputs/Canine_BLASTP_To_Human_CancerGenes.xml")

# Read in Mutation file 
Canine2Human <- read.csv("../InputFiles/Canine_ThyroidCarcinoma_Missense_Mutations.csv")

# Creating unique gene and variant identifier  
Canine2Human$Gene_Variant <- paste0(Canine2Human$Hugo_Symbol, "_", Canine2Human$HGVSp_Short)

# Adding on output columns to store results
col_to_add <- c("Reference_Amino_Acid_Dog", "Amino_Acid_Location_Dog", "Reference_Amino_Acid_Human","Variant_Amino_Acid_Dog", "Amino_Acid_Location_Human", "Human_Gene_Variant", "Protein_ID_Human", "Protein_Length_Dog", "Protein_Length_Human", "Flanking_AA_5_Dog", "Flanking_AA_5_Human", "Flanking_AA_5_AlignedSequence", "Query_Start_In_BLAST_Same_As_Input", "Query_AminoAcid_Same_As_Input")

Canine2Human[,col_to_add] <- NA


# Checking the first 6 lines of the input file
head(Canine2Human)

# Changing the row names in numerical ascending order
rownames(Canine2Human) <- c(1:length(Canine2Human$Hugo_Symbol))

#-------------------------------------------------------#
#-------------------------------------------------------#

## Sub-section: Running a loop to extract the human orthologous amino acid position ========================

#-------------------------------------------------------#
#-------------------------------------------------------#

for (i in 1:length(Canine2Human$Hugo_Symbol)){
  # Protein ID of interest
  target_keyword <- Canine2Human$ENSP[i]
  
  # Protein variant of interest
  Gene_variant <- Canine2Human$Gene_Variant[i]
  
  # Extracting corresponding variant
  hgvsp <- Canine2Human$HGVSp_Short[Canine2Human$Gene_Variant %in% Gene_variant]
  
  # Eliminating the protein notation from variant data
  variant <- gsub(pattern = "p.", "", hgvsp)
  
  # Reference amino acid in dog
  amino_acid <- substring(variant, 1, 1)
  
  # Variant location in dog
  query_location <- as.numeric(gsub("\\D", "", variant))
  
  # Variant amino acid in dog
  str_length <- nchar(variant)
  alt_amino_acid <- substr(variant, str_length, str_length)
  
  # Find the iteration node for the pep_id
  target_iteration_node <- xml2::xml_find_first(blast_xml, paste0("//Iteration[contains(Iteration_query-def, '", target_keyword, "')]"))
  
  # If no hits are found add this
  hits_node <- xml2::xml_text(xml2::xml_find_first(target_iteration_node, ".//Hit"))
  if(is.na(hits_node)==TRUE){
    cat("Reason for no values:", "No hits found\n")
    cat("Row number:" , i, "\n")
    cat("Gene_variant: ", Gene_variant, "\n")
    cat("\n")
  }
  if(is.na(hits_node)==TRUE){
    next  
  }
  
  # Extract the subject sequence
  subject_sequence <- xml2::xml_text(xml2::xml_find_first(target_iteration_node, ".//Hsp_hseq"))
    
  # Extract the subject start position of the alignment
  subject_start <- as.numeric(xml2::xml_text(xml2::xml_find_first(target_iteration_node, ".//Hsp_hit-from")))
    
  # Extract the midline sequence
  midline_sequence <- xml2::xml_text(xml2::xml_find_first(target_iteration_node, ".//Hsp_midline"))
  
  # Extract the query start position of the alignment
  query_start <- as.numeric(xml2::xml_text(xml2::xml_find_first(target_iteration_node, ".//Hsp_query-from")))
    
  # When query start is not 1, need to subtract that value from target amino acid location - this would the same as query_start when query_start is 1
  query_location_NoStart_At_1 <- query_location - query_start + 1
  
  # Accounting for the scenarios when the variant location in dog is beyond the alignment sequence
  if (query_location_NoStart_At_1 <0) {
    cat("Reason for no values:", "Variant location prior to query start in alignment \n")
    cat("Row number:" ,i, "\n")
    cat("Gene_variant: ",Gene_variant, "\n")
    cat("\n")
  }
  if (query_location_NoStart_At_1 <0) {
    next
  }
    
  # Extract the query sequence in alignment with gaps
  query_sequence_with_gaps <- xml2::xml_text(xml2::xml_find_first(target_iteration_node, ".//Hsp_qseq"))
  
  # Rewrite the query sequence without gaps 
  query_sequence_nogaps <- gsub("-", "", query_sequence_with_gaps)
  
  # Count the number of gaps before the query_start in quwry sequence
  number_of_gaps <- sum(strsplit(query_sequence_with_gaps, "")[[1]][1:query_location_NoStart_At_1] == "-")
  
  # Actual position of amino acid in gapped query sequence - this allows to calculate the amino acid location in subject sequence - this location would the same as query_location when query_start is 1 with or without gaps
  query_location_gapped_sequence <- number_of_gaps + query_location_NoStart_At_1 
  
  # Accounting for the scenarios when the variant location in dog is beyond the alignment sequence
  if (query_location_NoStart_At_1 > nchar(midline_sequence)) {
    cat("Reason for no values:", "Variant location beyond BLAST alingnment\n")
    cat("Row number:" ,i, "\n")
    cat("Gene_variant: ",Gene_variant, "\n")
    cat("\n")
  }
  if (query_location_NoStart_At_1 > nchar(midline_sequence)) {
    next 
  }
  
  if (query_location_gapped_sequence > nchar(midline_sequence)) {
    cat("Reason for no values:", "Variant location located post BLAST alingnment\n")
    cat("Row number:" , i, "\n")
    cat("Gene_variant: ", Gene_variant, "\n")
    cat("\n")
  }
  if (query_location_gapped_sequence > nchar(midline_sequence)) {
    next 
  }
  
  # Amino acid in gap position in query # This is necessary to check if it matched with input
  extracted_aa_nogaps_query <- substring(query_sequence_nogaps, query_location_NoStart_At_1, query_location_NoStart_At_1)
  
  # Number of gaps in subject sequence before the location of amino acid of interest
  number_of_gaps_subject <- sum(strsplit(subject_sequence, "")[[1]][1:query_location_gapped_sequence] == "-")
  
  # Location of amino acid in subject sequence 
  subject_location <- query_location_gapped_sequence - number_of_gaps_subject + subject_start -1
  
  # Extract the subject length from the 'Iteration' node
  subject_length <- as.numeric(xml2::xml_text(xml2::xml_find_first(target_iteration_node, ".//Hit_len")))
  
  # Extract the query length from the 'Iteration' node
  Query_length <- as.numeric(xml2::xml_text(xml2::xml_find_first(target_iteration_node,".//Iteration_query-len")))
  
  # Extract protein ID for dog sequence
  dog_protein_id <- xml2::xml_text(xml2::xml_find_first(target_iteration_node, ".//Iteration_query-def"))
  dog_protein_id <- stringi::stri_split_fixed(dog_protein_id, " ")[[1]][1]
  
  # Extract protein ID for human sequence
  human_protein_id <- xml2::xml_text(xml2::xml_find_first(target_iteration_node, ".//Hit_id"))
  
  # Extract flanking amino acids at target location in dog # with no gaps in query
  dog_flank_AA <- paste0(substring(query_sequence_nogaps, query_location_NoStart_At_1 - 5, query_location_NoStart_At_1-1), substring(query_sequence_nogaps, query_location_NoStart_At_1, query_location_NoStart_At_1 + 5))
  
  # Extract flanking amino acids at in aligned sequence # with no gaps in query
  midline_flank_AA <- paste0(substring(midline_sequence, query_location_gapped_sequence - 5, query_location_gapped_sequence-1), substring(midline_sequence, query_location_gapped_sequence, query_location_gapped_sequence + 5))
    
  # Extract flanking amino acids at target location in human # with no gaps in query
  human_flank_AA <- paste0(substring(subject_sequence, query_location_gapped_sequence - 5, query_location_gapped_sequence-1), substring(subject_sequence, query_location_gapped_sequence, query_location_gapped_sequence + 5))
  
  # Filling in the data table
  
  # Checking if the location of input dog variant extracted from mutation file is the same as when extracted from BLAST result
  Canine2Human$Query_Start_In_BLAST_Same_As_Input[Canine2Human$Gene_Variant %in% Gene_variant] <- paste0(c(query_location == query_start+ query_location_NoStart_At_1 -1))
  
  # Checking if the extracted amino acid from query blast result matched input variant sequence
  Canine2Human$Query_AminoAcid_Same_As_Input[Canine2Human$Gene_Variant %in% Gene_variant] <- paste0(c(extracted_aa_nogaps_query == amino_acid))
  
  # Adding canine reference amino acid 
  Canine2Human$Reference_Amino_Acid_Dog[Canine2Human$Gene_Variant %in% Gene_variant] <- extracted_aa_nogaps_query
  
  # Adding canine variant amino acid 
  Canine2Human$Variant_Amino_Acid_Dog[Canine2Human$Gene_Variant %in% Gene_variant] <- alt_amino_acid
  
  # Adding amino acid location of dog sequence
  Canine2Human$Amino_Acid_Location_Dog[Canine2Human$Gene_Variant %in% Gene_variant] <- query_location
  
  # Adding corresponding amino acid location in human sequence
  Canine2Human$Amino_Acid_Location_Human[Canine2Human$Gene_Variant %in% Gene_variant] <- subject_location
  
  # Adding protein ID for dog sequence
  Canine2Human$Protein_ID_Dog[Canine2Human$Gene_Variant %in% Gene_variant] <- dog_protein_id
  
  # Adding protein ID for human sequence
  Canine2Human$Protein_ID_Human[Canine2Human$Gene_Variant %in% Gene_variant] <- human_protein_id

  # Adding protein length for dog sequence
  Canine2Human$Protein_Length_Dog[Canine2Human$Gene_Variant %in% Gene_variant] <- Query_length  

  # Adding protein length for human sequence
  Canine2Human$Protein_Length_Human[Canine2Human$Gene_Variant %in% Gene_variant] <- subject_length

  # Adding flanking amino acids for dog sequence
  Canine2Human$Flanking_AA_5_Dog[Canine2Human$Gene_Variant %in% Gene_variant] <- dog_flank_AA
  
  # Adding flanking amino acids for human sequence
  Canine2Human$Flanking_AA_5_Human[Canine2Human$Gene_Variant %in% Gene_variant] <- human_flank_AA  
    
  # Adding flanking amino acids for human sequence
  Canine2Human$Flanking_AA_5_AlignedSequence[Canine2Human$Gene_Variant %in% Gene_variant] <- midline_flank_AA  
    

  
  # Scenario 1 :: When subject start = 1
  
  # Check if the extracted amino acid from the query sequence without gaps matches the desired amino acid
  if (subject_start ==1) {
    
    # Extract the amino acid at the specified location from the subject sequence
    extracted_amino_acid_subject <- substring(subject_sequence, query_location_gapped_sequence - subject_start + 1, query_location_gapped_sequence - subject_start + 1)
    
    # Adding corresponding amino acid in human sequence
    Canine2Human$Reference_Amino_Acid_Human[Canine2Human$Gene_Variant %in% Gene_variant] <- extracted_amino_acid_subject
    
    # Adding orthologus human gene location and amino acid # CHANGED HERE
    Canine2Human$Human_Gene_Variant[Canine2Human$Gene_Variant %in% Gene_variant] <- paste0(extracted_amino_acid_subject, subject_location)
    
  }
  
  # Scenario 2 :: When subject start > 1
  
  # Check if the extracted amino acid from the query sequence without gaps matches the desired amino acid
  if (subject_start >1) {
    
    # Extract the amino acid at the specified location from the subject sequence
    extracted_amino_acid_subject <- substring(subject_sequence, query_location_gapped_sequence , query_location_gapped_sequence)

    # Extract amino acid from aligned midline sequence
    extracted_amino_acid_midline_sequence <- substring(midline_sequence, query_location_gapped_sequence , query_location_gapped_sequence)
    
    # Adding corresponding amino acid in human sequence
    Canine2Human$Reference_Amino_Acid_Human[Canine2Human$Gene_Variant %in% Gene_variant] <- extracted_amino_acid_subject
  
    # Adding orthologus human gene location and amino acid  # CHANGED HERE
    Canine2Human$Human_Gene_Variant[Canine2Human$Gene_Variant %in% Gene_variant] <- paste0(extracted_amino_acid_subject, subject_location)
    }
}

#-------------------------------------------------------#
#-------------------------------------------------------#

## Sub-section: Creating columns for input into external human databases ========================

#-------------------------------------------------------#
#-------------------------------------------------------#

# FATHMM input (http://fathmm.biocompute.org.uk/index.html)
# Use both inherited disease (disease ontology) and cancer coding variant databases 
# The input data for FATHMM is in column "FATHMM_input"

# Adding a column to Human_Gene_Variant position with canine alternate AA
Canine2Human$Human_Gene_Variant_Canine_Alt_AA <- paste0(Canine2Human$Human_Gene_Variant, Canine2Human$Variant_Amino_Acid_Dog )

# Adding gene ID without version -- human
Canine2Human$Human_ENSP <- gsub('.{2}$', '', Canine2Human$Protein_ID_Human)

# Adding a column to create FATHMM compatible input data
Canine2Human$FATHMM_input <- paste0(Canine2Human$Human_ENSP, " ", Canine2Human$Human_Gene_Variant_Canine_Alt_AA)

# Removing NAs
Canine2Human <- Canine2Human[!is.na(Canine2Human$Reference_Amino_Acid_Human),]

#-------------------------------------------------------#
#-------------------------------------------------------#

## Sub-section: Saving the file ========================

#-------------------------------------------------------#
#-------------------------------------------------------#

write.csv(Canine2Human, "../OutputFiles/01.Thyroid_Carcinoma_Mutect2_CanFam3_Canine2Human_Variant_LiftOver.csv", row.names = F)


#------------------------------------------------------------------------------------------------------------#


#------------               PART 2: Merging canine variants with FATHMM data                                     -----------   


#------------------------------------------------------------------------------------------------------------#

#-------------------------------------------------------#
#-------------------------------------------------------#

## Sub-section: Cancer coding variant prediction ========================

#-------------------------------------------------------#
#-------------------------------------------------------#


## This file was saved 
fa1 <- read.delim("../OutputFiles/02.Thyroid_Carcinoma_Mutect2_CanFam3_FATHMM_Cancer_Data_Output.tab", stringsAsFactors = F, check.names = F)

# Adding a column to merge 
fa1$FATHMM_input <- paste0(fa1$`Protein ID`, " ", fa1$Substitution)

# Merging with canine2human data
f_CA_c2h <- merge(Canine2Human, fa1[c("Prediction", "Score", "Warning","HMM ID",  "HMM Description", "FATHMM_input" )],  by="FATHMM_input")

# Genes with Cancer driver prediction
f_CA_c2h$Hugo_Symbol[f_CA_c2h$Prediction %in% "CANCER"]

# Changing the prediction column name
colnames(f_CA_c2h)[colnames(f_CA_c2h) %in% "Prediction"] <- "FATHMM_Cancer_Prediction"

#-------------------------------------------------------#
#-------------------------------------------------------#

## Sub-section: Coding variant phenotypic association with Disease ontology ========================

#-------------------------------------------------------#
#-------------------------------------------------------#
fa2 <- read.delim("../OutputFiles/03.Thyroid_Carcinoma_Mutect2_CanFam3_FATHMM_DiseaseOntology_Data_Output.tab", stringsAsFactors = F, check.names = F)

# Adding a column to merge 
fa2$FATHMM_input <- paste0(fa2$`Protein ID`, " ", fa2$Substitution)

# Merging with canine2human data
f_DO_c2h <- merge(f_CA_c2h, fa2[c("Prediction", "FATHMM_input")],  by="FATHMM_input")

f_DO_c2h$Hugo_Symbol[f_DO_c2h$Prediction %in% "DAMAGING"]

# Changing the prediction column name
colnames(f_DO_c2h)[colnames(f_DO_c2h) %in% "Prediction"] <- "FATHMM_DiseaseOntology_Prediction"


#-------------------------------------------------------#
#-------------------------------------------------------#

## Sub-section: Saving the file ========================

#-------------------------------------------------------#
#-------------------------------------------------------#
write.csv(f_DO_c2h, "../OutputFiles/04.Thyroid_Carcinoma_Mutect2_CanFam3_FATHMM_Predictions.csv", row.names = F)
