# Supplementary material for: Comparative genomic and clinicopathological analysis uncovers contrasting molecular profiles of canine and human thyroid carcinomas
Source: Commun Biol. 2025 Dec 6;9:4. doi: 10.1038/s42003-025-09225-y (PMC12765017; doi:10.1038/s42003-025-09225-y)
Supplement: Supplementary file 4 — Supplementary Software 1 [file 42003_2025_9225_MOESM4_ESM.zip › Supplementary_Software_1/Bash_GenerateBLAST_XML_Database/InputFiles/ListOfProteinIDs/Listof_Human_CancerGenesOfInterest_Seqtk_Input.txt]

ENSP00000006015.3
ENSP00000009530.7
ENSP00000053243.1
ENSP00000078429.3
ENSP00000080059.7
ENSP00000085219.4
ENSP00000163416.2
ENSP00000164227.5
ENSP00000166139.3
ENSP00000166345.3
ENSP00000168712.1
ENSP00000171111.4
ENSP00000215631.3
ENSP00000215832.7
ENSP00000216037.6
ENSP00000216181.6
ENSP00000216797.6
ENSP00000217086.4
ENSP00000218089.9
ENSP00000219066.1
ENSP00000219315.5
ENSP00000219476.3
ENSP00000219905.7
ENSP00000220592.5
ENSP00000220597.3
ENSP00000220772.3
ENSP00000220812.2
ENSP00000220849.5
ENSP00000221972.3
ENSP00000222139.5
ENSP00000222254.6
ENSP00000222329.3
ENSP00000222390.5
ENSP00000222823.4
ENSP00000225792.5
ENSP00000225964.6
ENSP00000226067.5
ENSP00000226382.2
ENSP00000226730.5
ENSP00000227507.2
ENSP00000228682.2
ENSP00000228837.2
ENSP00000228872.4
ENSP00000229340.5
ENSP00000229769.2
ENSP00000230461.6
ENSP00000231790.3
ENSP00000231948.4
ENSP00000233078.4
ENSP00000233146.2
ENSP00000233336.5
ENSP00000234420.5
ENSP00000234739.3
ENSP00000346088.3
ENSP00000235310.2
ENSP00000236959.9
ENSP00000237837.1
ENSP00000239461.6
ENSP00000239938.4
ENSP00000240100.2
ENSP00000240851.4
ENSP00000241416.7
ENSP00000241453.7
ENSP00000242208.4
ENSP00000243056.3
ENSP00000243786.2
ENSP00000244007.3
ENSP00000245414.4
ENSP00000245479.2
ENSP00000246792.2
ENSP00000246868.2
ENSP00000247668.2
ENSP00000248071.5
ENSP00000249071.6
ENSP00000249373.3
ENSP00000249504.5
ENSP00000249776.8
ENSP00000250003.3
ENSP00000250405.6
ENSP00000250416.5
ENSP00000250448.3
ENSP00000251849.4
ENSP00000252674.6
ENSP00000252971.5
ENSP00000253063.3
ENSP00000253144.9
ENSP00000253928.9
ENSP00000254066.5
ENSP00000254108.8
ENSP00000254322.1
ENSP00000256015.3
ENSP00000308495.3
ENSP00000256196.4
ENSP00000256474.3
ENSP00000256646.2
ENSP00000256996.4
ENSP00000257290.5
ENSP00000257430.4
ENSP00000257552.2
ENSP00000257566.3
ENSP00000257600.3
ENSP00000257749.4
ENSP00000257818.2
ENSP00000257904.5
ENSP00000258149.6
ENSP00000258439.3
ENSP00000259008.2
ENSP00000259915.7
ENSP00000260947.4
ENSP00000261254.3
ENSP00000261332.5
ENSP00000261349.4
ENSP00000261367.7
ENSP00000261438.5
ENSP00000261464.5
ENSP00000261537.6
ENSP00000261584.4
ENSP00000261769.4
ENSP00000261799.4
ENSP00000261937.6
ENSP00000262039.3
ENSP00000262053.3
ENSP00000262160.6
ENSP00000262187.5
ENSP00000262189.6
ENSP00000262238.4
ENSP00000262244.5
ENSP00000262320.3
ENSP00000262367.5
ENSP00000262426.4
ENSP00000262519.8
ENSP00000262643.3
ENSP00000262662.1
ENSP00000262713.2
ENSP00000262741.5
ENSP00000262809.3
ENSP00000262948.4
ENSP00000262965.5
ENSP00000262995.4
ENSP00000263025.4
ENSP00000263102.6
ENSP00000263208.5
ENSP00000263253.7
ENSP00000263334.6
ENSP00000263377.1
ENSP00000263388.1
ENSP00000263409.4
ENSP00000263464.4
ENSP00000263519.4
ENSP00000263620.2
ENSP00000263640.3
ENSP00000263734.3
ENSP00000263735.4
ENSP00000263798.3
ENSP00000263800.6
ENSP00000263826.5
ENSP00000263918.4
ENSP00000263921.3
ENSP00000263967.3
ENSP00000264033.3
ENSP00000264233.5
ENSP00000264335.8
ENSP00000264414.4
ENSP00000264657.4
ENSP00000264664.4
ENSP00000264674.3
ENSP00000264705.3
ENSP00000264709.3
ENSP00000264731.3
ENSP00000264824.3
ENSP00000264932.6
ENSP00000265026.3
ENSP00000265081.6
ENSP00000265165.1
ENSP00000265343.5
ENSP00000265433.4
ENSP00000265734.4
ENSP00000265849.7
ENSP00000265960.3
ENSP00000266269.5
ENSP00000266517.4
ENSP00000267101.4
ENSP00000267163.4
ENSP00000267622.4
ENSP00000268058.3
ENSP00000268184.6
ENSP00000268603.4
ENSP00000268638.4
ENSP00000268679.4
ENSP00000268712.2
ENSP00000268719.4
ENSP00000269216.3
ENSP00000269305.4
ENSP00000269394.3
ENSP00000269571.4
ENSP00000269886.2
ENSP00000270722.5
ENSP00000271452.3
ENSP00000271526.4
ENSP00000271532.1
ENSP00000271640.5
ENSP00000272342.5
ENSP00000272928.3
ENSP00000274031.3
ENSP00000274063.4
ENSP00000274289.3
ENSP00000274376.6
ENSP00000274498.4
ENSP00000274545.5
ENSP00000275015.3
ENSP00000275364.3
ENSP00000275493.2
ENSP00000276079.8
ENSP00000276390.2
ENSP00000276594.2
ENSP00000276659.5
ENSP00000276925.6
ENSP00000277120.3
ENSP00000278379.3
ENSP00000278568.4
ENSP00000278616.4
ENSP00000279873.7
ENSP00000281043.3
ENSP00000281171.4
ENSP00000282018.3
ENSP00000282397.4
ENSP00000283195.6
ENSP00000283752.5
ENSP00000283928.5
ENSP00000284073.2
ENSP00000285021.8
ENSP00000285071.4
ENSP00000285311.3
ENSP00000285398.2
ENSP00000286301.3
ENSP00000286548.4
ENSP00000286574.4
ENSP00000287239.4
ENSP00000287598.7
ENSP00000287647.3
ENSP00000287820.6
ENSP00000287842.4
ENSP00000288135.6
ENSP00000288139.3
ENSP00000288368.4
ENSP00000288943.4
ENSP00000289081.3
ENSP00000289153.2
ENSP00000290295.8
ENSP00000290551.4
ENSP00000291552.4
ENSP00000292408.4
ENSP00000292782.4
ENSP00000293288.8
ENSP00000293328.3
ENSP00000293879.4
ENSP00000294008.3
ENSP00000294304.6
ENSP00000294312.3
ENSP00000294339.3
ENSP00000294785.5
ENSP00000295025.7
ENSP00000295050.7
ENSP00000295148.4
ENSP00000295408.4
ENSP00000295727.1
ENSP00000295797.4
ENSP00000295897.4
ENSP00000295900.6
ENSP00000296255.3
ENSP00000296474.3
ENSP00000296782.5
ENSP00000296870.2
ENSP00000296921.5
ENSP00000296930.5
ENSP00000297316.4
ENSP00000297338.2
ENSP00000298139.5
ENSP00000298229.2
ENSP00000298552.3
ENSP00000298910.7
ENSP00000299084.4
ENSP00000300131.3
ENSP00000300134.3
ENSP00000300175.4
ENSP00000300305.3
ENSP00000301030.4
ENSP00000301067.7
ENSP00000301178.3
ENSP00000301761.3
ENSP00000304956.4
ENSP00000307674.2
ENSP00000307078.4
ENSP00000304669.7
ENSP00000303830.4
ENSP00000306157.3
ENSP00000305918.6
ENSP00000305556.5
ENSP00000306522.6
ENSP00000306425.3
ENSP00000304895.4
ENSP00000306999.8
ENSP00000303507.8
ENSP00000306682.2
ENSP00000306894.5
ENSP00000306625.7
ENSP00000307272.3
ENSP00000302625.5
ENSP00000302486.5
ENSP00000305699.3
ENSP00000302564.4
ENSP00000307411.7
ENSP00000303015.7
ENSP00000310668.5
ENSP00000311280.6
ENSP00000309591.3
ENSP00000307863.3
ENSP00000311083.5
ENSP00000311816.7
ENSP00000310649.1
ENSP00000311857.3
ENSP00000309572.5
ENSP00000310841.4
ENSP00000308720.7
ENSP00000310520.7
ENSP00000310356.5
ENSP00000308413.5
ENSP00000322898.6
ENSP00000315768.4
ENSP00000327191.5
ENSP00000313420.3
ENSP00000322845.5
ENSP00000313851.10
ENSP00000314129.7
ENSP00000325074.7
ENSP00000313950.6
ENSP00000320866.4
ENSP00000324806.5
ENSP00000326119.7
ENSP00000325546.3
ENSP00000313983.7
ENSP00000314420.4
ENSP00000319730.6
ENSP00000325240.6
ENSP00000314724.8
ENSP00000320084.5
ENSP00000317272.6
ENSP00000320663.5
ENSP00000321835.4
ENSP00000320147.2
ENSP00000322570.5
ENSP00000326759.3
ENSP00000325917.3
ENSP00000369857.3
ENSP00000324804.6
ENSP00000323421.3
ENSP00000323670.3
ENSP00000314348.3
ENSP00000316578.5
ENSP00000325863.4
ENSP00000326381.5
ENSP00000324890.7
ENSP00000320485.7
ENSP00000316032.7
ENSP00000327077.8
ENSP00000313581.2
ENSP00000323588.1
ENSP00000325120.5
ENSP00000315182.8
ENSP00000327048.4
ENSP00000318944.6
ENSP00000324856.6
ENSP00000325690.4
ENSP00000332973.4
ENSP00000330875.3
ENSP00000328547.2
ENSP00000331504.3
ENSP00000328848.8
ENSP00000327513.6
ENSP00000331897.4
ENSP00000329140.6
ENSP00000330341.2
ENSP00000330382.6
ENSP00000332325.4
ENSP00000333012.3
ENSP00000327436.5
ENSP00000332353.6
ENSP00000329097.3
ENSP00000331327.5
ENSP00000331040.3
ENSP00000327459.3
ENSP00000369820.3
ENSP00000334319.8
ENSP00000334547.3
ENSP00000334122.2
ENSP00000333896.4
ENSP00000335044.6
ENSP00000335062.5
ENSP00000334928.6
ENSP00000333919.5
ENSP00000335153.7
ENSP00000335320.3
ENSP00000335321.6
ENSP00000336868.4
ENSP00000338207.3
ENSP00000338157.4
ENSP00000336931.3
ENSP00000337451.2
ENSP00000338796.5
ENSP00000337825.5
ENSP00000336747.6
ENSP00000336701.4
ENSP00000336752.6
ENSP00000338272.5
ENSP00000338010.3
ENSP00000337512.5
ENSP00000344666.5
ENSP00000345001.5
ENSP00000340454.5
ENSP00000339824.4
ENSP00000340874.5
ENSP00000343223.6
ENSP00000343445.5
ENSP00000345681.2
ENSP00000345492.2
ENSP00000341342.3
ENSP00000341280.2
ENSP00000339992.5
ENSP00000344220.4
ENSP00000343204.4
ENSP00000345853.3
ENSP00000342235.4
ENSP00000341551.3
ENSP00000339479.5
ENSP00000343619.6
ENSP00000340507.4
ENSP00000339477.4
ENSP00000343896.4
ENSP00000340883.6
ENSP00000341208.4
ENSP00000264606.3
ENSP00000344546.5
ENSP00000262904.4
ENSP00000344544.3
ENSP00000335463.6
ENSP00000216911.2
ENSP00000271555.5
ENSP00000323967.6
ENSP00000343741.4
ENSP00000338186.5
ENSP00000295600.8
ENSP00000346175.5
ENSP00000346206.5
ENSP00000346300.3
ENSP00000346671.3
ENSP00000346694.4
ENSP00000346762.3
ENSP00000346879.6
ENSP00000347232.3
ENSP00000347409.2
ENSP00000347602.3
ENSP00000347896.3
ENSP00000347942.3
ENSP00000347948.4
ENSP00000347979.3
ENSP00000348461.4
ENSP00000349124.5
ENSP00000349131.4
ENSP00000349723.3
ENSP00000349748.5
ENSP00000350012.3
ENSP00000350078.3
ENSP00000350249.3
ENSP00000350364.4
ENSP00000350630.3
ENSP00000350681.4
ENSP00000350844.4
ENSP00000350896.3
ENSP00000351015.4
ENSP00000351159.4
ENSP00000351250.2
ENSP00000351273.4
ENSP00000351284.3
ENSP00000351407.5
ENSP00000351475.4
ENSP00000351490.4
ENSP00000351497.5
ENSP00000351742.2
ENSP00000351905.4
ENSP00000352121.3
ENSP00000352271.1
ENSP00000352400.5
ENSP00000352408.3
ENSP00000345739.3
ENSP00000352673.3
ENSP00000352925.4
ENSP00000353224.4
ENSP00000353332.5
ENSP00000353401.3
ENSP00000353408.5
ENSP00000353864.4
ENSP00000354335.3
ENSP00000354394.4
ENSP00000354522.2
ENSP00000355013.2
ENSP00000354558.4
ENSP00000354952.4
ENSP00000354794.3
ENSP00000355316.2
ENSP00000355094.3
ENSP00000354720.5
ENSP00000354791.4
ENSP00000355518.4
ENSP00000355562.2
ENSP00000355759.5
ENSP00000355771.3
ENSP00000355865.1
ENSP00000356042.3
ENSP00000356113.3
ENSP00000356150.3
ENSP00000356155.3
ENSP00000356405.4
ENSP00000356448.3
ENSP00000356641.3
ENSP00000356713.5
ENSP00000356832.5
ENSP00000356899.2
ENSP00000356953.3
ENSP00000357283.4
ENSP00000357305.3
ENSP00000357323.5
ENSP00000357484.2
ENSP00000357494.3
ENSP00000357516.3
ENSP00000357643.3
ENSP00000357655.4
ENSP00000357917.3
ENSP00000358022.2
ENSP00000358072.3
ENSP00000358092.4
ENSP00000358105.3
ENSP00000358309.4
ENSP00000358335.3
ENSP00000358363.4
ENSP00000358421.3
ENSP00000358458.3
ENSP00000358464.5
ENSP00000358470.3
ENSP00000358488.3
ENSP00000358501.5
ENSP00000358548.4
ENSP00000358777.2
ENSP00000358799.3
ENSP00000358812.3
ENSP00000358903.3
ENSP00000358918.4
ENSP00000358983.3
ENSP00000359215.6
ENSP00000359685.4
ENSP00000359804.2
ENSP00000360126.3
ENSP00000360162.4
ENSP00000360181.5
ENSP00000360242.3
ENSP00000360266.2
ENSP00000360493.1
ENSP00000360526.2
ENSP00000360609.1
ENSP00000360683.3
ENSP00000360764.1
ENSP00000360798.3
ENSP00000360916.3
ENSP00000360944.3
ENSP00000361014.5
ENSP00000361021.3
ENSP00000361043.4
ENSP00000361066.3
ENSP00000361107.2
ENSP00000361120.3
ENSP00000361125.5
ENSP00000361170.3
ENSP00000361202.3
ENSP00000361423.2
ENSP00000361548.3
ENSP00000361777.4
ENSP00000362082.5
ENSP00000362092.3
ENSP00000362195.1
ENSP00000362222.3
ENSP00000362294.4
ENSP00000362300.4
ENSP00000362410.2
ENSP00000362441.4
ENSP00000362608.5
ENSP00000362649.3
ENSP00000362680.2
ENSP00000362748.4
ENSP00000362820.5
ENSP00000362962.1
ENSP00000363081.3
ENSP00000363193.3
ENSP00000363377.3
ENSP00000363583.1
ENSP00000363640.3
ENSP00000363668.5
ENSP00000363689.5
ENSP00000363804.4
ENSP00000363822.3
ENSP00000364032.3
ENSP00000364163.3
ENSP00000364270.5
ENSP00000364550.4
ENSP00000364589.4
ENSP00000364649.3
ENSP00000364699.3
ENSP00000364700.4
ENSP00000364839.4
ENSP00000364847.2
ENSP00000364907.4
ENSP00000364912.3
ENSP00000365016.3
ENSP00000365210.1
ENSP00000365301.3
ENSP00000365312.2
ENSP00000365402.5
ENSP00000365588.3
ENSP00000365682.3
ENSP00000365720.4
ENSP00000365858.3
ENSP00000365891.4
ENSP00000366118.3
ENSP00000482657.1
ENSP00000366271.3
ENSP00000366404.3
ENSP00000366563.4
ENSP00000366702.5
ENSP00000366915.4
ENSP00000366997.4
ENSP00000367203.4
ENSP00000367446.3
ENSP00000367686.3
ENSP00000367705.4
ENSP00000367890.1
ENSP00000367910.4
ENSP00000368100.4
ENSP00000368189.2
ENSP00000368477.3
ENSP00000368632.3
ENSP00000368835.3
ENSP00000368880.4
ENSP00000368927.5
ENSP00000369375.4
ENSP00000369497.3
ENSP00000369695.4
ENSP00000369889.3
ENSP00000370104.2
ENSP00000370109.4
ENSP00000370253.4
ENSP00000370340.1
ENSP00000370343.4
ENSP00000370408.6
ENSP00000370593.3
ENSP00000370697.4
ENSP00000370698.2
ENSP00000370710.3
ENSP00000370718.3
ENSP00000370912.3
ENSP00000370938.3
ENSP00000370989.3
ENSP00000371067.4
ENSP00000371126.1
ENSP00000371219.4
ENSP00000371472.3
ENSP00000371475.5
ENSP00000371483.3
ENSP00000371638.1
ENSP00000372023.2
ENSP00000372035.4
ENSP00000372088.3
ENSP00000372351.3
ENSP00000372689.2
ENSP00000373700.3
ENSP00000373905.4
ENSP00000373952.3
ENSP00000374135.3
ENSP00000375639.1
ENSP00000375733.2
ENSP00000375809.4
ENSP00000375892.2
ENSP00000375899.3
ENSP00000375921.2
ENSP00000376134.2
ENSP00000376276.2
ENSP00000376322.3
ENSP00000376352.2
ENSP00000376436.3
ENSP00000376475.1
ENSP00000376544.3
ENSP00000376637.1
ENSP00000376786.3
ENSP00000376943.2
ENSP00000377001.2
ENSP00000377015.3
ENSP00000377218.3
ENSP00000377298.4
ENSP00000377532.1
ENSP00000377747.4
ENSP00000377836.2
ENSP00000377862.4
ENSP00000378067.1
ENSP00000378307.3
ENSP00000378414.4
ENSP00000378578.4
ENSP00000378721.2
ENSP00000378725.3
ENSP00000378769.2
ENSP00000379032.4
ENSP00000379330.3
ENSP00000379457.2
ENSP00000379616.3
ENSP00000379658.3
ENSP00000379683.1
ENSP00000379721.3
ENSP00000379818.2
ENSP00000379873.1
ENSP00000380019.3
ENSP00000380093.2
ENSP00000380136.3
ENSP00000380150.4
ENSP00000380252.3
ENSP00000380494.2
ENSP00000380855.3
ENSP00000380942.2
ENSP00000381097.3
ENSP00000381185.1
ENSP00000381581.1
ENSP00000381588.3
ENSP00000381657.3
ENSP00000381740.4
ENSP00000382163.1
ENSP00000382177.3
ENSP00000382423.3
ENSP00000382688.2
ENSP00000383118.1
ENSP00000383641.3
ENSP00000384863.2
ENSP00000385021.3
ENSP00000385852.2
ENSP00000385036.1
ENSP00000384629.3
ENSP00000384823.4
ENSP00000383920.1
ENSP00000384018.1
ENSP00000384849.1
ENSP00000385824.1
ENSP00000384371.2
ENSP00000385216.1
ENSP00000386869.3
ENSP00000386834.1
ENSP00000386759.3
ENSP00000386884.1
ENSP00000386741.4
ENSP00000406367.2
ENSP00000399168.2
ENSP00000415151.2
ENSP00000404854.2
ENSP00000400142.2
ENSP00000414516.2
ENSP00000390535.2
ENSP00000410402.3
ENSP00000390265.1
ENSP00000401399.4
ENSP00000414150.2
ENSP00000400175.1
ENSP00000397459.2
ENSP00000398837.2
ENSP00000405890.2
ENSP00000398655.4
ENSP00000395294.2
ENSP00000412237.1
ENSP00000406549.2
ENSP00000402154.2
ENSP00000393312.4
ENSP00000391090.2
ENSP00000392025.3
ENSP00000441158.1
ENSP00000392423.1
ENSP00000404658.1
ENSP00000410481.3
ENSP00000394623.1
ENSP00000405574.1
ENSP00000402608.2
ENSP00000405327.1
ENSP00000387699.2
ENSP00000407552.2
ENSP00000391826.2
ENSP00000412869.1
ENSP00000398597.1
ENSP00000399421.1
ENSP00000410715.2
ENSP00000402257.3
ENSP00000393762.2
ENSP00000394794.1
ENSP00000388940.2
ENSP00000395929.2
ENSP00000400717.2
ENSP00000388402.2
ENSP00000409555.2
ENSP00000402949.2
ENSP00000405330.1
ENSP00000398568.1
ENSP00000406490.3
ENSP00000410769.2
ENSP00000406229.2
ENSP00000414851.2
ENSP00000411355.3
ENSP00000416739.2
ENSP00000405338.2
ENSP00000413625.1
ENSP00000402515.3
ENSP00000398880.4
ENSP00000399888.1
ENSP00000404503.1
ENSP00000414287.2
ENSP00000392147.1
ENSP00000407586.1
ENSP00000399968.2
ENSP00000413496.2
ENSP00000415430.1
ENSP00000391592.1
ENSP00000410294.2
ENSP00000391676.1
ENSP00000417132.1
ENSP00000420612.1
ENSP00000420321.1
ENSP00000419465.1
ENSP00000417480.1
ENSP00000418960.2
ENSP00000419153.1
ENSP00000419494.4
ENSP00000417901.1
ENSP00000418754.1
ENSP00000419692.1
ENSP00000419881.1
ENSP00000419184.2
ENSP00000419851.1
ENSP00000419923.1
ENSP00000418915.1
ENSP00000427514.1
ENSP00000427562.1
ENSP00000424544.1
ENSP00000424838.1
ENSP00000425561.1
ENSP00000422753.2
ENSP00000422793.1
ENSP00000425979.2
ENSP00000427552.1
ENSP00000428924.1
ENSP00000429084.1
ENSP00000430684.1
ENSP00000428056.1
ENSP00000428426.2
ENSP00000431418.1
ENSP00000434552.1
ENSP00000433205.1
ENSP00000433112.1
ENSP00000431885.1
ENSP00000437256.1
ENSP00000437073.1
ENSP00000433488.2
ENSP00000435289.1
ENSP00000433295.1
ENSP00000435712.1
ENSP00000432973.1
ENSP00000436713.1
ENSP00000434995.1
ENSP00000436786.2
ENSP00000441927.1
ENSP00000437621.1
ENSP00000444896.1
ENSP00000445306.1
ENSP00000445408.2
ENSP00000445868.1
ENSP00000445381.1
ENSP00000437955.1
ENSP00000437775.2
ENSP00000439120.2
ENSP00000442788.1
ENSP00000441235.2
ENSP00000442656.1
ENSP00000442307.2
ENSP00000442460.2
ENSP00000437550.1
ENSP00000440542.2
ENSP00000438804.1
ENSP00000443824.2
ENSP00000412175.2
ENSP00000446680.1
ENSP00000447378.2
ENSP00000447241.1
ENSP00000448035.1
ENSP00000448665.1
ENSP00000447297.1
ENSP00000451828.1
ENSP00000452871.1
ENSP00000454207.1
ENSP00000482457.1
ENSP00000456480.1
ENSP00000460070.1
ENSP00000460380.1
ENSP00000458663.2
ENSP00000458162.1
ENSP00000463027.1
ENSP00000464030.1
ENSP00000464087.1
ENSP00000462468.1
ENSP00000463069.1
ENSP00000465500.1
ENSP00000467537.1
ENSP00000468263.1
ENSP00000466399.1
ENSP00000466542.1
ENSP00000469011.1
ENSP00000470142.1
ENSP00000472929.1
ENSP00000474725.1
ENSP00000474253.1
ENSP00000474096.1
ENSP00000475344.1
ENSP00000479904.1
ENSP00000481762.1
ENSP00000481878.1
ENSP00000484411.1
ENSP00000481570.1
ENSP00000481858.2
ENSP00000478927.1
ENSP00000482313.2
ENSP00000483552.1
ENSP00000482027.1
ENSP00000485010.1
ENSP00000478754.1
ENSP00000479322.1
ENSP00000481956.1
ENSP00000479910.1
ENSP00000478887.2
ENSP00000483570.1
ENSP00000480763.1
ENSP00000477878.1
ENSP00000481249.1
ENSP00000483486.1
ENSP00000478121.1
ENSP00000486891.1
ENSP00000489597.1
ENSP00000493252.1
ENSP00000496168.1
ENSP00000495715.1
ENSP00000496577.1
ENSP00000494040.1
ENSP00000495360.1
ENSP00000494538.1
ENSP00000496438.1
ENSP00000493536.2
ENSP00000493543.1
ENSP00000494125.1
ENSP00000427722.1
ENSP00000496779.1
ENSP00000497112.1
ENSP00000494686.1
ENSP00000377598.4
ENSP00000497069.1
ENSP00000494162.1
ENSP00000498587.1
ENSP00000502995.1
ENSP00000366244.4
ENSP00000497102.1
ENSP00000497784.1
ENSP00000364003.4
ENSP00000497217.1
ENSP00000502821.1
ENSP00000394933.3
ENSP00000497997.1
ENSP00000498881.2
ENSP00000510104.1
ENSP00000511942.1
ENSP00000498104.1
ENSP00000446576.2
ENSP00000368542.1
ENSP00000494373.1
ENSP00000374212.2
ENSP00000348157.5
ENSP00000498653.1
ENSP00000500409.1
ENSP00000494352.1
ENSP00000358832.2
ENSP00000339952.4
ENSP00000384675.2
ENSP00000351810.4
ENSP00000501377.1
ENSP00000497910.1
ENSP00000326128.3
ENSP00000481231.1
ENSP00000385835.1
ENSP00000269122.3
ENSP00000498748.1
ENSP00000478901.1
ENSP00000331614.3
ENSP00000359345.2
ENSP00000263923.4
ENSP00000497369.1
ENSP00000350195.2
ENSP00000393596.2
ENSP00000346634.5
ENSP00000415961.2
ENSP00000261503.5
ENSP00000518552.1
ENSP00000403389.2
ENSP00000485687.1
ENSP00000361818.3
ENSP00000264463.4
ENSP00000370151.3
ENSP00000432586.2
ENSP00000417498.3
