# Supplementary material for: Comparative genomic and clinicopathological analysis uncovers contrasting molecular profiles of canine and human thyroid carcinomas
Source: Commun Biol. 2025 Dec 6;9:4. doi: 10.1038/s42003-025-09225-y (PMC12765017; doi:10.1038/s42003-025-09225-y)
Supplement: Supplementary file 4 — Supplementary Software 1 [file 42003_2025_9225_MOESM4_ESM.zip › Supplementary_Software_1/Bash_GenerateBLAST_XML_Database/InputFiles/ListOfProteinIDs/Listof_Canine_CancerGenesOfInterest_Seqtk_Input.txt]

ENSCAFP00000055945.1
ENSCAFP00000000101.4
ENSCAFP00000056986.1
ENSCAFP00000000102.5
ENSCAFP00000037976.2
ENSCAFP00000000139.4
ENSCAFP00000058907.1
ENSCAFP00000043022.2
ENSCAFP00000000146.4
ENSCAFP00000061777.1
ENSCAFP00000000180.4
ENSCAFP00000000207.3
ENSCAFP00000054933.1
ENSCAFP00000040969.2
ENSCAFP00000000229.4
ENSCAFP00000000235.4
ENSCAFP00000055608.1
ENSCAFP00000065249.1
ENSCAFP00000047819.1
ENSCAFP00000000244.2
ENSCAFP00000046565.1
ENSCAFP00000052646.1
ENSCAFP00000000241.4
ENSCAFP00000053098.1
ENSCAFP00000044294.1
ENSCAFP00000000309.3
ENSCAFP00000062170.1
ENSCAFP00000060378.1
ENSCAFP00000051999.1
ENSCAFP00000037727.1
ENSCAFP00000055002.1
ENSCAFP00000000319.4
ENSCAFP00000058084.1
ENSCAFP00000061355.1
ENSCAFP00000000330.3
ENSCAFP00000054771.1
ENSCAFP00000060408.1
ENSCAFP00000057658.1
ENSCAFP00000059403.1
ENSCAFP00000061959.1
ENSCAFP00000051540.1
ENSCAFP00000062173.1
ENSCAFP00000052918.1
ENSCAFP00000047160.1
ENSCAFP00000030955.3
ENSCAFP00000000348.3
ENSCAFP00000000378.3
ENSCAFP00000000383.2
ENSCAFP00000051201.1
ENSCAFP00000000402.3
ENSCAFP00000052831.1
ENSCAFP00000062693.1
ENSCAFP00000000435.4
ENSCAFP00000061273.1
ENSCAFP00000000520.3
ENSCAFP00000000561.3
ENSCAFP00000049688.1
ENSCAFP00000041999.1
ENSCAFP00000030350.3
ENSCAFP00000000608.4
ENSCAFP00000061229.1
ENSCAFP00000060299.1
ENSCAFP00000065951.1
ENSCAFP00000062270.1
ENSCAFP00000045487.1
ENSCAFP00000062749.1
ENSCAFP00000044215.1
ENSCAFP00000044686.1
ENSCAFP00000050536.1
ENSCAFP00000000624.4
ENSCAFP00000000644.4
ENSCAFP00000000647.4
ENSCAFP00000043524.1
ENSCAFP00000066482.1
ENSCAFP00000046573.1
ENSCAFP00000000663.3
ENSCAFP00000062177.1
ENSCAFP00000050616.1
ENSCAFP00000000661.4
ENSCAFP00000047413.1
ENSCAFP00000064682.1
ENSCAFP00000065092.1
ENSCAFP00000054608.1
ENSCAFP00000060824.1
ENSCAFP00000049871.1
ENSCAFP00000063297.1
ENSCAFP00000000712.4
ENSCAFP00000062498.1
ENSCAFP00000036790.2
ENSCAFP00000053110.1
ENSCAFP00000058976.1
ENSCAFP00000044275.1
ENSCAFP00000043501.1
ENSCAFP00000039955.2
ENSCAFP00000049783.1
ENSCAFP00000057170.1
ENSCAFP00000000810.4
ENSCAFP00000049507.1
ENSCAFP00000050580.1
ENSCAFP00000000859.5
ENSCAFP00000043787.1
ENSCAFP00000058134.1
ENSCAFP00000051028.1
ENSCAFP00000040958.2
ENSCAFP00000000890.3
ENSCAFP00000054828.1
ENSCAFP00000043343.1
ENSCAFP00000052350.1
ENSCAFP00000063816.1
ENSCAFP00000044607.1
ENSCAFP00000060798.1
ENSCAFP00000000937.3
ENSCAFP00000000995.3
ENSCAFP00000060423.1
ENSCAFP00000062453.1
ENSCAFP00000051446.1
ENSCAFP00000051474.1
ENSCAFP00000053399.1
ENSCAFP00000001005.3
ENSCAFP00000058201.1
ENSCAFP00000056877.1
ENSCAFP00000038072.2
ENSCAFP00000058573.1
ENSCAFP00000045233.1
ENSCAFP00000050441.1
ENSCAFP00000064622.1
ENSCAFP00000048357.1
ENSCAFP00000065648.1
ENSCAFP00000001095.4
ENSCAFP00000030367.3
ENSCAFP00000001133.3
ENSCAFP00000001127.4
ENSCAFP00000001124.4
ENSCAFP00000051451.1
ENSCAFP00000043822.1
ENSCAFP00000001165.4
ENSCAFP00000065790.1
ENSCAFP00000039687.2
ENSCAFP00000001172.3
ENSCAFP00000001178.4
ENSCAFP00000001194.3
ENSCAFP00000031388.3
ENSCAFP00000001183.4
ENSCAFP00000056930.1
ENSCAFP00000062578.1
ENSCAFP00000060143.1
ENSCAFP00000001198.4
ENSCAFP00000064521.1
ENSCAFP00000001185.3
ENSCAFP00000060877.1
ENSCAFP00000058096.1
ENSCAFP00000001223.3
ENSCAFP00000053476.1
ENSCAFP00000037787.2
ENSCAFP00000001228.5
ENSCAFP00000065356.1
ENSCAFP00000057828.1
ENSCAFP00000054114.1
ENSCAFP00000040203.2
ENSCAFP00000055365.1
ENSCAFP00000001240.4
ENSCAFP00000001313.3
ENSCAFP00000053677.1
ENSCAFP00000065718.1
ENSCAFP00000001321.5
ENSCAFP00000039586.2
ENSCAFP00000046051.1
ENSCAFP00000001330.3
ENSCAFP00000001326.4
ENSCAFP00000065822.1
ENSCAFP00000048726.1
ENSCAFP00000001395.4
ENSCAFP00000001500.2
ENSCAFP00000058116.1
ENSCAFP00000001523.4
ENSCAFP00000054069.1
ENSCAFP00000049212.1
ENSCAFP00000063874.1
ENSCAFP00000046965.1
ENSCAFP00000001551.4
ENSCAFP00000001549.4
ENSCAFP00000050755.1
ENSCAFP00000064302.1
ENSCAFP00000052082.1
ENSCAFP00000047252.1
ENSCAFP00000001585.6
ENSCAFP00000063662.1
ENSCAFP00000055921.1
ENSCAFP00000049413.1
ENSCAFP00000060804.1
ENSCAFP00000046643.1
ENSCAFP00000045599.1
ENSCAFP00000065840.1
ENSCAFP00000054789.1
ENSCAFP00000001608.4
ENSCAFP00000051043.1
ENSCAFP00000048917.1
ENSCAFP00000066412.1
ENSCAFP00000048860.1
ENSCAFP00000001647.5
ENSCAFP00000062447.1
ENSCAFP00000059792.1
ENSCAFP00000052513.1
ENSCAFP00000053247.1
ENSCAFP00000001671.3
ENSCAFP00000064648.1
ENSCAFP00000001710.4
ENSCAFP00000043303.1
ENSCAFP00000001724.3
ENSCAFP00000001826.4
ENSCAFP00000053892.1
ENSCAFP00000056559.1
ENSCAFP00000001811.4
ENSCAFP00000031780.3
ENSCAFP00000056415.1
ENSCAFP00000001839.4
ENSCAFP00000058088.1
ENSCAFP00000043959.1
ENSCAFP00000001884.2
ENSCAFP00000060946.1
ENSCAFP00000064329.1
ENSCAFP00000064416.1
ENSCAFP00000001945.3
ENSCAFP00000056148.1
ENSCAFP00000055779.1
ENSCAFP00000063233.1
ENSCAFP00000001979.3
ENSCAFP00000048078.1
ENSCAFP00000002023.3
ENSCAFP00000002094.4
ENSCAFP00000062108.1
ENSCAFP00000066088.1
ENSCAFP00000044546.1
ENSCAFP00000063277.1
ENSCAFP00000051823.1
ENSCAFP00000002116.4
ENSCAFP00000045238.1
ENSCAFP00000058688.1
ENSCAFP00000056246.1
ENSCAFP00000046580.1
ENSCAFP00000061083.1
ENSCAFP00000002118.4
ENSCAFP00000051352.1
ENSCAFP00000002174.3
ENSCAFP00000066326.1
ENSCAFP00000061887.1
ENSCAFP00000055863.1
ENSCAFP00000051762.1
ENSCAFP00000059924.1
ENSCAFP00000053622.1
ENSCAFP00000042477.2
ENSCAFP00000061467.1
ENSCAFP00000002209.4
ENSCAFP00000060516.1
ENSCAFP00000060116.1
ENSCAFP00000002213.4
ENSCAFP00000002238.5
ENSCAFP00000060193.1
ENSCAFP00000002120.4
ENSCAFP00000049002.1
ENSCAFP00000062506.1
ENSCAFP00000002245.4
ENSCAFP00000066554.1
ENSCAFP00000028446.4
ENSCAFP00000002294.4
ENSCAFP00000065530.1
ENSCAFP00000061272.1
ENSCAFP00000045960.1
ENSCAFP00000002327.5
ENSCAFP00000051471.1
ENSCAFP00000057920.1
ENSCAFP00000043289.1
ENSCAFP00000061743.1
ENSCAFP00000002357.4
ENSCAFP00000063015.1
ENSCAFP00000062868.1
ENSCAFP00000047768.1
ENSCAFP00000057173.1
ENSCAFP00000056009.1
ENSCAFP00000048937.1
ENSCAFP00000002455.3
ENSCAFP00000047453.1
ENSCAFP00000064273.1
ENSCAFP00000066111.1
ENSCAFP00000050743.1
ENSCAFP00000002407.4
ENSCAFP00000002434.4
ENSCAFP00000053663.1
ENSCAFP00000040909.2
ENSCAFP00000046725.1
ENSCAFP00000065112.1
ENSCAFP00000002495.4
ENSCAFP00000046150.1
ENSCAFP00000066714.1
ENSCAFP00000047705.1
ENSCAFP00000045200.1
ENSCAFP00000056219.1
ENSCAFP00000002485.4
ENSCAFP00000048948.1
ENSCAFP00000047151.1
ENSCAFP00000065701.1
ENSCAFP00000002488.3
ENSCAFP00000002523.4
ENSCAFP00000059365.1
ENSCAFP00000056356.1
ENSCAFP00000002549.3
ENSCAFP00000043864.1
ENSCAFP00000057529.1
ENSCAFP00000059682.1
ENSCAFP00000037067.1
ENSCAFP00000002605.4
ENSCAFP00000002612.4
ENSCAFP00000048348.1
ENSCAFP00000002847.4
ENSCAFP00000055341.1
ENSCAFP00000056954.1
ENSCAFP00000052186.1
ENSCAFP00000040418.2
ENSCAFP00000060105.1
ENSCAFP00000049961.1
ENSCAFP00000062329.1
ENSCAFP00000002842.4
ENSCAFP00000002844.4
ENSCAFP00000041911.1
ENSCAFP00000045844.1
ENSCAFP00000002868.4
ENSCAFP00000002917.3
ENSCAFP00000002933.3
ENSCAFP00000002945.3
ENSCAFP00000049053.1
ENSCAFP00000047844.1
ENSCAFP00000061616.1
ENSCAFP00000063286.1
ENSCAFP00000040971.1
ENSCAFP00000002979.4
ENSCAFP00000061832.1
ENSCAFP00000002992.4
ENSCAFP00000059773.1
ENSCAFP00000003020.4
ENSCAFP00000003038.4
ENSCAFP00000055722.1
ENSCAFP00000065738.1
ENSCAFP00000003042.4
ENSCAFP00000039467.2
ENSCAFP00000003064.3
ENSCAFP00000044346.1
ENSCAFP00000052700.1
ENSCAFP00000047023.1
ENSCAFP00000003072.4
ENSCAFP00000050762.1
ENSCAFP00000058311.1
ENSCAFP00000003097.3
ENSCAFP00000003106.3
ENSCAFP00000003108.4
ENSCAFP00000054216.1
ENSCAFP00000003166.4
ENSCAFP00000054848.1
ENSCAFP00000032446.3
ENSCAFP00000003276.3
ENSCAFP00000022285.4
ENSCAFP00000050282.1
ENSCAFP00000038717.2
ENSCAFP00000003298.6
ENSCAFP00000003349.4
ENSCAFP00000055905.1
ENSCAFP00000043233.1
ENSCAFP00000003400.4
ENSCAFP00000050044.1
ENSCAFP00000049629.1
ENSCAFP00000049948.1
ENSCAFP00000046744.1
ENSCAFP00000051434.1
ENSCAFP00000062266.1
ENSCAFP00000003375.4
ENSCAFP00000052091.1
ENSCAFP00000003402.4
ENSCAFP00000047087.1
ENSCAFP00000003394.3
ENSCAFP00000050420.1
ENSCAFP00000003415.3
ENSCAFP00000050774.1
ENSCAFP00000048998.1
ENSCAFP00000059045.1
ENSCAFP00000044679.1
ENSCAFP00000043672.1
ENSCAFP00000043285.1
ENSCAFP00000064326.1
ENSCAFP00000039464.2
ENSCAFP00000003578.4
ENSCAFP00000066750.1
ENSCAFP00000003628.3
ENSCAFP00000057275.1
ENSCAFP00000059359.1
ENSCAFP00000003667.3
ENSCAFP00000003684.4
ENSCAFP00000040830.2
ENSCAFP00000055466.1
ENSCAFP00000003716.3
ENSCAFP00000003724.4
ENSCAFP00000052188.1
ENSCAFP00000003819.4
ENSCAFP00000003865.4
ENSCAFP00000030516.3
ENSCAFP00000049239.1
ENSCAFP00000003876.3
ENSCAFP00000050178.1
ENSCAFP00000050577.1
ENSCAFP00000003882.4
ENSCAFP00000040899.2
ENSCAFP00000054924.1
ENSCAFP00000055077.1
ENSCAFP00000003895.4
ENSCAFP00000059456.1
ENSCAFP00000003945.3
ENSCAFP00000055190.1
ENSCAFP00000046593.1
ENSCAFP00000003948.4
ENSCAFP00000003864.4
ENSCAFP00000058927.1
ENSCAFP00000004023.4
ENSCAFP00000004035.2
ENSCAFP00000040347.2
ENSCAFP00000004098.3
ENSCAFP00000053480.1
ENSCAFP00000004129.5
ENSCAFP00000055470.1
ENSCAFP00000004276.4
ENSCAFP00000048060.1
ENSCAFP00000064662.1
ENSCAFP00000056321.1
ENSCAFP00000004267.4
ENSCAFP00000065497.1
ENSCAFP00000004309.4
ENSCAFP00000057560.1
ENSCAFP00000004374.4
ENSCAFP00000051897.1
ENSCAFP00000054234.1
ENSCAFP00000036309.2
ENSCAFP00000044110.1
ENSCAFP00000041310.1
ENSCAFP00000004361.4
ENSCAFP00000051050.1
ENSCAFP00000050934.1
ENSCAFP00000048341.1
ENSCAFP00000065191.1
ENSCAFP00000004380.4
ENSCAFP00000004384.4
ENSCAFP00000004393.1
ENSCAFP00000004401.4
ENSCAFP00000004403.4
ENSCAFP00000004425.4
ENSCAFP00000045015.1
ENSCAFP00000060488.1
ENSCAFP00000004462.4
ENSCAFP00000055437.1
ENSCAFP00000035987.2
ENSCAFP00000004505.5
ENSCAFP00000004579.3
ENSCAFP00000041229.2
ENSCAFP00000004641.4
ENSCAFP00000004699.3
ENSCAFP00000004762.5
ENSCAFP00000037964.2
ENSCAFP00000052584.1
ENSCAFP00000004806.4
ENSCAFP00000005078.3
ENSCAFP00000044244.1
ENSCAFP00000044558.1
ENSCAFP00000045971.1
ENSCAFP00000054509.1
ENSCAFP00000060215.1
ENSCAFP00000045792.1
ENSCAFP00000043369.1
ENSCAFP00000005014.4
ENSCAFP00000044099.1
ENSCAFP00000053052.1
ENSCAFP00000048906.1
ENSCAFP00000048812.1
ENSCAFP00000059878.1
ENSCAFP00000005013.2
ENSCAFP00000005029.4
ENSCAFP00000051106.1
ENSCAFP00000054993.1
ENSCAFP00000049020.1
ENSCAFP00000052611.1
ENSCAFP00000005033.3
ENSCAFP00000005067.3
ENSCAFP00000065880.1
ENSCAFP00000061391.1
ENSCAFP00000045165.1
ENSCAFP00000041478.1
ENSCAFP00000061771.1
ENSCAFP00000063006.1
ENSCAFP00000066323.1
ENSCAFP00000036992.2
ENSCAFP00000005090.3
ENSCAFP00000064663.1
ENSCAFP00000047798.1
ENSCAFP00000043513.1
ENSCAFP00000061921.1
ENSCAFP00000036170.1
ENSCAFP00000046094.1
ENSCAFP00000056857.1
ENSCAFP00000060081.1
ENSCAFP00000052736.1
ENSCAFP00000056787.1
ENSCAFP00000057930.1
ENSCAFP00000047029.1
ENSCAFP00000005140.4
ENSCAFP00000046546.1
ENSCAFP00000005209.4
ENSCAFP00000058540.1
ENSCAFP00000060376.1
ENSCAFP00000005164.4
ENSCAFP00000005188.4
ENSCAFP00000065848.1
ENSCAFP00000005248.4
ENSCAFP00000005275.4
ENSCAFP00000005355.4
ENSCAFP00000061419.1
ENSCAFP00000005370.4
ENSCAFP00000044955.1
ENSCAFP00000005399.4
ENSCAFP00000050376.1
ENSCAFP00000005391.3
ENSCAFP00000048523.1
ENSCAFP00000066751.1
ENSCAFP00000005384.4
ENSCAFP00000035322.3
ENSCAFP00000035327.2
ENSCAFP00000005396.3
ENSCAFP00000050979.1
ENSCAFP00000035350.2
ENSCAFP00000044256.1
ENSCAFP00000046005.1
ENSCAFP00000005506.3
ENSCAFP00000049101.1
ENSCAFP00000050051.1
ENSCAFP00000005518.4
ENSCAFP00000005627.3
ENSCAFP00000053702.1
ENSCAFP00000053155.1
ENSCAFP00000030785.3
ENSCAFP00000060474.1
ENSCAFP00000005735.4
ENSCAFP00000051981.1
ENSCAFP00000050419.1
ENSCAFP00000054936.1
ENSCAFP00000059600.1
ENSCAFP00000005737.4
ENSCAFP00000055175.1
ENSCAFP00000052221.1
ENSCAFP00000053893.1
ENSCAFP00000005763.4
ENSCAFP00000005777.4
ENSCAFP00000062944.1
ENSCAFP00000064812.1
ENSCAFP00000005842.4
ENSCAFP00000005841.3
ENSCAFP00000030869.3
ENSCAFP00000005877.3
ENSCAFP00000005893.4
ENSCAFP00000050745.1
ENSCAFP00000064039.1
ENSCAFP00000005911.3
ENSCAFP00000055617.1
ENSCAFP00000061634.1
ENSCAFP00000005906.4
ENSCAFP00000005934.4
ENSCAFP00000062724.1
ENSCAFP00000055164.1
ENSCAFP00000005937.4
ENSCAFP00000052358.1
ENSCAFP00000005941.1
ENSCAFP00000045903.1
ENSCAFP00000057420.1
ENSCAFP00000005970.4
ENSCAFP00000005968.5
ENSCAFP00000063640.1
ENSCAFP00000043378.1
ENSCAFP00000005972.4
ENSCAFP00000043279.1
ENSCAFP00000047350.1
ENSCAFP00000056150.1
ENSCAFP00000005977.4
ENSCAFP00000006049.4
ENSCAFP00000044168.1
ENSCAFP00000042770.1
ENSCAFP00000050548.1
ENSCAFP00000006062.3
ENSCAFP00000064829.1
ENSCAFP00000006055.4
ENSCAFP00000047251.1
ENSCAFP00000044883.1
ENSCAFP00000006102.3
ENSCAFP00000066448.1
ENSCAFP00000006120.4
ENSCAFP00000060938.1
ENSCAFP00000063022.1
ENSCAFP00000045393.1
ENSCAFP00000006152.3
ENSCAFP00000040921.2
ENSCAFP00000006159.4
ENSCAFP00000006175.3
ENSCAFP00000062338.1
ENSCAFP00000051817.1
ENSCAFP00000006185.4
ENSCAFP00000006191.4
ENSCAFP00000006193.3
ENSCAFP00000047923.1
ENSCAFP00000059127.1
ENSCAFP00000047880.1
ENSCAFP00000054524.1
ENSCAFP00000006228.3
ENSCAFP00000052912.1
ENSCAFP00000036971.1
ENSCAFP00000060986.1
ENSCAFP00000056644.1
ENSCAFP00000006300.5
ENSCAFP00000057584.1
ENSCAFP00000006360.3
ENSCAFP00000006421.4
ENSCAFP00000058437.1
ENSCAFP00000063447.1
ENSCAFP00000058588.1
ENSCAFP00000047772.1
ENSCAFP00000063206.1
ENSCAFP00000036824.2
ENSCAFP00000006450.4
ENSCAFP00000053345.1
ENSCAFP00000052158.1
ENSCAFP00000050416.1
ENSCAFP00000006495.3
ENSCAFP00000044306.1
ENSCAFP00000006498.4
ENSCAFP00000056802.1
ENSCAFP00000039777.1
ENSCAFP00000006571.4
ENSCAFP00000060207.1
ENSCAFP00000006603.4
ENSCAFP00000057502.1
ENSCAFP00000036686.2
ENSCAFP00000006618.4
ENSCAFP00000006652.3
ENSCAFP00000006670.3
ENSCAFP00000059933.1
ENSCAFP00000064161.1
ENSCAFP00000006672.3
ENSCAFP00000006699.4
ENSCAFP00000063141.1
ENSCAFP00000052274.1
ENSCAFP00000044758.1
ENSCAFP00000060814.1
ENSCAFP00000047145.1
ENSCAFP00000038716.1
ENSCAFP00000006714.4
ENSCAFP00000064988.1
ENSCAFP00000044575.1
ENSCAFP00000062875.1
ENSCAFP00000062336.1
ENSCAFP00000050707.1
ENSCAFP00000058497.1
ENSCAFP00000037742.2
ENSCAFP00000062947.1
ENSCAFP00000035137.3
ENSCAFP00000062137.1
ENSCAFP00000006738.3
ENSCAFP00000006891.4
ENSCAFP00000006870.3
ENSCAFP00000048966.1
ENSCAFP00000055633.1
ENSCAFP00000043950.1
ENSCAFP00000066781.1
ENSCAFP00000006923.3
ENSCAFP00000052860.1
ENSCAFP00000006932.5
ENSCAFP00000006935.2
ENSCAFP00000007111.3
ENSCAFP00000050489.1
ENSCAFP00000007141.3
ENSCAFP00000055101.1
ENSCAFP00000055061.1
ENSCAFP00000007132.4
ENSCAFP00000054324.1
ENSCAFP00000007117.4
ENSCAFP00000007136.3
ENSCAFP00000048321.1
ENSCAFP00000007261.4
ENSCAFP00000051102.1
ENSCAFP00000049449.1
ENSCAFP00000007300.4
ENSCAFP00000063741.1
ENSCAFP00000050252.1
ENSCAFP00000058931.1
ENSCAFP00000007376.3
ENSCAFP00000040498.1
ENSCAFP00000007370.5
ENSCAFP00000007388.3
ENSCAFP00000044638.1
ENSCAFP00000050052.1
ENSCAFP00000044903.1
ENSCAFP00000007380.3
ENSCAFP00000045035.1
ENSCAFP00000007386.3
ENSCAFP00000032556.3
ENSCAFP00000007407.3
ENSCAFP00000040304.2
ENSCAFP00000053606.1
ENSCAFP00000044234.1
ENSCAFP00000040069.2
ENSCAFP00000007420.3
ENSCAFP00000047524.1
ENSCAFP00000007423.3
ENSCAFP00000053568.1
ENSCAFP00000050432.1
ENSCAFP00000047800.1
ENSCAFP00000007481.3
ENSCAFP00000055030.1
ENSCAFP00000007467.3
ENSCAFP00000045056.1
ENSCAFP00000043736.1
ENSCAFP00000063783.1
ENSCAFP00000007496.3
ENSCAFP00000065781.1
ENSCAFP00000048536.1
ENSCAFP00000007520.4
ENSCAFP00000007600.4
ENSCAFP00000007679.3
ENSCAFP00000044752.1
ENSCAFP00000007681.5
ENSCAFP00000040012.2
ENSCAFP00000007755.4
ENSCAFP00000060268.1
ENSCAFP00000007783.4
ENSCAFP00000007913.4
ENSCAFP00000007928.4
ENSCAFP00000007969.4
ENSCAFP00000058422.1
ENSCAFP00000066410.1
ENSCAFP00000007987.4
ENSCAFP00000057677.1
ENSCAFP00000008029.3
ENSCAFP00000008032.3
ENSCAFP00000043302.1
ENSCAFP00000027136.3
ENSCAFP00000008094.4
ENSCAFP00000059713.1
ENSCAFP00000049345.1
ENSCAFP00000008062.4
ENSCAFP00000042574.2
ENSCAFP00000065128.1
ENSCAFP00000063016.1
ENSCAFP00000008129.4
ENSCAFP00000060665.1
ENSCAFP00000064994.1
ENSCAFP00000040943.2
ENSCAFP00000008217.4
ENSCAFP00000008211.4
ENSCAFP00000055829.1
ENSCAFP00000008245.3
ENSCAFP00000057487.1
ENSCAFP00000008237.2
ENSCAFP00000048001.1
ENSCAFP00000008270.3
ENSCAFP00000046305.1
ENSCAFP00000052144.1
ENSCAFP00000008275.3
ENSCAFP00000060254.1
ENSCAFP00000008454.5
ENSCAFP00000046836.1
ENSCAFP00000008493.4
ENSCAFP00000046465.1
ENSCAFP00000008503.3
ENSCAFP00000057869.1
ENSCAFP00000055016.1
ENSCAFP00000054473.1
ENSCAFP00000058924.1
ENSCAFP00000054663.1
ENSCAFP00000062891.1
ENSCAFP00000008535.4
ENSCAFP00000008529.4
ENSCAFP00000050566.1
ENSCAFP00000061151.1
ENSCAFP00000060723.1
ENSCAFP00000008518.3
ENSCAFP00000049018.1
ENSCAFP00000043715.1
ENSCAFP00000022281.4
ENSCAFP00000037572.2
ENSCAFP00000008577.4
ENSCAFP00000064710.1
ENSCAFP00000008615.3
ENSCAFP00000046594.1
ENSCAFP00000063222.1
ENSCAFP00000008679.4
ENSCAFP00000048559.1
ENSCAFP00000042691.2
ENSCAFP00000064103.1
ENSCAFP00000051748.1
ENSCAFP00000044263.1
ENSCAFP00000039519.2
ENSCAFP00000008716.4
ENSCAFP00000051691.1
ENSCAFP00000050642.1
ENSCAFP00000046955.1
ENSCAFP00000056237.1
ENSCAFP00000008742.4
ENSCAFP00000044824.1
ENSCAFP00000062488.1
ENSCAFP00000047262.1
ENSCAFP00000046536.1
ENSCAFP00000008797.4
ENSCAFP00000057650.1
ENSCAFP00000060235.1
ENSCAFP00000056567.1
ENSCAFP00000050451.1
ENSCAFP00000043010.2
ENSCAFP00000008904.4
ENSCAFP00000008944.5
ENSCAFP00000009012.4
ENSCAFP00000057314.1
ENSCAFP00000066574.1
ENSCAFP00000048626.1
ENSCAFP00000056661.1
ENSCAFP00000008984.4
ENSCAFP00000052390.1
ENSCAFP00000057330.1
ENSCAFP00000041235.2
ENSCAFP00000009124.4
ENSCAFP00000009141.3
ENSCAFP00000009098.4
ENSCAFP00000009236.4
ENSCAFP00000047131.1
ENSCAFP00000048194.1
ENSCAFP00000009363.5
ENSCAFP00000061041.1
ENSCAFP00000056044.1
ENSCAFP00000009388.3
ENSCAFP00000062445.1
ENSCAFP00000063218.1
ENSCAFP00000047885.1
ENSCAFP00000054557.1
ENSCAFP00000062538.1
ENSCAFP00000045773.1
ENSCAFP00000009426.4
ENSCAFP00000058275.1
ENSCAFP00000054956.1
ENSCAFP00000009512.3
ENSCAFP00000046217.1
ENSCAFP00000047981.1
ENSCAFP00000044704.1
ENSCAFP00000060225.1
ENSCAFP00000056738.1
ENSCAFP00000057395.1
ENSCAFP00000046232.1
ENSCAFP00000055912.1
ENSCAFP00000053102.1
ENSCAFP00000009540.4
ENSCAFP00000059177.1
ENSCAFP00000049909.1
ENSCAFP00000045184.1
ENSCAFP00000064294.1
ENSCAFP00000009539.3
ENSCAFP00000049572.1
ENSCAFP00000049401.1
ENSCAFP00000009552.4
ENSCAFP00000060098.1
ENSCAFP00000061671.1
ENSCAFP00000047660.1
ENSCAFP00000009544.4
ENSCAFP00000009545.3
ENSCAFP00000046701.1
ENSCAFP00000050191.1
ENSCAFP00000047188.1
ENSCAFP00000009548.3
ENSCAFP00000009610.4
ENSCAFP00000059813.1
ENSCAFP00000053009.1
ENSCAFP00000043535.1
ENSCAFP00000009614.4
ENSCAFP00000053717.1
ENSCAFP00000063572.1
ENSCAFP00000059477.1
ENSCAFP00000058893.1
ENSCAFP00000009557.4
ENSCAFP00000056006.1
ENSCAFP00000009639.3
ENSCAFP00000009638.4
ENSCAFP00000009612.4
ENSCAFP00000041405.1
ENSCAFP00000063906.1
ENSCAFP00000060671.1
ENSCAFP00000009633.3
ENSCAFP00000057841.1
ENSCAFP00000009640.3
ENSCAFP00000053383.1
ENSCAFP00000058098.1
ENSCAFP00000009713.4
ENSCAFP00000061864.1
ENSCAFP00000045006.1
ENSCAFP00000056417.1
ENSCAFP00000061165.1
ENSCAFP00000048192.1
ENSCAFP00000044232.1
ENSCAFP00000036381.2
ENSCAFP00000009727.3
ENSCAFP00000065994.1
ENSCAFP00000060052.1
ENSCAFP00000009752.3
ENSCAFP00000062871.1
ENSCAFP00000051670.1
ENSCAFP00000009772.4
ENSCAFP00000049182.1
ENSCAFP00000061953.1
ENSCAFP00000061881.1
ENSCAFP00000058495.1
ENSCAFP00000009788.4
ENSCAFP00000044433.1
ENSCAFP00000009915.3
ENSCAFP00000009935.4
ENSCAFP00000053907.1
ENSCAFP00000046535.1
ENSCAFP00000010012.3
ENSCAFP00000041772.2
ENSCAFP00000057737.1
ENSCAFP00000042448.2
ENSCAFP00000051387.1
ENSCAFP00000043059.1
ENSCAFP00000010018.4
ENSCAFP00000010063.5
ENSCAFP00000010119.3
ENSCAFP00000010157.3
ENSCAFP00000048516.1
ENSCAFP00000043758.1
ENSCAFP00000042349.2
ENSCAFP00000059506.1
ENSCAFP00000060577.1
ENSCAFP00000055631.1
ENSCAFP00000010221.5
ENSCAFP00000043419.1
ENSCAFP00000010245.3
ENSCAFP00000050759.1
ENSCAFP00000054489.1
ENSCAFP00000046169.1
ENSCAFP00000010252.4
ENSCAFP00000063675.1
ENSCAFP00000063074.1
ENSCAFP00000048116.1
ENSCAFP00000052760.1
ENSCAFP00000038522.2
ENSCAFP00000010253.4
ENSCAFP00000050591.1
ENSCAFP00000050641.1
ENSCAFP00000044223.1
ENSCAFP00000051427.1
ENSCAFP00000051950.1
ENSCAFP00000010268.4
ENSCAFP00000062759.1
ENSCAFP00000010280.3
ENSCAFP00000054459.1
ENSCAFP00000045439.1
ENSCAFP00000066795.1
ENSCAFP00000043507.1
ENSCAFP00000045304.1
ENSCAFP00000010286.3
ENSCAFP00000050668.1
ENSCAFP00000010363.3
ENSCAFP00000035182.2
ENSCAFP00000053096.1
ENSCAFP00000046755.1
ENSCAFP00000052821.1
ENSCAFP00000066387.1
ENSCAFP00000066222.1
ENSCAFP00000010440.3
ENSCAFP00000055704.1
ENSCAFP00000044911.1
ENSCAFP00000010386.4
ENSCAFP00000052167.1
ENSCAFP00000046263.1
ENSCAFP00000048731.1
ENSCAFP00000052535.1
ENSCAFP00000045330.1
ENSCAFP00000010374.5
ENSCAFP00000049286.1
ENSCAFP00000036765.2
ENSCAFP00000056138.1
ENSCAFP00000051360.1
ENSCAFP00000055885.1
ENSCAFP00000010452.4
ENSCAFP00000058219.1
ENSCAFP00000046785.1
ENSCAFP00000061656.1
ENSCAFP00000010477.3
ENSCAFP00000010478.3
ENSCAFP00000010480.3
ENSCAFP00000066279.1
ENSCAFP00000010508.4
ENSCAFP00000046537.1
ENSCAFP00000066762.1
ENSCAFP00000061360.1
ENSCAFP00000040780.2
ENSCAFP00000049037.1
ENSCAFP00000066042.1
ENSCAFP00000055104.1
ENSCAFP00000065807.1
ENSCAFP00000037543.2
ENSCAFP00000047290.1
ENSCAFP00000065884.1
ENSCAFP00000010585.5
ENSCAFP00000050479.1
ENSCAFP00000050333.1
ENSCAFP00000010588.4
ENSCAFP00000010682.4
ENSCAFP00000010712.2
ENSCAFP00000059129.1
ENSCAFP00000052313.1
ENSCAFP00000010713.4
ENSCAFP00000010728.5
ENSCAFP00000044995.1
ENSCAFP00000062483.1
ENSCAFP00000063439.1
ENSCAFP00000010821.4
ENSCAFP00000049766.1
ENSCAFP00000052430.1
ENSCAFP00000066611.1
ENSCAFP00000044787.1
ENSCAFP00000010827.4
ENSCAFP00000042900.2
ENSCAFP00000045865.1
ENSCAFP00000065095.1
ENSCAFP00000053280.1
ENSCAFP00000063304.1
ENSCAFP00000053678.1
ENSCAFP00000010867.4
ENSCAFP00000046181.1
ENSCAFP00000051147.1
ENSCAFP00000010833.3
ENSCAFP00000058639.1
ENSCAFP00000010834.3
ENSCAFP00000010840.3
ENSCAFP00000052098.1
ENSCAFP00000010846.4
ENSCAFP00000049567.1
ENSCAFP00000049585.1
ENSCAFP00000046515.1
ENSCAFP00000046300.1
ENSCAFP00000041776.2
ENSCAFP00000010904.3
ENSCAFP00000063775.1
ENSCAFP00000066108.1
ENSCAFP00000043329.1
ENSCAFP00000065429.1
ENSCAFP00000010888.4
ENSCAFP00000059532.1
ENSCAFP00000048524.1
ENSCAFP00000051754.1
ENSCAFP00000059160.1
ENSCAFP00000059300.1
ENSCAFP00000032804.3
ENSCAFP00000061816.1
ENSCAFP00000010900.3
ENSCAFP00000050293.1
ENSCAFP00000059397.1
ENSCAFP00000011019.3
ENSCAFP00000066670.1
ENSCAFP00000046694.1
ENSCAFP00000011027.5
ENSCAFP00000046610.1
ENSCAFP00000011048.4
ENSCAFP00000058748.1
ENSCAFP00000011118.4
ENSCAFP00000011121.4
ENSCAFP00000011111.4
ENSCAFP00000011125.4
ENSCAFP00000045759.1
ENSCAFP00000060090.1
ENSCAFP00000011245.3
ENSCAFP00000063564.1
ENSCAFP00000059494.1
ENSCAFP00000011293.4
ENSCAFP00000059252.1
ENSCAFP00000057635.1
ENSCAFP00000045161.1
ENSCAFP00000011335.3
ENSCAFP00000061390.1
ENSCAFP00000045130.1
ENSCAFP00000054020.1
ENSCAFP00000011322.3
ENSCAFP00000043843.1
ENSCAFP00000011354.3
ENSCAFP00000036497.1
ENSCAFP00000036507.1
ENSCAFP00000011475.4
ENSCAFP00000053993.1
ENSCAFP00000048674.1
ENSCAFP00000048511.1
ENSCAFP00000041612.2
ENSCAFP00000011503.4
ENSCAFP00000054180.1
ENSCAFP00000051158.1
ENSCAFP00000063619.1
ENSCAFP00000047920.1
ENSCAFP00000011526.3
ENSCAFP00000043243.1
ENSCAFP00000044128.1
ENSCAFP00000011619.4
ENSCAFP00000065212.1
ENSCAFP00000043271.1
ENSCAFP00000047876.1
ENSCAFP00000011611.3
ENSCAFP00000065782.1
ENSCAFP00000066492.1
ENSCAFP00000011564.3
ENSCAFP00000064900.1
ENSCAFP00000011598.6
ENSCAFP00000061992.1
ENSCAFP00000011626.3
ENSCAFP00000054254.1
ENSCAFP00000011639.4
ENSCAFP00000061118.1
ENSCAFP00000056550.1
ENSCAFP00000039749.2
ENSCAFP00000049278.1
ENSCAFP00000064046.1
ENSCAFP00000057377.1
ENSCAFP00000044689.1
ENSCAFP00000065838.1
ENSCAFP00000011699.3
ENSCAFP00000011688.4
ENSCAFP00000047112.1
ENSCAFP00000062880.1
ENSCAFP00000047987.1
ENSCAFP00000011732.4
ENSCAFP00000061489.1
ENSCAFP00000048151.1
ENSCAFP00000041279.2
ENSCAFP00000044394.1
ENSCAFP00000011736.3
ENSCAFP00000065821.1
ENSCAFP00000050106.1
ENSCAFP00000011789.4
ENSCAFP00000066091.1
ENSCAFP00000053534.1
ENSCAFP00000011790.4
ENSCAFP00000048433.1
ENSCAFP00000040693.2
ENSCAFP00000011959.4
ENSCAFP00000059887.1
ENSCAFP00000057725.1
ENSCAFP00000011929.4
ENSCAFP00000066076.1
ENSCAFP00000038083.2
ENSCAFP00000011996.5
ENSCAFP00000057445.1
ENSCAFP00000051010.1
ENSCAFP00000044166.1
ENSCAFP00000012003.4
ENSCAFP00000041822.2
ENSCAFP00000012026.5
ENSCAFP00000012067.3
ENSCAFP00000050072.1
ENSCAFP00000012083.4
ENSCAFP00000035110.3
ENSCAFP00000064350.1
ENSCAFP00000012162.4
ENSCAFP00000044240.1
ENSCAFP00000064077.1
ENSCAFP00000012159.4
ENSCAFP00000050568.1
ENSCAFP00000044914.1
ENSCAFP00000062918.1
ENSCAFP00000066525.1
ENSCAFP00000012210.5
ENSCAFP00000051307.1
ENSCAFP00000046726.1
ENSCAFP00000047247.1
ENSCAFP00000045371.1
ENSCAFP00000039272.2
ENSCAFP00000012270.4
ENSCAFP00000012278.5
ENSCAFP00000037501.2
ENSCAFP00000012336.4
ENSCAFP00000012345.4
ENSCAFP00000050763.1
ENSCAFP00000052732.1
ENSCAFP00000057235.1
ENSCAFP00000046016.1
ENSCAFP00000064908.1
ENSCAFP00000012370.3
ENSCAFP00000012369.2
ENSCAFP00000055424.1
ENSCAFP00000012423.4
ENSCAFP00000039133.2
ENSCAFP00000012513.5
ENSCAFP00000050089.1
ENSCAFP00000040754.2
ENSCAFP00000052361.1
ENSCAFP00000012596.4
ENSCAFP00000063139.1
ENSCAFP00000045965.1
ENSCAFP00000055971.1
ENSCAFP00000056242.1
ENSCAFP00000057861.1
ENSCAFP00000050954.1
ENSCAFP00000012613.5
ENSCAFP00000047210.1
ENSCAFP00000012622.4
ENSCAFP00000039681.2
ENSCAFP00000037531.2
ENSCAFP00000012680.4
ENSCAFP00000058442.1
ENSCAFP00000060794.1
ENSCAFP00000051483.1
ENSCAFP00000064271.1
ENSCAFP00000056136.1
ENSCAFP00000012682.3
ENSCAFP00000047550.1
ENSCAFP00000056418.1
ENSCAFP00000012710.2
ENSCAFP00000054668.1
ENSCAFP00000066643.1
ENSCAFP00000064806.1
ENSCAFP00000040585.2
ENSCAFP00000039201.2
ENSCAFP00000012833.5
ENSCAFP00000056212.1
ENSCAFP00000048835.1
ENSCAFP00000066311.1
ENSCAFP00000048235.1
ENSCAFP00000012834.3
ENSCAFP00000012972.4
ENSCAFP00000064056.1
ENSCAFP00000057948.1
ENSCAFP00000012903.3
ENSCAFP00000060139.1
ENSCAFP00000044994.1
ENSCAFP00000036506.2
ENSCAFP00000012916.4
ENSCAFP00000012938.4
ENSCAFP00000049731.1
ENSCAFP00000039090.1
ENSCAFP00000013030.2
ENSCAFP00000065247.1
ENSCAFP00000045189.1
ENSCAFP00000013004.2
ENSCAFP00000050841.1
ENSCAFP00000013122.4
ENSCAFP00000043807.1
ENSCAFP00000013074.4
ENSCAFP00000062114.1
ENSCAFP00000049906.1
ENSCAFP00000013081.3
ENSCAFP00000056140.1
ENSCAFP00000060623.1
ENSCAFP00000054365.1
ENSCAFP00000013102.4
ENSCAFP00000054173.1
ENSCAFP00000059313.1
ENSCAFP00000054544.1
ENSCAFP00000013101.4
ENSCAFP00000013204.4
ENSCAFP00000039708.1
ENSCAFP00000058991.1
ENSCAFP00000037607.2
ENSCAFP00000013215.4
ENSCAFP00000013314.3
ENSCAFP00000013330.3
ENSCAFP00000013332.2
ENSCAFP00000013354.2
ENSCAFP00000046841.1
ENSCAFP00000013411.4
ENSCAFP00000049462.1
ENSCAFP00000051818.1
ENSCAFP00000056672.1
ENSCAFP00000053151.1
ENSCAFP00000044078.1
ENSCAFP00000053391.1
ENSCAFP00000063649.1
ENSCAFP00000058640.1
ENSCAFP00000013436.4
ENSCAFP00000013384.3
ENSCAFP00000054247.1
ENSCAFP00000013391.4
ENSCAFP00000013395.4
ENSCAFP00000040158.1
ENSCAFP00000013419.4
ENSCAFP00000066497.1
ENSCAFP00000036499.2
ENSCAFP00000013461.4
ENSCAFP00000062430.1
ENSCAFP00000064761.1
ENSCAFP00000060539.1
ENSCAFP00000013479.4
ENSCAFP00000057247.1
ENSCAFP00000045997.1
ENSCAFP00000058625.1
ENSCAFP00000054170.1
ENSCAFP00000047315.1
ENSCAFP00000013458.4
ENSCAFP00000013547.4
ENSCAFP00000043057.2
ENSCAFP00000013573.5
ENSCAFP00000013557.3
ENSCAFP00000058998.1
ENSCAFP00000013644.4
ENSCAFP00000013649.4
ENSCAFP00000062350.1
ENSCAFP00000057059.1
ENSCAFP00000013647.4
ENSCAFP00000013655.4
ENSCAFP00000046780.1
ENSCAFP00000013675.3
ENSCAFP00000051455.1
ENSCAFP00000013757.3
ENSCAFP00000042586.2
ENSCAFP00000054442.1
ENSCAFP00000057696.1
ENSCAFP00000057087.1
ENSCAFP00000013792.4
ENSCAFP00000046560.1
ENSCAFP00000013832.4
ENSCAFP00000060101.1
ENSCAFP00000049644.1
ENSCAFP00000049651.1
ENSCAFP00000049332.1
ENSCAFP00000044572.1
ENSCAFP00000043346.1
ENSCAFP00000062446.1
ENSCAFP00000066190.1
ENSCAFP00000056229.1
ENSCAFP00000058120.1
ENSCAFP00000052468.1
ENSCAFP00000054638.1
ENSCAFP00000013880.4
ENSCAFP00000059687.1
ENSCAFP00000044698.1
ENSCAFP00000066667.1
ENSCAFP00000051173.1
ENSCAFP00000045628.1
ENSCAFP00000045964.1
ENSCAFP00000013912.4
ENSCAFP00000058026.1
ENSCAFP00000013934.4
ENSCAFP00000048063.1
ENSCAFP00000062228.1
ENSCAFP00000047472.1
ENSCAFP00000048095.1
ENSCAFP00000066453.1
ENSCAFP00000013937.4
ENSCAFP00000053590.1
ENSCAFP00000063669.1
ENSCAFP00000059566.1
ENSCAFP00000013939.4
ENSCAFP00000051155.1
ENSCAFP00000031121.2
ENSCAFP00000014477.4
ENSCAFP00000014016.3
ENSCAFP00000061765.1
ENSCAFP00000045908.1
ENSCAFP00000054803.1
ENSCAFP00000014111.4
ENSCAFP00000014108.3
ENSCAFP00000036223.2
ENSCAFP00000060153.1
ENSCAFP00000066740.1
ENSCAFP00000064730.1
ENSCAFP00000048163.1
ENSCAFP00000061831.1
ENSCAFP00000054922.1
ENSCAFP00000014143.4
ENSCAFP00000052160.1
ENSCAFP00000052781.1
ENSCAFP00000014163.4
ENSCAFP00000060528.1
ENSCAFP00000051091.1
ENSCAFP00000014203.3
ENSCAFP00000014202.5
ENSCAFP00000051813.1
ENSCAFP00000058532.1
ENSCAFP00000055944.1
ENSCAFP00000014217.4
ENSCAFP00000065583.1
ENSCAFP00000046441.1
ENSCAFP00000060292.1
ENSCAFP00000065830.1
ENSCAFP00000014390.4
ENSCAFP00000062876.1
ENSCAFP00000049502.1
ENSCAFP00000058329.1
ENSCAFP00000060494.1
ENSCAFP00000051472.1
ENSCAFP00000014393.4
ENSCAFP00000047882.1
ENSCAFP00000038629.2
ENSCAFP00000059116.1
ENSCAFP00000050301.1
ENSCAFP00000014394.4
ENSCAFP00000048668.1
ENSCAFP00000051123.1
ENSCAFP00000058959.1
ENSCAFP00000014406.4
ENSCAFP00000055446.1
ENSCAFP00000043326.1
ENSCAFP00000014449.4
ENSCAFP00000051533.1
ENSCAFP00000031096.2
ENSCAFP00000014496.4
ENSCAFP00000014510.4
ENSCAFP00000014524.4
ENSCAFP00000014548.4
ENSCAFP00000064686.1
ENSCAFP00000053329.1
ENSCAFP00000037467.2
ENSCAFP00000055587.1
ENSCAFP00000014613.4
ENSCAFP00000055634.1
ENSCAFP00000014680.4
ENSCAFP00000036271.2
ENSCAFP00000066070.1
ENSCAFP00000042294.2
ENSCAFP00000063478.1
ENSCAFP00000014833.4
ENSCAFP00000038445.2
ENSCAFP00000014848.3
ENSCAFP00000014905.2
ENSCAFP00000056638.1
ENSCAFP00000056838.1
ENSCAFP00000014900.3
ENSCAFP00000014902.4
ENSCAFP00000053320.1
ENSCAFP00000048968.1
ENSCAFP00000041259.2
ENSCAFP00000046652.1
ENSCAFP00000014918.4
ENSCAFP00000049052.1
ENSCAFP00000014953.4
ENSCAFP00000015018.3
ENSCAFP00000015055.3
ENSCAFP00000057153.1
ENSCAFP00000046222.1
ENSCAFP00000015041.4
ENSCAFP00000054435.1
ENSCAFP00000062988.1
ENSCAFP00000063483.1
ENSCAFP00000015051.3
ENSCAFP00000038402.2
ENSCAFP00000015079.4
ENSCAFP00000054927.1
ENSCAFP00000015092.3
ENSCAFP00000044618.1
ENSCAFP00000066720.1
ENSCAFP00000064845.1
ENSCAFP00000045541.1
ENSCAFP00000043228.2
ENSCAFP00000015120.3
ENSCAFP00000049606.1
ENSCAFP00000015144.4
ENSCAFP00000051274.1
ENSCAFP00000046572.1
ENSCAFP00000015235.3
ENSCAFP00000015629.4
ENSCAFP00000015433.3
ENSCAFP00000015498.3
ENSCAFP00000061651.1
ENSCAFP00000054512.1
ENSCAFP00000066462.1
ENSCAFP00000059504.1
ENSCAFP00000049894.1
ENSCAFP00000054004.1
ENSCAFP00000015534.4
ENSCAFP00000036819.2
ENSCAFP00000044444.1
ENSCAFP00000015619.4
ENSCAFP00000015602.2
ENSCAFP00000064705.1
ENSCAFP00000015667.4
ENSCAFP00000015719.3
ENSCAFP00000015731.2
ENSCAFP00000015750.4
ENSCAFP00000061968.1
ENSCAFP00000047111.1
ENSCAFP00000045177.1
ENSCAFP00000064884.1
ENSCAFP00000015760.4
ENSCAFP00000047381.1
ENSCAFP00000015805.4
ENSCAFP00000048407.1
ENSCAFP00000065094.1
ENSCAFP00000064284.1
ENSCAFP00000062963.1
ENSCAFP00000015858.3
ENSCAFP00000063140.1
ENSCAFP00000015943.4
ENSCAFP00000052388.1
ENSCAFP00000037424.1
ENSCAFP00000064435.1
ENSCAFP00000046660.1
ENSCAFP00000048934.1
ENSCAFP00000045106.1
ENSCAFP00000060074.1
ENSCAFP00000047372.1
ENSCAFP00000015942.4
ENSCAFP00000063333.1
ENSCAFP00000056861.1
ENSCAFP00000051515.1
ENSCAFP00000015958.4
ENSCAFP00000047858.1
ENSCAFP00000015924.3
ENSCAFP00000045881.1
ENSCAFP00000060684.1
ENSCAFP00000062477.1
ENSCAFP00000015934.4
ENSCAFP00000062582.1
ENSCAFP00000046334.1
ENSCAFP00000015945.3
ENSCAFP00000055230.1
ENSCAFP00000015956.2
ENSCAFP00000016050.4
ENSCAFP00000015986.3
ENSCAFP00000049679.1
ENSCAFP00000058040.1
ENSCAFP00000016009.3
ENSCAFP00000045454.1
ENSCAFP00000061243.1
ENSCAFP00000062767.1
ENSCAFP00000049045.1
ENSCAFP00000049423.1
ENSCAFP00000016026.3
ENSCAFP00000062542.1
ENSCAFP00000050970.1
ENSCAFP00000043796.1
ENSCAFP00000016006.3
ENSCAFP00000051324.1
ENSCAFP00000058145.1
ENSCAFP00000016204.3
ENSCAFP00000057875.1
ENSCAFP00000050169.1
ENSCAFP00000061132.1
ENSCAFP00000062140.1
ENSCAFP00000055913.1
ENSCAFP00000016175.4
ENSCAFP00000062185.1
ENSCAFP00000031338.3
ENSCAFP00000050914.1
ENSCAFP00000036127.1
ENSCAFP00000051444.1
ENSCAFP00000060287.1
ENSCAFP00000065200.1
ENSCAFP00000016217.4
ENSCAFP00000049743.1
ENSCAFP00000039722.2
ENSCAFP00000038136.1
ENSCAFP00000054142.1
ENSCAFP00000037891.2
ENSCAFP00000055114.1
ENSCAFP00000040817.2
ENSCAFP00000042673.2
ENSCAFP00000058552.1
ENSCAFP00000058133.1
ENSCAFP00000016310.5
ENSCAFP00000047963.1
ENSCAFP00000031475.4
ENSCAFP00000039879.2
ENSCAFP00000065879.1
ENSCAFP00000016212.4
ENSCAFP00000016216.5
ENSCAFP00000045812.1
ENSCAFP00000016209.4
ENSCAFP00000053357.1
ENSCAFP00000016268.3
ENSCAFP00000050892.1
ENSCAFP00000016256.3
ENSCAFP00000016276.3
ENSCAFP00000059260.1
ENSCAFP00000016333.3
ENSCAFP00000046510.1
ENSCAFP00000016361.4
ENSCAFP00000016389.3
ENSCAFP00000034412.2
ENSCAFP00000016537.4
ENSCAFP00000048355.1
ENSCAFP00000016564.4
ENSCAFP00000044242.1
ENSCAFP00000053863.1
ENSCAFP00000046056.1
ENSCAFP00000016565.4
ENSCAFP00000060072.1
ENSCAFP00000048588.1
ENSCAFP00000056485.1
ENSCAFP00000048936.1
ENSCAFP00000061006.1
ENSCAFP00000060192.1
ENSCAFP00000054863.1
ENSCAFP00000061730.1
ENSCAFP00000056086.1
ENSCAFP00000016636.3
ENSCAFP00000016627.4
ENSCAFP00000054600.1
ENSCAFP00000048079.1
ENSCAFP00000016587.3
ENSCAFP00000061872.1
ENSCAFP00000046397.1
ENSCAFP00000016787.4
ENSCAFP00000009756.4
ENSCAFP00000064230.1
ENSCAFP00000036018.2
ENSCAFP00000016861.4
ENSCAFP00000016812.2
ENSCAFP00000043465.1
ENSCAFP00000016839.4
ENSCAFP00000051834.1
ENSCAFP00000059420.1
ENSCAFP00000037596.2
ENSCAFP00000046124.1
ENSCAFP00000036628.2
ENSCAFP00000016906.4
ENSCAFP00000017265.3
ENSCAFP00000062736.1
ENSCAFP00000056336.1
ENSCAFP00000035390.3
ENSCAFP00000036722.2
ENSCAFP00000057623.1
ENSCAFP00000017035.2
ENSCAFP00000017095.4
ENSCAFP00000039453.2
ENSCAFP00000046406.1
ENSCAFP00000017143.6
ENSCAFP00000049604.1
ENSCAFP00000017225.4
ENSCAFP00000052518.1
ENSCAFP00000053453.1
ENSCAFP00000017275.4
ENSCAFP00000017287.3
ENSCAFP00000064210.1
ENSCAFP00000064856.1
ENSCAFP00000062437.1
ENSCAFP00000055031.1
ENSCAFP00000051908.1
ENSCAFP00000066030.1
ENSCAFP00000017511.4
ENSCAFP00000065028.1
ENSCAFP00000063264.1
ENSCAFP00000017335.2
ENSCAFP00000057853.1
ENSCAFP00000017388.6
ENSCAFP00000042218.2
ENSCAFP00000017449.4
ENSCAFP00000048245.1
ENSCAFP00000017526.5
ENSCAFP00000041706.1
ENSCAFP00000049248.1
ENSCAFP00000017590.3
ENSCAFP00000051476.1
ENSCAFP00000056869.1
ENSCAFP00000063881.1
ENSCAFP00000064072.1
ENSCAFP00000047918.1
ENSCAFP00000053995.1
ENSCAFP00000065233.1
ENSCAFP00000017593.4
ENSCAFP00000017623.4
ENSCAFP00000017692.4
ENSCAFP00000046220.1
ENSCAFP00000017738.2
ENSCAFP00000017751.4
ENSCAFP00000063101.1
ENSCAFP00000017810.4
ENSCAFP00000060853.1
ENSCAFP00000046273.1
ENSCAFP00000050698.1
ENSCAFP00000017824.4
ENSCAFP00000048102.1
ENSCAFP00000054189.1
ENSCAFP00000017853.4
ENSCAFP00000041440.2
ENSCAFP00000048548.1
ENSCAFP00000018081.4
ENSCAFP00000066364.1
ENSCAFP00000039580.2
ENSCAFP00000053760.1
ENSCAFP00000064050.1
ENSCAFP00000017981.4
ENSCAFP00000062469.1
ENSCAFP00000017962.4
ENSCAFP00000045168.1
ENSCAFP00000017920.4
ENSCAFP00000017975.3
ENSCAFP00000018043.4
ENSCAFP00000059876.1
ENSCAFP00000044443.1
ENSCAFP00000018167.3
ENSCAFP00000044940.1
ENSCAFP00000051346.1
ENSCAFP00000055133.1
ENSCAFP00000044819.1
ENSCAFP00000052007.1
ENSCAFP00000045912.1
ENSCAFP00000018152.3
ENSCAFP00000053268.1
ENSCAFP00000031455.3
ENSCAFP00000046271.1
ENSCAFP00000055148.1
ENSCAFP00000061755.1
ENSCAFP00000066019.1
ENSCAFP00000018208.5
ENSCAFP00000050180.1
ENSCAFP00000036518.2
ENSCAFP00000018224.4
ENSCAFP00000065874.1
ENSCAFP00000056277.1
ENSCAFP00000061374.1
ENSCAFP00000046472.1
ENSCAFP00000054961.1
ENSCAFP00000018223.4
ENSCAFP00000056994.1
ENSCAFP00000018243.4
ENSCAFP00000009051.4
ENSCAFP00000054195.1
ENSCAFP00000063377.1
ENSCAFP00000043065.2
ENSCAFP00000018251.4
ENSCAFP00000048409.1
ENSCAFP00000018289.4
ENSCAFP00000018294.4
ENSCAFP00000018278.2
ENSCAFP00000018299.3
ENSCAFP00000054160.1
ENSCAFP00000044850.1
ENSCAFP00000018313.3
ENSCAFP00000018339.6
ENSCAFP00000046586.1
ENSCAFP00000018569.5
ENSCAFP00000018541.4
ENSCAFP00000018480.4
ENSCAFP00000039813.2
ENSCAFP00000066140.1
ENSCAFP00000040275.2
ENSCAFP00000018503.4
ENSCAFP00000058806.1
ENSCAFP00000065126.1
ENSCAFP00000066671.1
ENSCAFP00000052326.1
ENSCAFP00000018497.4
ENSCAFP00000054150.1
ENSCAFP00000053277.1
ENSCAFP00000065625.1
ENSCAFP00000018530.6
ENSCAFP00000060524.1
ENSCAFP00000018654.4
ENSCAFP00000046676.1
ENSCAFP00000018720.6
ENSCAFP00000018973.5
ENSCAFP00000052654.1
ENSCAFP00000042021.2
ENSCAFP00000018952.3
ENSCAFP00000066244.1
ENSCAFP00000059474.1
ENSCAFP00000064847.1
ENSCAFP00000053577.1
ENSCAFP00000018967.3
ENSCAFP00000019067.4
ENSCAFP00000037005.1
ENSCAFP00000061511.1
ENSCAFP00000019143.4
ENSCAFP00000057214.1
ENSCAFP00000019144.4
ENSCAFP00000019277.3
ENSCAFP00000044598.1
ENSCAFP00000051723.1
ENSCAFP00000019281.3
ENSCAFP00000019389.4
ENSCAFP00000047479.1
ENSCAFP00000057277.1
ENSCAFP00000019449.3
ENSCAFP00000048281.1
ENSCAFP00000019435.2
ENSCAFP00000060898.1
ENSCAFP00000045053.1
ENSCAFP00000047052.1
ENSCAFP00000019498.3
ENSCAFP00000019489.3
ENSCAFP00000049522.1
ENSCAFP00000052703.1
ENSCAFP00000043738.1
ENSCAFP00000019502.2
ENSCAFP00000019550.3
ENSCAFP00000063965.1
ENSCAFP00000035481.3
ENSCAFP00000019544.4
ENSCAFP00000019606.4
ENSCAFP00000048880.1
ENSCAFP00000065761.1
ENSCAFP00000042330.2
ENSCAFP00000062436.1
ENSCAFP00000065248.1
ENSCAFP00000053033.1
ENSCAFP00000059971.1
ENSCAFP00000019639.4
ENSCAFP00000019619.4
ENSCAFP00000041483.1
ENSCAFP00000019674.3
ENSCAFP00000054289.1
ENSCAFP00000060051.1
ENSCAFP00000050516.1
ENSCAFP00000046361.1
ENSCAFP00000061414.1
ENSCAFP00000044581.1
ENSCAFP00000044488.1
ENSCAFP00000019716.4
ENSCAFP00000051135.1
ENSCAFP00000042614.2
ENSCAFP00000044214.1
ENSCAFP00000057511.1
ENSCAFP00000065614.1
ENSCAFP00000043636.1
ENSCAFP00000019713.3
ENSCAFP00000066624.1
ENSCAFP00000065454.1
ENSCAFP00000063609.1
ENSCAFP00000062565.1
ENSCAFP00000050746.1
ENSCAFP00000061835.1
ENSCAFP00000050670.1
ENSCAFP00000019740.3
ENSCAFP00000019772.3
ENSCAFP00000019797.4
ENSCAFP00000019793.4
ENSCAFP00000019894.4
ENSCAFP00000033899.3
ENSCAFP00000051073.1
ENSCAFP00000037567.2
ENSCAFP00000019910.3
ENSCAFP00000019912.3
ENSCAFP00000019943.3
ENSCAFP00000020046.3
ENSCAFP00000050244.1
ENSCAFP00000047956.1
ENSCAFP00000033760.2
ENSCAFP00000020166.4
ENSCAFP00000020138.3
ENSCAFP00000066158.1
ENSCAFP00000050245.1
ENSCAFP00000048367.1
ENSCAFP00000020133.4
ENSCAFP00000048314.1
ENSCAFP00000020227.4
ENSCAFP00000038827.2
ENSCAFP00000020254.4
ENSCAFP00000058244.1
ENSCAFP00000065043.1
ENSCAFP00000066245.1
ENSCAFP00000020266.5
ENSCAFP00000044290.1
ENSCAFP00000061561.1
ENSCAFP00000057280.1
ENSCAFP00000062672.1
ENSCAFP00000039249.2
ENSCAFP00000047543.1
ENSCAFP00000060136.1
ENSCAFP00000057620.1
ENSCAFP00000057680.1
ENSCAFP00000046178.1
ENSCAFP00000053270.1
ENSCAFP00000063941.1
ENSCAFP00000055392.1
ENSCAFP00000044521.1
ENSCAFP00000020337.5
ENSCAFP00000045234.1
ENSCAFP00000051577.1
ENSCAFP00000020301.3
ENSCAFP00000046794.1
ENSCAFP00000020491.4
ENSCAFP00000061506.1
ENSCAFP00000046251.1
ENSCAFP00000020507.4
ENSCAFP00000020505.4
ENSCAFP00000066103.1
ENSCAFP00000051243.1
ENSCAFP00000055805.1
ENSCAFP00000049988.1
ENSCAFP00000020585.3
ENSCAFP00000051234.1
ENSCAFP00000066199.1
ENSCAFP00000060882.1
ENSCAFP00000020751.4
ENSCAFP00000020755.4
ENSCAFP00000020787.4
ENSCAFP00000020788.4
ENSCAFP00000058131.1
ENSCAFP00000020798.3
ENSCAFP00000020910.4
ENSCAFP00000045861.1
ENSCAFP00000020909.4
ENSCAFP00000064793.1
ENSCAFP00000020922.3
ENSCAFP00000060755.1
ENSCAFP00000062886.1
ENSCAFP00000020945.3
ENSCAFP00000066048.1
ENSCAFP00000039182.1
ENSCAFP00000047067.1
ENSCAFP00000021027.5
ENSCAFP00000057770.1
ENSCAFP00000056769.1
ENSCAFP00000055099.1
ENSCAFP00000057068.1
ENSCAFP00000050058.1
ENSCAFP00000021058.4
ENSCAFP00000021054.4
ENSCAFP00000021114.3
ENSCAFP00000021138.4
ENSCAFP00000048237.1
ENSCAFP00000043595.1
ENSCAFP00000021171.4
ENSCAFP00000043744.1
ENSCAFP00000066451.1
ENSCAFP00000021395.4
ENSCAFP00000035996.2
ENSCAFP00000063865.1
ENSCAFP00000043746.1
ENSCAFP00000021345.3
ENSCAFP00000053940.1
ENSCAFP00000021366.4
ENSCAFP00000038330.2
ENSCAFP00000053825.1
ENSCAFP00000041124.1
ENSCAFP00000041305.2
ENSCAFP00000053141.1
ENSCAFP00000021474.4
ENSCAFP00000044295.1
ENSCAFP00000053628.1
ENSCAFP00000062881.1
ENSCAFP00000054335.1
ENSCAFP00000021524.3
ENSCAFP00000058158.1
ENSCAFP00000021559.4
ENSCAFP00000059349.1
ENSCAFP00000045122.1
ENSCAFP00000056025.1
ENSCAFP00000056495.1
ENSCAFP00000055987.1
ENSCAFP00000021603.3
ENSCAFP00000043971.1
ENSCAFP00000044195.1
ENSCAFP00000021616.4
ENSCAFP00000050990.1
ENSCAFP00000062284.1
ENSCAFP00000055065.1
ENSCAFP00000037946.2
ENSCAFP00000054724.1
ENSCAFP00000021534.4
ENSCAFP00000044212.1
ENSCAFP00000048759.1
ENSCAFP00000055691.1
ENSCAFP00000066483.1
ENSCAFP00000021589.4
ENSCAFP00000021630.4
ENSCAFP00000037409.2
ENSCAFP00000021612.3
ENSCAFP00000021683.3
ENSCAFP00000021684.3
ENSCAFP00000049685.1
ENSCAFP00000021810.3
ENSCAFP00000052978.1
ENSCAFP00000021750.3
ENSCAFP00000047585.1
ENSCAFP00000043567.1
ENSCAFP00000060518.1
ENSCAFP00000041325.2
ENSCAFP00000021754.5
ENSCAFP00000052953.1
ENSCAFP00000021836.4
ENSCAFP00000021775.4
ENSCAFP00000047849.1
ENSCAFP00000036999.2
ENSCAFP00000064698.1
ENSCAFP00000049942.1
ENSCAFP00000021825.4
ENSCAFP00000039083.2
ENSCAFP00000021856.3
ENSCAFP00000043398.1
ENSCAFP00000052035.1
ENSCAFP00000053515.1
ENSCAFP00000047869.1
ENSCAFP00000053368.1
ENSCAFP00000049061.1
ENSCAFP00000021867.4
ENSCAFP00000039126.2
ENSCAFP00000021924.5
ENSCAFP00000040332.2
ENSCAFP00000037426.2
ENSCAFP00000047995.1
ENSCAFP00000022067.5
ENSCAFP00000055205.1
ENSCAFP00000063614.1
ENSCAFP00000052189.1
ENSCAFP00000059382.1
ENSCAFP00000022033.4
ENSCAFP00000036806.2
ENSCAFP00000065538.1
ENSCAFP00000056489.1
ENSCAFP00000022072.4
ENSCAFP00000022066.4
ENSCAFP00000048068.1
ENSCAFP00000066656.1
ENSCAFP00000024312.4
ENSCAFP00000042503.1
ENSCAFP00000022090.4
ENSCAFP00000049671.1
ENSCAFP00000063535.1
ENSCAFP00000022282.2
ENSCAFP00000050122.1
ENSCAFP00000022298.3
ENSCAFP00000057512.1
ENSCAFP00000049895.1
ENSCAFP00000022332.3
ENSCAFP00000022339.4
ENSCAFP00000041505.1
ENSCAFP00000022374.4
ENSCAFP00000041498.2
ENSCAFP00000061101.1
ENSCAFP00000022366.4
ENSCAFP00000058064.1
ENSCAFP00000022380.4
ENSCAFP00000059436.1
ENSCAFP00000054127.1
ENSCAFP00000058544.1
ENSCAFP00000044858.1
ENSCAFP00000022395.3
ENSCAFP00000050468.1
ENSCAFP00000022438.3
ENSCAFP00000048031.1
ENSCAFP00000046679.1
ENSCAFP00000043318.1
ENSCAFP00000022574.5
ENSCAFP00000059612.1
ENSCAFP00000044360.1
ENSCAFP00000052165.1
ENSCAFP00000036997.1
ENSCAFP00000045167.1
ENSCAFP00000022607.3
ENSCAFP00000061696.1
ENSCAFP00000047848.1
ENSCAFP00000022653.4
ENSCAFP00000056842.1
ENSCAFP00000063231.1
ENSCAFP00000022633.5
ENSCAFP00000052130.1
ENSCAFP00000050076.1
ENSCAFP00000022654.4
ENSCAFP00000030998.3
ENSCAFP00000055022.1
ENSCAFP00000022754.5
ENSCAFP00000022915.4
ENSCAFP00000022845.5
ENSCAFP00000065342.1
ENSCAFP00000058110.1
ENSCAFP00000044859.1
ENSCAFP00000022903.4
ENSCAFP00000022867.3
ENSCAFP00000022864.4
ENSCAFP00000061828.1
ENSCAFP00000022787.3
ENSCAFP00000057222.1
ENSCAFP00000022932.4
ENSCAFP00000058310.1
ENSCAFP00000022924.4
ENSCAFP00000053034.1
ENSCAFP00000022898.4
ENSCAFP00000022926.3
ENSCAFP00000044154.1
ENSCAFP00000061224.1
ENSCAFP00000022927.4
ENSCAFP00000023007.3
ENSCAFP00000023027.4
ENSCAFP00000045099.1
ENSCAFP00000023046.4
ENSCAFP00000049355.1
ENSCAFP00000023049.4
ENSCAFP00000044644.1
ENSCAFP00000054883.1
ENSCAFP00000058572.1
ENSCAFP00000023095.3
ENSCAFP00000023094.4
ENSCAFP00000023091.4
ENSCAFP00000046212.1
ENSCAFP00000057632.1
ENSCAFP00000023099.3
ENSCAFP00000032062.3
ENSCAFP00000064837.1
ENSCAFP00000023100.4
ENSCAFP00000050812.1
ENSCAFP00000056625.1
ENSCAFP00000064603.1
ENSCAFP00000023125.4
ENSCAFP00000023147.4
ENSCAFP00000045754.1
ENSCAFP00000023193.3
ENSCAFP00000023208.4
ENSCAFP00000050776.1
ENSCAFP00000053221.1
ENSCAFP00000054354.1
ENSCAFP00000046524.1
ENSCAFP00000023240.3
ENSCAFP00000065114.1
ENSCAFP00000041525.2
ENSCAFP00000045032.1
ENSCAFP00000023255.4
ENSCAFP00000050462.1
ENSCAFP00000023057.4
ENSCAFP00000039215.2
ENSCAFP00000061161.1
ENSCAFP00000036571.2
ENSCAFP00000046244.1
ENSCAFP00000058958.1
ENSCAFP00000063470.1
ENSCAFP00000044091.1
ENSCAFP00000056621.1
ENSCAFP00000047033.1
ENSCAFP00000023241.3
ENSCAFP00000023275.3
ENSCAFP00000064960.1
ENSCAFP00000023278.3
ENSCAFP00000049253.1
ENSCAFP00000065778.1
ENSCAFP00000057881.1
ENSCAFP00000044895.1
ENSCAFP00000065338.1
ENSCAFP00000058851.1
ENSCAFP00000050475.1
ENSCAFP00000054395.1
ENSCAFP00000023361.4
ENSCAFP00000046419.1
ENSCAFP00000023421.1
ENSCAFP00000023429.3
ENSCAFP00000061107.1
ENSCAFP00000054113.1
ENSCAFP00000065477.1
ENSCAFP00000041588.2
ENSCAFP00000062608.1
ENSCAFP00000023556.2
ENSCAFP00000052871.1
ENSCAFP00000057175.1
ENSCAFP00000049155.1
ENSCAFP00000023615.4
ENSCAFP00000050623.1
ENSCAFP00000023613.4
ENSCAFP00000052506.1
ENSCAFP00000023626.4
ENSCAFP00000051177.1
ENSCAFP00000030948.3
ENSCAFP00000010481.3
ENSCAFP00000023698.3
ENSCAFP00000063703.1
ENSCAFP00000043193.1
ENSCAFP00000056173.1
ENSCAFP00000023676.5
ENSCAFP00000023715.4
ENSCAFP00000037955.2
ENSCAFP00000023739.5
ENSCAFP00000023742.4
ENSCAFP00000037025.1
ENSCAFP00000023837.4
ENSCAFP00000058109.1
ENSCAFP00000023835.4
ENSCAFP00000062191.1
ENSCAFP00000057683.1
ENSCAFP00000066728.1
ENSCAFP00000047915.1
ENSCAFP00000054089.1
ENSCAFP00000056340.1
ENSCAFP00000023782.4
ENSCAFP00000023845.3
ENSCAFP00000023922.4
ENSCAFP00000061649.1
ENSCAFP00000054202.1
ENSCAFP00000023912.4
ENSCAFP00000058665.1
ENSCAFP00000063087.1
ENSCAFP00000044510.1
ENSCAFP00000053380.1
ENSCAFP00000057174.1
ENSCAFP00000057024.1
ENSCAFP00000063556.1
ENSCAFP00000023887.3
ENSCAFP00000023956.3
ENSCAFP00000044588.1
ENSCAFP00000023986.4
ENSCAFP00000023977.3
ENSCAFP00000051103.1
ENSCAFP00000044747.1
ENSCAFP00000036961.2
ENSCAFP00000063413.1
ENSCAFP00000023996.3
ENSCAFP00000023983.3
ENSCAFP00000058505.1
ENSCAFP00000064021.1
ENSCAFP00000038676.1
ENSCAFP00000024014.3
ENSCAFP00000065237.1
ENSCAFP00000050393.1
ENSCAFP00000065814.1
ENSCAFP00000024029.3
ENSCAFP00000043799.1
ENSCAFP00000024031.4
ENSCAFP00000047278.1
ENSCAFP00000048859.1
ENSCAFP00000045624.1
ENSCAFP00000059086.1
ENSCAFP00000046516.1
ENSCAFP00000045667.1
ENSCAFP00000050962.1
ENSCAFP00000050875.1
ENSCAFP00000061967.1
ENSCAFP00000024021.3
ENSCAFP00000063888.1
ENSCAFP00000024079.4
ENSCAFP00000054581.1
ENSCAFP00000024082.4
ENSCAFP00000055956.1
ENSCAFP00000059525.1
ENSCAFP00000059266.1
ENSCAFP00000041504.2
ENSCAFP00000024160.4
ENSCAFP00000024164.4
ENSCAFP00000024223.3
ENSCAFP00000065594.1
ENSCAFP00000051371.1
ENSCAFP00000024244.3
ENSCAFP00000037320.1
ENSCAFP00000065106.1
ENSCAFP00000024255.4
ENSCAFP00000056881.1
ENSCAFP00000058465.1
ENSCAFP00000038100.2
ENSCAFP00000053880.1
ENSCAFP00000024262.3
ENSCAFP00000024272.2
ENSCAFP00000054181.1
ENSCAFP00000036774.2
ENSCAFP00000046439.1
ENSCAFP00000066055.1
ENSCAFP00000024307.4
ENSCAFP00000052728.1
ENSCAFP00000024305.4
ENSCAFP00000053316.1
ENSCAFP00000055056.1
ENSCAFP00000024383.3
ENSCAFP00000024413.5
ENSCAFP00000046432.1
ENSCAFP00000024445.4
ENSCAFP00000052298.1
ENSCAFP00000058781.1
ENSCAFP00000060632.1
ENSCAFP00000054233.1
ENSCAFP00000024527.5
ENSCAFP00000044316.1
ENSCAFP00000065177.1
ENSCAFP00000048878.1
ENSCAFP00000063184.1
ENSCAFP00000047415.1
ENSCAFP00000057697.1
ENSCAFP00000024499.2
ENSCAFP00000060472.1
ENSCAFP00000024579.4
ENSCAFP00000064590.1
ENSCAFP00000065067.1
ENSCAFP00000024609.5
ENSCAFP00000024640.5
ENSCAFP00000024714.4
ENSCAFP00000050923.1
ENSCAFP00000039275.1
ENSCAFP00000024800.5
ENSCAFP00000024801.3
ENSCAFP00000064088.1
ENSCAFP00000051945.1
ENSCAFP00000047102.1
ENSCAFP00000062322.1
ENSCAFP00000041817.1
ENSCAFP00000065675.1
ENSCAFP00000024807.5
ENSCAFP00000057968.1
ENSCAFP00000024813.2
ENSCAFP00000047411.1
ENSCAFP00000024867.3
ENSCAFP00000066319.1
ENSCAFP00000051641.1
ENSCAFP00000024874.3
ENSCAFP00000024876.4
ENSCAFP00000045683.1
ENSCAFP00000024882.3
ENSCAFP00000049825.1
ENSCAFP00000024915.3
ENSCAFP00000048138.1
ENSCAFP00000056195.1
ENSCAFP00000024952.2
ENSCAFP00000055553.1
ENSCAFP00000024992.5
ENSCAFP00000059860.1
ENSCAFP00000042715.2
ENSCAFP00000025009.4
ENSCAFP00000062442.1
ENSCAFP00000053411.1
ENSCAFP00000025043.4
ENSCAFP00000049949.1
ENSCAFP00000052341.1
ENSCAFP00000048954.1
ENSCAFP00000025056.4
ENSCAFP00000059901.1
ENSCAFP00000025082.3
ENSCAFP00000025104.4
ENSCAFP00000065834.1
ENSCAFP00000059501.1
ENSCAFP00000025137.3
ENSCAFP00000025174.4
ENSCAFP00000025190.4
ENSCAFP00000049315.1
ENSCAFP00000060286.1
ENSCAFP00000046316.1
ENSCAFP00000058977.1
ENSCAFP00000025411.3
ENSCAFP00000025491.4
ENSCAFP00000041046.2
ENSCAFP00000045279.1
ENSCAFP00000049758.1
ENSCAFP00000025490.3
ENSCAFP00000060819.1
ENSCAFP00000054793.1
ENSCAFP00000052641.1
ENSCAFP00000025489.2
ENSCAFP00000049480.1
ENSCAFP00000043412.1
ENSCAFP00000062243.1
ENSCAFP00000025527.4
ENSCAFP00000044390.1
ENSCAFP00000050034.1
ENSCAFP00000025531.3
ENSCAFP00000049973.1
ENSCAFP00000025552.4
ENSCAFP00000048750.1
ENSCAFP00000062564.1
ENSCAFP00000025647.4
ENSCAFP00000045707.1
ENSCAFP00000025668.3
ENSCAFP00000049477.1
ENSCAFP00000044631.1
ENSCAFP00000059199.1
ENSCAFP00000025720.3
ENSCAFP00000051386.1
ENSCAFP00000046168.1
ENSCAFP00000040598.2
ENSCAFP00000025813.4
ENSCAFP00000055502.1
ENSCAFP00000025883.4
ENSCAFP00000025891.3
ENSCAFP00000052706.1
ENSCAFP00000065569.1
ENSCAFP00000059640.1
ENSCAFP00000025899.4
ENSCAFP00000057582.1
ENSCAFP00000046285.1
ENSCAFP00000061789.1
ENSCAFP00000025953.5
ENSCAFP00000025949.4
ENSCAFP00000038992.2
ENSCAFP00000044963.1
ENSCAFP00000025984.4
ENSCAFP00000061332.1
ENSCAFP00000047552.1
ENSCAFP00000025992.4
ENSCAFP00000046235.1
ENSCAFP00000026045.4
ENSCAFP00000061407.1
ENSCAFP00000059743.1
ENSCAFP00000026051.4
ENSCAFP00000050404.1
ENSCAFP00000058541.1
ENSCAFP00000064589.1
ENSCAFP00000051063.1
ENSCAFP00000043729.1
ENSCAFP00000062869.1
ENSCAFP00000046885.1
ENSCAFP00000026084.3
ENSCAFP00000045231.1
ENSCAFP00000026072.4
ENSCAFP00000054964.1
ENSCAFP00000026123.3
ENSCAFP00000044959.1
ENSCAFP00000064701.1
ENSCAFP00000050120.1
ENSCAFP00000064539.1
ENSCAFP00000047124.1
ENSCAFP00000026166.4
ENSCAFP00000053066.1
ENSCAFP00000056895.1
ENSCAFP00000026175.3
ENSCAFP00000026193.3
ENSCAFP00000051581.1
ENSCAFP00000026217.3
ENSCAFP00000052062.1
ENSCAFP00000026270.5
ENSCAFP00000042957.2
ENSCAFP00000026292.3
ENSCAFP00000053724.1
ENSCAFP00000044880.1
ENSCAFP00000026294.3
ENSCAFP00000048459.1
ENSCAFP00000047990.1
ENSCAFP00000052396.1
ENSCAFP00000064067.1
ENSCAFP00000026321.4
ENSCAFP00000052058.1
ENSCAFP00000061553.1
ENSCAFP00000050119.1
ENSCAFP00000045629.1
ENSCAFP00000044534.1
ENSCAFP00000048470.1
ENSCAFP00000063692.1
ENSCAFP00000049330.1
ENSCAFP00000026341.4
ENSCAFP00000026412.4
ENSCAFP00000026407.4
ENSCAFP00000050617.1
ENSCAFP00000026472.3
ENSCAFP00000054764.1
ENSCAFP00000026634.5
ENSCAFP00000026650.4
ENSCAFP00000058438.1
ENSCAFP00000039416.2
ENSCAFP00000062282.1
ENSCAFP00000053648.1
ENSCAFP00000043949.1
ENSCAFP00000026698.4
ENSCAFP00000026713.3
ENSCAFP00000062828.1
ENSCAFP00000052084.1
ENSCAFP00000026721.4
ENSCAFP00000053273.1
ENSCAFP00000054729.1
ENSCAFP00000046275.1
ENSCAFP00000030594.2
ENSCAFP00000045678.1
ENSCAFP00000056283.1
ENSCAFP00000026761.4
ENSCAFP00000044129.1
ENSCAFP00000059776.1
ENSCAFP00000047650.1
ENSCAFP00000026808.3
ENSCAFP00000036405.2
ENSCAFP00000026839.4
ENSCAFP00000026846.4
ENSCAFP00000049445.1
ENSCAFP00000042115.1
ENSCAFP00000038176.2
ENSCAFP00000026853.4
ENSCAFP00000061984.1
ENSCAFP00000051187.1
ENSCAFP00000051227.1
ENSCAFP00000026855.3
ENSCAFP00000053210.1
ENSCAFP00000000714.4
ENSCAFP00000026920.3
ENSCAFP00000053994.1
ENSCAFP00000053521.1
ENSCAFP00000027046.4
ENSCAFP00000041221.2
ENSCAFP00000051900.1
ENSCAFP00000046964.1
ENSCAFP00000027133.3
ENSCAFP00000027127.3
ENSCAFP00000063973.1
ENSCAFP00000060170.1
ENSCAFP00000058469.1
ENSCAFP00000027277.4
ENSCAFP00000027313.4
ENSCAFP00000049627.1
ENSCAFP00000041397.2
ENSCAFP00000060259.1
ENSCAFP00000027442.3
ENSCAFP00000043458.1
ENSCAFP00000051968.1
ENSCAFP00000054082.1
ENSCAFP00000049714.1
ENSCAFP00000046753.1
ENSCAFP00000062623.1
ENSCAFP00000027641.4
ENSCAFP00000034255.2
ENSCAFP00000040696.2
ENSCAFP00000053822.1
ENSCAFP00000027450.3
ENSCAFP00000064166.1
ENSCAFP00000063080.1
ENSCAFP00000044184.1
ENSCAFP00000054536.1
ENSCAFP00000027443.3
ENSCAFP00000064717.1
ENSCAFP00000060859.1
ENSCAFP00000059079.1
ENSCAFP00000058093.1
ENSCAFP00000027461.4
ENSCAFP00000035952.2
ENSCAFP00000039978.2
ENSCAFP00000027467.4
ENSCAFP00000059289.1
ENSCAFP00000027508.4
ENSCAFP00000027510.4
ENSCAFP00000027533.4
ENSCAFP00000051559.1
ENSCAFP00000047973.1
ENSCAFP00000047824.1
ENSCAFP00000027570.4
ENSCAFP00000027627.3
ENSCAFP00000027633.3
ENSCAFP00000060952.1
ENSCAFP00000062475.1
ENSCAFP00000043256.1
ENSCAFP00000053223.1
ENSCAFP00000046171.1
ENSCAFP00000027643.2
ENSCAFP00000049892.1
ENSCAFP00000027663.3
ENSCAFP00000058435.1
ENSCAFP00000027778.4
ENSCAFP00000066249.1
ENSCAFP00000065235.1
ENSCAFP00000065007.1
ENSCAFP00000049106.1
ENSCAFP00000027809.3
ENSCAFP00000037981.1
ENSCAFP00000047677.1
ENSCAFP00000027836.4
ENSCAFP00000065704.1
ENSCAFP00000052320.1
ENSCAFP00000066575.1
ENSCAFP00000055479.1
ENSCAFP00000047570.1
ENSCAFP00000053000.1
ENSCAFP00000051992.1
ENSCAFP00000027832.4
ENSCAFP00000027825.4
ENSCAFP00000062701.1
ENSCAFP00000052680.1
ENSCAFP00000036414.1
ENSCAFP00000027895.4
ENSCAFP00000027899.4
ENSCAFP00000027952.4
ENSCAFP00000043621.1
ENSCAFP00000057984.1
ENSCAFP00000027946.4
ENSCAFP00000050976.1
ENSCAFP00000047482.1
ENSCAFP00000058036.1
ENSCAFP00000053429.1
ENSCAFP00000049836.1
ENSCAFP00000036251.2
ENSCAFP00000027962.4
ENSCAFP00000028005.4
ENSCAFP00000028053.3
ENSCAFP00000065138.1
ENSCAFP00000028160.2
ENSCAFP00000055857.1
ENSCAFP00000063857.1
ENSCAFP00000028245.4
ENSCAFP00000048107.1
ENSCAFP00000047328.1
ENSCAFP00000043510.1
ENSCAFP00000028342.1
ENSCAFP00000031020.3
ENSCAFP00000028345.4
ENSCAFP00000028368.4
ENSCAFP00000048258.1
ENSCAFP00000055504.1
ENSCAFP00000058638.1
ENSCAFP00000028374.4
ENSCAFP00000028407.5
ENSCAFP00000050256.1
ENSCAFP00000043655.1
ENSCAFP00000036447.1
ENSCAFP00000062407.1
ENSCAFP00000066288.1
ENSCAFP00000044210.1
ENSCAFP00000059013.1
ENSCAFP00000028429.4
ENSCAFP00000028433.4
ENSCAFP00000028496.4
ENSCAFP00000044437.1
ENSCAFP00000047395.1
ENSCAFP00000057950.1
ENSCAFP00000050547.1
ENSCAFP00000053509.1
ENSCAFP00000056024.1
ENSCAFP00000028594.4
ENSCAFP00000028655.5
ENSCAFP00000056940.1
ENSCAFP00000028736.4
ENSCAFP00000045716.1
ENSCAFP00000063196.1
ENSCAFP00000061276.1
ENSCAFP00000028710.3
ENSCAFP00000061315.1
ENSCAFP00000064862.1
ENSCAFP00000047206.1
ENSCAFP00000059171.1
ENSCAFP00000032181.3
ENSCAFP00000028709.3
ENSCAFP00000039934.2
ENSCAFP00000038086.2
ENSCAFP00000028740.4
ENSCAFP00000064256.1
ENSCAFP00000041346.2
ENSCAFP00000028745.4
ENSCAFP00000039059.2
ENSCAFP00000028831.4
ENSCAFP00000062563.1
ENSCAFP00000052618.1
ENSCAFP00000028904.4
ENSCAFP00000042305.2
ENSCAFP00000028871.5
ENSCAFP00000058926.1
ENSCAFP00000028888.4
ENSCAFP00000053116.1
ENSCAFP00000028895.4
ENSCAFP00000054439.1
ENSCAFP00000066746.1
ENSCAFP00000062583.1
ENSCAFP00000028953.4
ENSCAFP00000053681.1
ENSCAFP00000051972.1
ENSCAFP00000028961.4
ENSCAFP00000029073.4
ENSCAFP00000029041.3
ENSCAFP00000042261.1
ENSCAFP00000029081.4
ENSCAFP00000059996.1
ENSCAFP00000064395.1
ENSCAFP00000048535.1
ENSCAFP00000053201.1
ENSCAFP00000029075.4
ENSCAFP00000029071.4
ENSCAFP00000058397.1
ENSCAFP00000029115.2
ENSCAFP00000043632.1
ENSCAFP00000056579.1
ENSCAFP00000054479.1
ENSCAFP00000029128.4
ENSCAFP00000029210.4
ENSCAFP00000049057.1
ENSCAFP00000053360.1
ENSCAFP00000046401.1
ENSCAFP00000043147.1
ENSCAFP00000029334.4
ENSCAFP00000063386.1
ENSCAFP00000054799.1
ENSCAFP00000065712.1
ENSCAFP00000066771.1
ENSCAFP00000058580.1
ENSCAFP00000029342.4
ENSCAFP00000043635.1
ENSCAFP00000029360.4
ENSCAFP00000045143.1
ENSCAFP00000059440.1
ENSCAFP00000058322.1
ENSCAFP00000054458.1
ENSCAFP00000062118.1
ENSCAFP00000043577.1
ENSCAFP00000049529.1
ENSCAFP00000045491.1
ENSCAFP00000044522.1
ENSCAFP00000029376.3
ENSCAFP00000057544.1
ENSCAFP00000042897.2
ENSCAFP00000050708.1
ENSCAFP00000058548.1
ENSCAFP00000048325.1
ENSCAFP00000029388.5
ENSCAFP00000047342.1
ENSCAFP00000050284.1
ENSCAFP00000042761.2
ENSCAFP00000054010.1
ENSCAFP00000065354.1
ENSCAFP00000056584.1
ENSCAFP00000045885.1
ENSCAFP00000029410.5
ENSCAFP00000045098.1
ENSCAFP00000029451.4
ENSCAFP00000033542.3
ENSCAFP00000029503.2
ENSCAFP00000052304.1
ENSCAFP00000053212.1
ENSCAFP00000029504.3
ENSCAFP00000029512.4
ENSCAFP00000029535.3
ENSCAFP00000029534.3
ENSCAFP00000047833.1
ENSCAFP00000055337.1
ENSCAFP00000029584.4
ENSCAFP00000051677.1
ENSCAFP00000042870.2
ENSCAFP00000055577.1
ENSCAFP00000061097.1
ENSCAFP00000059450.1
ENSCAFP00000029622.4
ENSCAFP00000053167.1
ENSCAFP00000056549.1
ENSCAFP00000029804.4
ENSCAFP00000036469.2
ENSCAFP00000043205.2
ENSCAFP00000049721.1
ENSCAFP00000063945.1
ENSCAFP00000047527.1
ENSCAFP00000029881.4
ENSCAFP00000032879.2
ENSCAFP00000029918.3
ENSCAFP00000064643.1
ENSCAFP00000057077.1
ENSCAFP00000062572.1
ENSCAFP00000066277.1
ENSCAFP00000030025.4
ENSCAFP00000030083.3
ENSCAFP00000030112.4
ENSCAFP00000043314.1
ENSCAFP00000030108.4
ENSCAFP00000030188.4
ENSCAFP00000030239.4
ENSCAFP00000059251.1
ENSCAFP00000030275.3
ENSCAFP00000047825.1
ENSCAFP00000064221.1
ENSCAFP00000053039.1
ENSCAFP00000057241.1
ENSCAFP00000030296.3
ENSCAFP00000052153.1
ENSCAFP00000065977.1
ENSCAFP00000062218.1
ENSCAFP00000002935.4
ENSCAFP00000049296.1
ENSCAFP00000058278.1
ENSCAFP00000030438.2
ENSCAFP00000066787.1
ENSCAFP00000054710.1
ENSCAFP00000044058.1
ENSCAFP00000060102.1
ENSCAFP00000052865.1
ENSCAFP00000003300.4
ENSCAFP00000003261.4
ENSCAFP00000003263.4
ENSCAFP00000046598.1
ENSCAFP00000062810.1
ENSCAFP00000064758.1
ENSCAFP00000048210.1
ENSCAFP00000044233.1
ENSCAFP00000058824.1
ENSCAFP00000046067.1
ENSCAFP00000020924.4
ENSCAFP00000056010.1
ENSCAFP00000030968.2
ENSCAFP00000061866.1
ENSCAFP00000024930.3
ENSCAFP00000037492.2
ENSCAFP00000031500.3
ENSCAFP00000041684.2
ENSCAFP00000041597.2
ENSCAFP00000032164.2
ENSCAFP00000032282.1
ENSCAFP00000057777.1
ENSCAFP00000022671.4
ENSCAFP00000066692.1
ENSCAFP00000053235.1
ENSCAFP00000006324.4
ENSCAFP00000050930.1
ENSCAFP00000006323.4
ENSCAFP00000032970.1
ENSCAFP00000041760.1
ENSCAFP00000006456.3
ENSCAFP00000044675.1
ENSCAFP00000048489.1
ENSCAFP00000026469.4
ENSCAFP00000034242.4
ENSCAFP00000017899.2
ENSCAFP00000066251.1
ENSCAFP00000054007.1
ENSCAFP00000037797.2
ENSCAFP00000035157.3
ENSCAFP00000038736.2
ENSCAFP00000026358.4
ENSCAFP00000047062.1
ENSCAFP00000026359.4
ENSCAFP00000039186.2
ENSCAFP00000049416.1
ENSCAFP00000061664.1
ENSCAFP00000009922.3
ENSCAFP00000041269.1
ENSCAFP00000041361.1
ENSCAFP00000039038.1
ENSCAFP00000037876.1
ENSCAFP00000037359.2
ENSCAFP00000058905.1
ENSCAFP00000051947.1
ENSCAFP00000042393.1
ENSCAFP00000043170.2
ENSCAFP00000038502.2
ENSCAFP00000040041.2
ENSCAFP00000037852.2
ENSCAFP00000040206.1
ENSCAFP00000037924.2
ENSCAFP00000040150.2
ENSCAFP00000044238.1
ENSCAFP00000037897.2
ENSCAFP00000050190.1
ENSCAFP00000041409.1
ENSCAFP00000066342.1
ENSCAFP00000040116.1
ENSCAFP00000039330.1
ENSCAFP00000038599.1
ENSCAFP00000058875.1
ENSCAFP00000041218.1
ENSCAFP00000039920.1
ENSCAFP00000056575.1
ENSCAFP00000041961.1
ENSCAFP00000039271.2
ENSCAFP00000060196.1
ENSCAFP00000059652.1
ENSCAFP00000066254.1
ENSCAFP00000037767.1
ENSCAFP00000045839.1
ENSCAFP00000046855.1
ENSCAFP00000048894.1
ENSCAFP00000040788.1
ENSCAFP00000043067.1
ENSCAFP00000037206.2
ENSCAFP00000039190.1
ENSCAFP00000037844.1
ENSCAFP00000037666.1
ENSCAFP00000049001.1
ENSCAFP00000052377.1
ENSCAFP00000040726.2
ENSCAFP00000041377.2
ENSCAFP00000040042.1
ENSCAFP00000037999.1
ENSCAFP00000040675.1
ENSCAFP00000057647.1
ENSCAFP00000038782.1
ENSCAFP00000041146.1
ENSCAFP00000036494.2
ENSCAFP00000054385.1
ENSCAFP00000046953.1
ENSCAFP00000038669.2
ENSCAFP00000065224.1
ENSCAFP00000057791.1
ENSCAFP00000056919.1
ENSCAFP00000038427.1
ENSCAFP00000045838.1
ENSCAFP00000064932.1
ENSCAFP00000035959.1
ENSCAFP00000062961.1
ENSCAFP00000056438.1
ENSCAFP00000040518.2
ENSCAFP00000060010.1
ENSCAFP00000062490.1
ENSCAFP00000056670.1
ENSCAFP00000044345.1
ENSCAFP00000042024.1
ENSCAFP00000062700.1
ENSCAFP00000043900.1
ENSCAFP00000042857.2
ENSCAFP00000037398.1
ENSCAFP00000051473.1
ENSCAFP00000002914.3
ENSCAFP00000054547.1
ENSCAFP00000048236.1
ENSCAFP00000049886.1
ENSCAFP00000043669.1
ENSCAFP00000056004.1
ENSCAFP00000057902.1
ENSCAFP00000053496.1
ENSCAFP00000064469.1
ENSCAFP00000065482.1
ENSCAFP00000007687.2
ENSCAFP00000051615.1
ENSCAFP00000045302.1
ENSCAFP00000052786.1
ENSCAFP00000060306.1
ENSCAFP00000056697.1
ENSCAFP00000054013.1
ENSCAFP00000062537.1
ENSCAFP00000060218.1
ENSCAFP00000014419.3
ENSCAFP00000063877.1
ENSCAFP00000014423.4
ENSCAFP00000057505.1
ENSCAFP00000048445.1
ENSCAFP00000060440.1
ENSCAFP00000062267.1
