# Supplementary material for: Comparative genomic and clinicopathological analysis uncovers contrasting molecular profiles of canine and human thyroid carcinomas
Source: Commun Biol. 2025 Dec 6;9:4. doi: 10.1038/s42003-025-09225-y (PMC12765017; doi:10.1038/s42003-025-09225-y)
Supplement: Supplementary file 4 — Supplementary Software 1 [file 42003_2025_9225_MOESM4_ESM.zip › Supplementary_Software_1/Bash_GenerateBLAST_XML_Database/Scripts/03.BlastP_Canine_Cancer_Peptides_Against_HumanBlastDatabase.sh]

#!/bin/bash

######################################################################################################################################
#Script Name	: BLASTP                                                             
#Description	: BLASTing canine cancer protein sequences against human cancer gene protein database                                                    
#Author       	: Sunetra Das                                              
#Email         	: sunetra.das@colostate.edu                                    
######################################################################################################################################

######################################################################################################################################

# XML output

blastp -query ExtractedProteinSequences/Extracted_Protein_Sequences_Canine_CanFam3_CancerGenesofInterest.fasta \
	-db BLAST_DataBase/HomoSapiens_CG_proteinBlastDB_GRCH38 \
	-out BLAST_Outputs/Canine_BLASTP_To_Human_CancerGenes.xml \
	-evalue 1e-5 \
	-outfmt 5 \
	-max_target_seqs 1

######################################################################################################################################
