# Supplementary material for: Comparative genomic and clinicopathological analysis uncovers contrasting molecular profiles of canine and human thyroid carcinomas
Source: Commun Biol. 2025 Dec 6;9:4. doi: 10.1038/s42003-025-09225-y (PMC12765017; doi:10.1038/s42003-025-09225-y)
Supplement: Supplementary file 4 — Supplementary Software 1 [file 42003_2025_9225_MOESM4_ESM.zip › Supplementary_Software_1/Bash_GenerateBLAST_XML_Database/Scripts/01.Extracting_Peptide_Sequences.sh]

#!/bin/bash

######################################################################################################################################
#Script Name	: Protein sequence extraction                                                                
#Description	: Extracting peptide sequences of canine and human cancer genes from Ensembl peptide FASTA file                                                                       
#Author       	: Sunetra Das                                              
#Email         	: sunetra.das@colostate.edu                                    
######################################################################################################################################


######################################################################################################################################
# Genome: CanFam3.1, ensembl version 99

# Extracting fasta sequences for selected canine cancer genes
seqtk subseq \
	InputFiles/InputProteinSequences/Canis_familiaris.CanFam3.1.pep.all.fa \
	InputFiles/ListOfProteinIDs/Listof_Canine_CancerGenesOfInterest_Seqtk_Input.txt \
	> ExtractedProteinSequences/Extracted_Protein_Sequences_Canine_CanFam3_CancerGenesofInterest.fasta

######################################################################################################################################


######################################################################################################################################
# Genome: GRCH28 (Human), ensembl version 100

seqtk subseq \
	InputFiles/InputProteinSequences/Homo_sapiens.GRCh38.pep.all.fa \
	InputFiles/ListOfProteinIDs/Listof_Human_CancerGenesOfInterest_Seqtk_Input.txt \
	> ExtractedProteinSequences/Extracted_Protein_Sequences_Human_GRCH38_CancerGenesofInterest.fasta

######################################################################################################################################
