# Supplementary material for: Comparative genomic and clinicopathological analysis uncovers contrasting molecular profiles of canine and human thyroid carcinomas
Source: Commun Biol. 2025 Dec 6;9:4. doi: 10.1038/s42003-025-09225-y (PMC12765017; doi:10.1038/s42003-025-09225-y)
Supplement: Supplementary file 4 — Supplementary Software 1 [file 42003_2025_9225_MOESM4_ESM.zip › Supplementary_Software_1/Bash_GenerateBLAST_XML_Database/Scripts/02.MakeblastDB_Human_GRCH38.sh]

#!/bin/bash

######################################################################################################################################
#Script Name	: Create BLAST database                                                                
#Description	: Creating a blast database for seleted human cancer gene protein sequences (GRCH38)                                                                 
#Author       	: Sunetra Das                                              
#Email         	: sunetra.das@colostate.edu                                    
######################################################################################################################################


makeblastdb -in ExtractedProteinSequences/Extracted_Protein_Sequences_Human_GRCH38_CancerGenesofInterest.fasta \
	-out BLAST_DataBase/HomoSapiens_CG_proteinBlastDB_GRCH38 \
	-dbtype prot \
	-title HomoSapiens_CG_proteinBlastDB_GRCH38 \
	-parse_seqids
